# Supplementary material for: Systematic identification of TPS genes in Gossypium and their characteristics in response to flooding stress
Source: Front Plant Sci. 2023 Feb 8;14:1126884. doi: 10.3389/fpls.2023.1126884 (PMC9945120; doi:10.3389/fpls.2023.1126884)
Supplement: Supplementary file 2 [file Table_1.xlsx]

## Sheet: G.hirsutum-Gh
Genes Name	Genes Rename
GH_A01G0700.1	GhTPS1
GH_A01G0973.1	GhTPS2
GH_A01G2183.1	GhTPS3
GH_A04G0220.1	GhTPS4
GH_A04G0223.1	GhTPS5
GH_A04G0224.1	GhTPS6
GH_A04G0299.1	GhTPS7
GH_A04G0491.1	GhTPS8
GH_A04G1281.1	GhTPS9
GH_A05G0823.1	GhTPS10
GH_A05G1635.1	GhTPS11
GH_A05G1636.1	GhTPS12
GH_A05G2924.1	GhTPS13
GH_A05G2925.1	GhTPS14
GH_A05G3183.1	GhTPS15
GH_A08G0731.1	GhTPS16
GH_A09G0086.1	GhTPS17
GH_A09G0356.1	GhTPS18
GH_A09G0357.1	GhTPS19
GH_A09G0358.1	GhTPS20
GH_A09G0359.1	GhTPS21
GH_A10G0052.1	GhTPS22
GH_A10G0053.1	GhTPS23
GH_A10G0177.1	GhTPS24
GH_A10G2557.1	GhTPS25
GH_A11G1284.1	GhTPS26
GH_A11G1549.1	GhTPS27
GH_A11G3142.1	GhTPS28
GH_A11G3154.1	GhTPS29
GH_A11G3155.1	GhTPS30
GH_A11G3156.1	GhTPS31
GH_A11G3242.1	GhTPS32
GH_A13G1451.1	GhTPS33
GH_A13G1674.1	GhTPS34
GH_D01G0700.1	GhTPS35
GH_D01G0999.1	GhTPS36
GH_D01G2266.1	GhTPS37
GH_D04G1627.1	GhTPS38
GH_D04G1628.1	GhTPS39
GH_D05G1666.1	GhTPS40
GH_D05G1667.1	GhTPS41
GH_D05G2948.1	GhTPS42
GH_D05G3206.1	GhTPS43
GH_D05G3564.1	GhTPS44
GH_D05G3565.1	GhTPS45
GH_D05G3566.1	GhTPS46
GH_D05G3568.1	GhTPS47
GH_D05G3569.1	GhTPS48
GH_D05G3781.1	GhTPS49
GH_D05G3844.1	GhTPS50
GH_D05G3845.1	GhTPS51
GH_D05G3846.1	GhTPS52
GH_D08G0724.1	GhTPS53
GH_D09G0090.1	GhTPS54
GH_D09G0362.1	GhTPS55
GH_D09G0365.1	GhTPS56
GH_D09G0366.1	GhTPS57
GH_D09G0367.1	GhTPS58
GH_D10G0054.1	GhTPS59
GH_D10G0178.1	GhTPS60
GH_D10G0183.1	GhTPS61
GH_D10G0184.1	GhTPS62
GH_D11G1311.1	GhTPS63
GH_D11G3173.1	GhTPS64
GH_D11G3176.1	GhTPS65
GH_D11G3177.1	GhTPS66
GH_D11G3178.1	GhTPS67
GH_D11G3183.1	GhTPS68
GH_D13G1396.1	GhTPS69
GH_D13G1625.1	GhTPS70
GH_D13G1626.1	GhTPS71

## Sheet: G.barbadense-Gb
Genes Name	Genes Rename
GB_A01G0688.1	GbTPS1
GB_A01G0970.1	GbTPS2
GB_A01G2285.1	GbTPS3
GB_A04G0244.1	GbTPS4
GB_A04G0246.1	GbTPS5
GB_A04G0250.1	GbTPS6
GB_A04G0251.1	GbTPS7
GB_A04G0315.1	GbTPS8
GB_A04G0489.1	GbTPS9
GB_A04G1323.1	GbTPS10
GB_A05G1656.1	GbTPS11
GB_A05G1657.1	GbTPS12
GB_A05G2972.1	GbTPS13
GB_A05G2974.1	GbTPS14
GB_A05G3215.1	GbTPS15
GB_A08G0737.1	GbTPS16
GB_A09G0389.1	GbTPS17
GB_A09G0390.1	GbTPS18
GB_A09G0391.1	GbTPS19
GB_A09G0392.1	GbTPS20
GB_A10G0051.1	GbTPS21
GB_A10G0053.1	GbTPS22
GB_A10G0054.1	GbTPS23
GB_A10G0169.1	GbTPS24
GB_A10G0173.1	GbTPS25
GB_A11G1289.1	GbTPS26
GB_A11G1549.1	GbTPS27
GB_A11G3215.1	GbTPS28
GB_A11G3216.1	GbTPS29
GB_A11G3219.1	GbTPS30
GB_A11G3227.1	GbTPS31
GB_A11G3228.1	GbTPS32
GB_A11G3229.1	GbTPS33
GB_A13G1565.1	GbTPS34
GB_D01G0996.1	GbTPS35
GB_D01G1039.1	GbTPS36
GB_D01G2369.1	GbTPS37
GB_D04G1710.1	GbTPS38
GB_D04G1711.1	GbTPS39
GB_D05G0812.1	GbTPS40
GB_D05G1682.1	GbTPS41
GB_D05G1683.1	GbTPS42
GB_D05G2957.1	GbTPS43
GB_D05G3213.1	GbTPS44
GB_D05G3579.1	GbTPS45
GB_D05G3582.1	GbTPS46
GB_D05G3585.1	GbTPS47
GB_D05G3784.1	GbTPS48
GB_D05G3857.1	GbTPS49
GB_D05G3858.1	GbTPS50
GB_D05G3859.1	GbTPS51
GB_D05G3860.1	GbTPS52
GB_D05G3862.1	GbTPS53
GB_D05G3863.1	GbTPS54
GB_D08G0750.1	GbTPS55
GB_D09G0087.1	GbTPS56
GB_D09G0351.1	GbTPS57
GB_D09G0357.1	GbTPS58
GB_D09G0358.1	GbTPS59
GB_D09G0359.1	GbTPS60
GB_D10G0054.1	GbTPS61
GB_D10G0173.1	GbTPS62
GB_D10G0177.1	GbTPS63
GB_D10G0178.1	GbTPS64
GB_D11G1325.1	GbTPS65
GB_D11G2872.1	GbTPS66
GB_D11G3217.1	GbTPS67
GB_D11G3218.1	GbTPS68
GB_D11G3219.1	GbTPS69
GB_D11G3222.1	GbTPS70
GB_D11G3223.1	GbTPS71
GB_D11G3224.1	GbTPS72
GB_D11G3226.1	GbTPS73
GB_D13G1486.1	GbTPS74
GB_D13G1719.1	GbTPS75

## Sheet: G.arboreum-Ga
Genes Name	Genes Rename
Ga01G0779.1	GaTPS1
Ga01G1040.1	GaTPS2
Ga01G1071.1	GaTPS3
Ga02G1510.1	GaTPS4
Ga02G1511.1	GaTPS5
Ga02G1512.1	GaTPS6
Ga04G0429.1	GaTPS7
Ga05G0866.1	GaTPS8
Ga05G1740.1	GaTPS9
Ga05G1741.1	GaTPS10
Ga05G3116.1	GaTPS11
Ga05G3118.1	GaTPS12
Ga05G3397.1	GaTPS13
Ga05G3728.1	GaTPS14
Ga05G3729.1	GaTPS15
Ga05G3947.1	GaTPS16
Ga05G3948.1	GaTPS17
Ga05G3984.1	GaTPS18
Ga05G3987.1	GaTPS19
Ga05G4037.1	GaTPS20
Ga05G4053.1	GaTPS21
Ga05G4054.1	GaTPS22
Ga05G4056.1	GaTPS23
Ga05G4058.1	GaTPS24
Ga08G0776.1	GaTPS25
Ga09G0091.1	GaTPS26
Ga09G0390.1	GaTPS27
Ga09G0392.1	GaTPS28
Ga09G0395.1	GaTPS29
Ga09G0396.1	GaTPS30
Ga09G0398.1	GaTPS31
Ga10G0136.1	GaTPS32
Ga10G2911.1	GaTPS33
Ga10G2915.1	GaTPS34
Ga10G3041.1	GaTPS35
Ga10G3042.1	GaTPS36
Ga10G3043.1	GaTPS37
Ga10G3045.1	GaTPS38
Ga11G0425.1	GaTPS39
Ga11G0587.1	GaTPS40
Ga11G0663.1	GaTPS41
Ga11G0694.1	GaTPS42
Ga11G0696.1	GaTPS43
Ga11G0697.1	GaTPS44
Ga11G1048.1	GaTPS45
Ga11G2752.1	GaTPS46
Ga13G1548.1	GaTPS47
Ga13G1775.1	GaTPS48
Ga13G1777.1	GaTPS49
Ga13G1778.1	GaTPS50
Ga13G1836.1	GaTPS51
Ga14G2282.1	GaTPS52
Ga14G2287.1	GaTPS53
Ga14G2298.1	GaTPS54
Ga14G2300.1	GaTPS55
Ga14G2301.1	GaTPS56
Ga14G2302.1	GaTPS57
Ga14G2552.1	GaTPS58
Ga14G2693.1	GaTPS59
Ga14G2694.1	GaTPS60

## Sheet: G.raimondii-Gr
Genes Name	Genes Rename
Gorai.002G080300.1	GrTPS1
Gorai.002G080400.1	GrTPS2
Gorai.002G080500.1	GrTPS3
Gorai.002G106500.1	GrTPS4
Gorai.002G110600.1	GrTPS5
Gorai.002G234600.1	GrTPS6
Gorai.004G079500.1	GrTPS7
Gorai.006G009100.1	GrTPS8
Gorai.006G035400.1	GrTPS9
Gorai.006G035700.1	GrTPS10
Gorai.006G035800.1	GrTPS11
Gorai.006G035900.1	GrTPS12
Gorai.006G036100.1	GrTPS13
Gorai.007G137400.1	GrTPS14
Gorai.007G314900.1	GrTPS15
Gorai.007G315000.1	GrTPS16
Gorai.007G315100.1	GrTPS17
Gorai.007G315300.1	GrTPS18
Gorai.007G315500.1	GrTPS19
Gorai.007G315600.1	GrTPS20
Gorai.007G315900.1	GrTPS21
Gorai.007G316200.1	GrTPS22
Gorai.007G316300.1	GrTPS23
Gorai.007G316500.1	GrTPS24
Gorai.007G316700.1	GrTPS25
Gorai.007G316800.1	GrTPS26
Gorai.009G084900.1	GrTPS27
Gorai.009G170800.1	GrTPS28
Gorai.009G170900.1	GrTPS29
Gorai.009G306500.1	GrTPS30
Gorai.009G330400.1	GrTPS31
Gorai.009G362900.1	GrTPS32
Gorai.009G363000.1	GrTPS33
Gorai.009G363300.1	GrTPS34
Gorai.009G391200.1	GrTPS35
Gorai.009G427900.1	GrTPS36
Gorai.009G428000.1	GrTPS37
Gorai.009G428200.1	GrTPS38
Gorai.009G428300.1	GrTPS39
Gorai.009G428400.1	GrTPS40
Gorai.009G428500.1	GrTPS41
Gorai.009G428600.1	GrTPS42
Gorai.009G428700.1	GrTPS43
Gorai.011G005500.1	GrTPS44
Gorai.011G005600.1	GrTPS45
Gorai.011G005700.1	GrTPS46
Gorai.011G005900.1	GrTPS47
Gorai.011G019200.1	GrTPS48
Gorai.011G019600.1	GrTPS49
Gorai.011G019700.1	GrTPS50
Gorai.012G132700.1	GrTPS51
Gorai.012G132800.1	GrTPS52
Gorai.013G164800.1	GrTPS53
Gorai.013G164900.1	GrTPS54
