# Supplementary material for: Systematic identification of TPS genes in Gossypium and their characteristics in response to flooding stress
Source: Front Plant Sci. 2023 Feb 8;14:1126884. doi: 10.3389/fpls.2023.1126884 (PMC9945120; doi:10.3389/fpls.2023.1126884)
Supplement: Supplementary file 3 [file Table_2.xlsx]

## Sheet: Gh
Name	Gene ID	Chromosome	Start	End	Strand	Length (bp)	Transcript Length (bp)	CDS Length (bp)	CDS GC Content (%)	Exon Number	Mean Exon Length (bp)	Mean Intron Length (bp)	Protein Length (aa)	Molecular Weight (kDa)	Charge	Isoelectric Point	Grand Average of Hydropathy
GhTPS1	GH_A01G0700.1	A01	9663822	9666172	-	2351	1638	1638	39.6	7	234	118.8	545	63.283	-2.5	6.28	-0.319
GhTPS2	GH_A01G0973.1	A01	17722126	17728079	+	5954	2343	2343	41.1	14	167.4	277.8	780	88.962	0	6.507	-0.252
GhTPS3	GH_A01G2183.1	A01	114124777	114184140	-	59364	1671	1671	41.2	7	238.7	9615.5	556	64.643	-23	4.724	-0.399
GhTPS4	GH_A04G0220.1	A04	3619596	3622352	+	2757	1665	1665	39.3	7	237.9	182	554	65.057	-13	5.104	-0.422
GhTPS5	GH_A04G0223.1	A04	3684856	3867285	+	182430	1668	1668	40.6	7	238.3	30127	555	64.295	-9.5	5.428	-0.419
GhTPS6	GH_A04G0224.1	A04	3921638	4184744	+	263107	1665	1665	40.7	7	237.9	43573.7	554	64.25	-11	5.331	-0.441
GhTPS7	GH_A04G0299.1	A04	5664916	5666846	+	1931	1302	1302	36.6	6	217	125.8	433	50.813	-7	5.272	-0.264
GhTPS8	GH_A04G0491.1	A04	11134941	11137301	+	2361	1797	1797	37.2	7	256.7	94	598	69.853	-6.5	5.861	-0.36
GhTPS9	GH_A04G1281.1	A04	81866174	81868806	+	2633	1815	1815	41.7	7	259.3	136.3	604	69.587	-1.5	6.392	-0.266
GhTPS10	GH_A05G0823.1	A05	7457398	7460085	+	2688	1353	1353	41.5	8	169.1	190.7	450	52.736	-7	5.294	-0.354
GhTPS11	GH_A05G1635.1	A05	15392318	15396864	+	4547	2277	2277	41.6	11	207	227	758	86.39	-15.5	5.038	-0.123
GhTPS12	GH_A05G1636.1	A05	15440379	15445740	+	5362	2550	2550	42.7	12	212.5	255.6	849	96.892	-13	5.265	-0.254
GhTPS13	GH_A05G2924.1	A05	34793456	34795588	+	2133	1635	1635	41	7	233.6	83	544	62.181	-14.5	4.789	-0.263
GhTPS14	GH_A05G2925.1	A05	34837177	34841470	+	4294	1410	1410	41.3	7	201.4	480.7	469	54.299	-14.5	4.696	-0.267
GhTPS15	GH_A05G3183.1	A05	45962313	45966737	-	4425	1305	1305	41.4	6	217.5	624	434	49.96	-8	5.063	-0.363
GhTPS16	GH_A08G0731.1	A08	11297583	11303842	-	6260	2541	2541	43.3	14	181.5	286.1	846	97.357	-6	6.175	-0.326
GhTPS17	GH_A09G0086.1	A09	2027596	2036612	-	9017	1467	1467	37.4	6	244.5	1510	489	57.135	-3.5	6.127	-0.252
GhTPS18	GH_A09G0356.1	A09	10376110	10378055	-	1946	1350	1350	39.9	7	192.9	99.3	449	53.122	-1	6.403	-0.269
GhTPS19	GH_A09G0357.1	A09	10568938	10571333	-	2396	1773	1773	39.2	7	253.3	103.8	590	68.51	-7.5	5.739	-0.259
GhTPS20	GH_A09G0358.1	A09	10995225	11002631	-	7407	1722	1722	35.9	9	191.3	710.6	573	66.897	-11	5.162	-0.294
GhTPS21	GH_A09G0359.1	A09	11151764	11154161	-	2398	1794	1794	37	7	256.3	100.7	597	69.649	-8.5	5.54	-0.38
GhTPS22	GH_A10G0052.1	A10	430196	438853	-	8658	1809	1809	40.1	7	258.4	1141.5	602	69.251	-11	5.233	-0.282
GhTPS23	GH_A10G0053.1	A10	446087	449013	-	2927	1650	1650	39.9	7	235.7	212.8	549	63.765	-5.5	5.899	-0.382
GhTPS24	GH_A10G0177.1	A10	1468888	1472252	+	3365	1758	1758	39.4	7	251.1	267.8	585	67.483	-4	6.047	-0.278
GhTPS25	GH_A10G2557.1	A10	113535711	113543460	+	7750	1827	1827	37.9	8	228.4	846.1	608	70.298	-13.5	5.169	-0.247
GhTPS26	GH_A11G1284.1	A11	13214919	13222220	+	7302	2466	2466	45.2	15	164.4	345.4	821	94.583	-5.5	6.121	-0.305
GhTPS27	GH_A11G1549.1	A11	17547598	17549708	+	2111	1389	1389	44.6	6	231.5	144.4	462	53.299	-5.5	5.877	-0.313
GhTPS28	GH_A11G3142.1	A11	112150973	112154908	+	3936	1515	1515	39.3	7	216.4	403.5	504	58.925	-10.5	5.3	-0.279
GhTPS29	GH_A11G3154.1	A11	112347590	112361217	+	13628	1680	1680	38.5	7	240	1991.3	559	65.088	-9	5.61	-0.343
GhTPS30	GH_A11G3155.1	A11	112394410	112397217	+	2808	1512	1512	38.6	7	216	216	503	58.501	-2.5	6.213	-0.288
GhTPS31	GH_A11G3156.1	A11	112464976	112468268	+	3293	1677	1677	38.3	7	239.6	269.3	558	64.535	-10.5	5.258	-0.289
GhTPS32	GH_A11G3242.1	A11	114067711	114071341	+	3631	1167	1167	39.1	6	194.5	492.8	388	44.886	-14	4.826	-0.453
GhTPS33	GH_A13G1451.1	A13	88529417	88533401	-	3985	1623	1623	41.3	7	231.9	393.7	540	62.756	-16	4.927	-0.345
GhTPS34	GH_A13G1674.1	A13	95384090	95386507	-	2418	1668	1668	41.4	7	238.3	125	555	64.154	-18	4.838	-0.409
GhTPS35	GH_D01G0700.1	D01	8768719	8776418	-	7700	1620	1620	39.8	7	231.4	1013.3	539	62.476	-5.5	5.969	-0.318
GhTPS36	GH_D01G0999.1	D01	14226644	14231025	+	4382	2436	2436	41.6	15	162.4	139	811	92.334	-5	6.233	-0.189
GhTPS37	GH_D01G2266.1	D01	61327129	61329329	-	2201	1671	1671	42	6	278.5	106	556	64.479	-23.5	4.692	-0.382
GhTPS38	GH_D04G1627.1	D04	51610702	51615670	+	4969	1836	1836	41.6	8	229.5	447.6	611	70.093	-3.5	6.234	-0.248
GhTPS39	GH_D04G1628.1	D04	51717673	51719586	+	1914	1209	1209	41.3	7	172.7	117.5	402	47.083	-7.5	5.346	-0.242
GhTPS40	GH_D05G1666.1	D05	14209688	14219751	+	10064	2298	2298	41.7	12	191.5	706	765	87.576	-18	4.997	-0.171
GhTPS41	GH_D05G1667.1	D05	14239004	14244359	+	5356	2544	2544	43	12	212	255.6	847	96.284	-14	5.201	-0.234
GhTPS42	GH_D05G2948.1	D05	29455582	29457714	+	2133	1635	1635	40.8	7	233.6	83	544	62.387	-10	5.055	-0.273
GhTPS43	GH_D05G3206.1	D05	35924412	35926250	-	1839	1425	1425	40.4	6	237.5	82.8	474	54.648	-5.5	5.405	-0.214
GhTPS44	GH_D05G3564.1	D05	53317423	53319720	-	2298	1764	1764	37.6	7	252	89	587	68.677	-10.5	5.42	-0.376
GhTPS45	GH_D05G3565.1	D05	53379131	53381739	+	2609	1119	1119	36.7	6	186.5	298	372	43.341	-10	4.886	-0.147
GhTPS46	GH_D05G3566.1	D05	53395454	53397630	-	2177	1605	1605	37.5	7	229.3	95.3	534	62.63	-13	5.068	-0.338
GhTPS47	GH_D05G3568.1	D05	53499095	53507087	+	7993	1380	1380	37	7	197.1	1102.2	459	54.467	3	6.89	-0.357
GhTPS48	GH_D05G3569.1	D05	53523305	53528280	-	4976	1662	1662	37.1	9	184.7	414.3	553	64.842	-7	5.751	-0.37
GhTPS49	GH_D05G3781.1	D05	58446057	58448402	-	2346	1728	1728	37.6	8	216	88.3	575	67.217	-5	5.995	-0.325
GhTPS50	GH_D05G3844.1	D05	59820042	59822813	+	2772	1665	1665	39.4	7	237.9	184.5	554	64.437	-16.5	4.884	-0.301
GhTPS51	GH_D05G3845.1	D05	59844294	59907346	-	63053	1665	1665	40.9	7	237.9	10231.3	554	64.149	-12.5	5.166	-0.433
GhTPS52	GH_D05G3846.1	D05	59929356	60066132	-	136777	1668	1668	40.5	7	238.3	22518.2	555	64.396	-13	5.106	-0.462
GhTPS53	GH_D08G0724.1	D08	9435180	9440744	-	5565	2538	2538	43.4	14	181.3	232.8	845	97.55	-11	5.806	-0.317
GhTPS54	GH_D09G0090.1	D09	2036960	2041021	-	4062	1788	1788	38.3	7	255.4	379	595	69.414	-5.5	6.03	-0.456
GhTPS55	GH_D09G0362.1	D09	9722142	9724547	-	2406	1773	1773	39.6	7	253.3	105.5	590	68.591	-9.5	5.604	-0.244
GhTPS56	GH_D09G0365.1	D09	9841427	9843840	+	2414	1782	1782	40.6	7	254.6	105.3	593	68.45	-5	5.999	-0.271
GhTPS57	GH_D09G0366.1	D09	9930401	9932795	-	2395	1797	1797	36.6	7	256.7	99.7	598	69.722	-15.5	4.936	-0.337
GhTPS58	GH_D09G0367.1	D09	9993988	9996394	-	2407	1794	1794	37.1	7	256.3	102.2	597	69.708	-5.5	5.972	-0.383
GhTPS59	GH_D10G0054.1	D10	464493	473670	-	9178	1797	1797	39.4	8	224.6	1054.4	598	69.186	-8	5.635	-0.283
GhTPS60	GH_D10G0178.1	D10	1473922	1477098	+	3177	1671	1671	38	7	238.7	251	556	64.213	-10	5.146	-0.267
GhTPS61	GH_D10G0183.1	D10	1499832	1503229	-	3398	1596	1596	41.9	9	177.3	225.3	531	61.321	5	6.913	-0.317
GhTPS62	GH_D10G0184.1	D10	1513679	1516986	+	3308	1761	1761	40.1	7	251.6	257.8	586	67.731	-3	6.209	-0.319
GhTPS63	GH_D11G1311.1	D11	11901850	11908884	+	7035	2466	2466	45.1	15	164.4	326.4	821	94.372	-5.5	6.12	-0.276
GhTPS64	GH_D11G3173.1	D11	62723242	62726512	+	3271	1665	1665	38.6	7	237.9	267.7	554	64.813	-10	5.413	-0.292
GhTPS65	GH_D11G3176.1	D11	62775983	62779752	+	3770	1527	1527	39.3	7	218.1	373.8	508	59.214	-15.5	4.892	-0.267
GhTPS66	GH_D11G3177.1	D11	62782063	62784938	+	2876	1683	1683	38.5	7	240.4	198.8	560	65.16	-10.5	5.492	-0.271
GhTPS67	GH_D11G3178.1	D11	62810374	62904891	+	94518	1470	1470	39	8	183.8	13292.6	489	56.92	-2.5	6.273	-0.339
GhTPS68	GH_D11G3183.1	D11	63071929	63130080	+	58152	1680	1680	38	7	240	9412	559	64.855	-11	5.183	-0.332
GhTPS69	GH_D13G1396.1	D13	44869156	44872361	-	3206	1401	1401	40.8	7	200.1	300.8	466	54.091	-14.5	4.766	-0.229
GhTPS70	GH_D13G1625.1	D13	51092746	51095174	+	2429	1668	1668	41	7	238.3	126.8	555	64.105	-14.5	5.026	-0.375
GhTPS71	GH_D13G1626.1	D13	51121450	51123881	-	2432	1668	1668	41.1	7	238.3	127.3	555	64.077	-14.5	5.026	-0.379

## Sheet: Gb
Name	Gene ID	Chromosome	Start	End	Strand	Length (bp)	Transcript Length (bp)	CDS Length (bp)	CDS GC Content (%)	Exon Number	Mean Exon Length (bp)	Mean Intron Length (bp)	Protein Length (aa)	Molecular Weight (kDa)	Charge	Isoelectric Point	Grand Average of Hydropathy
GbTPS1	GB_A01G0688.1	A01	9678634	9680985	-	2352	1638	1638	39.6	7	234	119	545	63.282	-1.5	6.376	-0.319
GbTPS2	GB_A01G0970.1	A01	17378462	17384415	+	5954	2343	2343	41.1	14	167.4	277.8	780	88.971	0	6.507	-0.253
GbTPS3	GB_A01G2285.1	A01	111516206	111576605	-	60400	1671	1671	41.4	6	278.5	11745.8	556	64.513	-23	4.722	-0.396
GbTPS4	GB_A04G0244.1	A04	3789223	3825927	+	36705	1992	1992	39.5	8	249	4959	663	77.489	7	7.526	-0.385
GbTPS5	GB_A04G0246.1	A04	3856964	3859723	+	2760	1665	1665	39.5	7	237.9	182.5	554	64.906	-15	4.987	-0.421
GbTPS6	GB_A04G0250.1	A04	3938361	4283822	+	345462	1668	1668	40.5	7	238.3	57299	555	64.159	-12	5.245	-0.427
GbTPS7	GB_A04G0251.1	A04	4399941	4433336	+	33396	1611	1611	41.1	8	201.4	4540.7	536	62.181	-13.5	5.034	-0.446
GbTPS8	GB_A04G0315.1	A04	5965840	5985032	+	19193	2067	2067	36.3	10	206.7	1902.9	688	80.968	-14	5.141	-0.47
GbTPS9	GB_A04G0489.1	A04	10246295	10248617	+	2323	1314	1314	36.7	6	219	201.8	437	51.367	3	6.887	-0.402
GbTPS10	GB_A04G1323.1	A04	76343508	76346130	+	2623	1815	1815	41.7	7	259.3	134.7	604	69.614	1.5	6.622	-0.269
GbTPS11	GB_A05G1656.1	A05	15816780	15821753	+	4974	2316	2316	42	12	193	241.6	771	88.183	-20.5	4.915	-0.144
GbTPS12	GB_A05G1657.1	A05	15865902	15871402	+	5501	2550	2550	42.7	12	212.5	268.3	849	96.892	-13	5.265	-0.254
GbTPS13	GB_A05G2972.1	A05	35536861	35540367	+	3507	1578	1578	40.7	7	225.4	321.5	525	60.232	-7	5.231	-0.27
GbTPS14	GB_A05G2974.1	A05	35592492	35598151	+	5660	1605	1605	42.4	10	160.5	450.6	534	61.652	-11	5.014	-0.356
GbTPS15	GB_A05G3215.1	A05	46138086	46142510	-	4425	1305	1305	41.3	6	217.5	624	434	50.018	-8	5.063	-0.357
GbTPS16	GB_A08G0737.1	A08	11330272	11336830	-	6559	2532	2532	43.3	14	180.9	309.8	843	96.999	-6	6.175	-0.33
GbTPS17	GB_A09G0389.1	A09	10468739	10470753	-	2015	1548	1548	40.1	6	258	93.4	515	59.787	3	6.878	-0.15
GbTPS18	GB_A09G0390.1	A09	10640004	10642399	-	2396	1773	1773	39.2	7	253.3	103.8	590	68.508	-8.5	5.624	-0.262
GbTPS19	GB_A09G0391.1	A09	11061376	11098741	-	37366	1719	1719	36	9	191	4455.9	572	66.821	-11	5.164	-0.325
GbTPS20	GB_A09G0392.1	A09	11217816	11220022	-	2207	1599	1599	37.4	7	228.4	101.3	532	62.251	-10	5.303	-0.399
GbTPS21	GB_A10G0051.1	A10	500176	505096	-	4921	1167	1167	41	7	166.7	625.7	388	44.46	-8	5.099	-0.215
GbTPS22	GB_A10G0053.1	A10	511838	520559	-	8722	1809	1809	40	7	258.4	1152.2	602	69.269	-10	5.32	-0.272
GbTPS23	GB_A10G0054.1	A10	527492	530418	-	2927	1650	1650	39.8	7	235.7	212.8	549	63.793	-5.5	5.899	-0.383
GbTPS24	GB_A10G0169.1	A10	1483597	1486799	+	3203	1638	1638	37.7	7	234	260.8	545	62.988	-8.5	5.228	-0.217
GbTPS25	GB_A10G0173.1	A10	1507035	1510271	+	3237	1659	1659	39.4	7	237	263	552	64.01	-9	5.393	-0.297
GbTPS26	GB_A11G1289.1	A11	13248866	13256174	+	7309	2466	2466	45.2	15	164.4	345.9	821	94.561	-7	5.981	-0.306
GbTPS27	GB_A11G1549.1	A11	17364052	17366353	+	2302	1578	1578	43.2	6	263	144.8	525	60.532	-9	5.59	-0.319
GbTPS28	GB_A11G3215.1	A11	106207509	106211489	+	3981	1560	1560	39.1	7	222.9	403.5	519	60.637	-8.5	5.516	-0.285
GbTPS29	GB_A11G3216.1	A11	106214096	106239214	+	25119	1266	1266	38.1	5	253.2	5963.3	421	49.081	-1	6.424	-0.242
GbTPS30	GB_A11G3219.1	A11	106277613	106280639	-	3027	1491	1491	38	9	165.7	192	496	58.23	3.5	6.793	-0.417
GbTPS31	GB_A11G3227.1	A11	106410588	106419577	+	8990	1680	1680	38.5	7	240	1218.3	559	65.088	-9	5.61	-0.343
GbTPS32	GB_A11G3228.1	A11	106448930	106451737	+	2808	1515	1515	38.6	7	216.4	215.5	504	58.6	-2.5	6.213	-0.279
GbTPS33	GB_A11G3229.1	A11	106521665	106524965	+	3301	1695	1695	38	7	242.1	267.7	564	65.276	-10.5	5.254	-0.272
GbTPS34	GB_A13G1565.1	A13	90501024	90505005	-	3982	1623	1623	41.2	7	231.9	393.2	540	62.765	-15.5	4.977	-0.345
GbTPS35	GB_D01G0996.1	D01	13427994	13430322	+	2329	1653	1653	40.5	7	236.1	112.7	550	64.178	-8.5	5.544	-0.348
GbTPS36	GB_D01G1039.1	D01	14423884	14428259	+	4376	2478	2478	41.5	15	165.2	135.6	825	93.937	-5.5	6.214	-0.183
GbTPS37	GB_D01G2369.1	D01	60336887	60339089	-	2203	1674	1674	42.1	6	279	105.8	557	64.55	-23.5	4.692	-0.378
GbTPS38	GB_D04G1710.1	D04	51984744	51987107	+	2364	1710	1710	41.1	6	285	130.8	569	65.737	-3.5	6.175	-0.203
GbTPS39	GB_D04G1711.1	D04	52082084	52084406	+	2323	1569	1569	42.4	7	224.1	125.7	522	60.329	-3.5	6.133	-0.296
GbTPS40	GB_D05G0812.1	D05	6847214	6849866	+	2653	1644	1644	41.4	7	234.9	168.2	547	63.969	-3.5	6.087	-0.39
GbTPS41	GB_D05G1682.1	D05	14470489	14475620	+	5132	2322	2322	41.9	12	193.5	255.5	773	88.476	-16.5	5.098	-0.17
GbTPS42	GB_D05G1683.1	D05	14495839	14501182	+	5344	2544	2544	43	12	212	254.5	847	96.252	-14	5.201	-0.238
GbTPS43	GB_D05G2957.1	D05	29615166	29617298	+	2133	1611	1611	41	8	201.4	74.6	536	61.574	-9	5.125	-0.28
GbTPS44	GB_D05G3213.1	D05	36414809	36416914	-	2106	1563	1563	40.9	7	223.3	90.5	520	59.664	-8	5.113	-0.196
GbTPS45	GB_D05G3579.1	D05	53984584	53986910	-	2327	1791	1791	37.7	7	255.9	89.3	596	69.538	-12	5.247	-0.351
GbTPS46	GB_D05G3582.1	D05	54069278	54071642	-	2365	1794	1794	37.3	7	256.3	95.2	597	69.878	-11	5.339	-0.345
GbTPS47	GB_D05G3585.1	D05	54224220	54236307	-	12088	1524	1524	37.3	9	169.3	1320.5	507	59.63	-10	5.197	-0.306
GbTPS48	GB_D05G3784.1	D05	60529636	60532625	-	2990	1512	1512	37.7	7	216	246.3	503	58.715	-8.5	5.367	-0.273
GbTPS49	GB_D05G3857.1	D05	61907882	61910662	+	2781	1482	1482	39.2	8	185.3	185.6	493	57.095	-9.5	5.201	-0.308
GbTPS50	GB_D05G3858.1	D05	61928544	61982696	-	54153	1665	1665	41	7	237.9	8748	554	64.168	-14.5	5.04	-0.436
GbTPS51	GB_D05G3859.1	D05	62005997	62049497	-	43501	1698	1698	40.2	7	242.6	6967.2	565	65.524	-11.5	5.253	-0.474
GbTPS52	GB_D05G3860.1	D05	62073686	62106462	-	32777	1665	1665	40.5	7	237.9	5185.3	554	64.309	-16	4.996	-0.45
GbTPS53	GB_D05G3862.1	D05	62146139	62162065	-	15927	1503	1503	39.8	7	214.7	2404	500	58.623	-8.5	5.504	-0.478
GbTPS54	GB_D05G3863.1	D05	62191870	62194611	-	2742	1665	1665	39.6	7	237.9	179.5	554	64.984	-8.5	5.533	-0.463
GbTPS55	GB_D08G0750.1	D08	10036783	10042345	-	5563	2385	2385	43.8	13	183.5	264.8	794	91.581	-10.5	5.816	-0.336
GbTPS56	GB_D09G0087.1	D09	1935605	1939624	-	4020	1788	1788	38.3	7	255.4	372	595	69.413	-4.5	6.125	-0.456
GbTPS57	GB_D09G0351.1	D09	11492109	11494512	-	2404	1773	1773	39.5	7	253.3	105.2	590	68.56	-7.5	5.82	-0.241
GbTPS58	GB_D09G0357.1	D09	11604214	11606626	+	2413	1782	1782	40.5	7	254.6	105.2	593	68.44	-5	5.999	-0.269
GbTPS59	GB_D09G0358.1	D09	11688043	11690439	-	2397	1797	1797	36.7	7	256.7	100	598	69.74	-15.5	4.936	-0.341
GbTPS60	GB_D09G0359.1	D09	11759900	11762303	-	2404	1794	1794	37.2	7	256.3	101.7	597	69.684	-6	5.882	-0.371
GbTPS61	GB_D10G0054.1	D10	484620	488702	-	4083	1806	1806	40.7	7	258	379.5	601	68.965	-9.5	5.424	-0.274
GbTPS62	GB_D10G0173.1	D10	1432605	1435775	+	3171	1671	1671	38.1	7	238.7	250	556	64.183	-10	5.146	-0.273
GbTPS63	GB_D10G0177.1	D10	1458764	1462159	-	3396	1590	1590	41.8	9	176.7	225.8	529	61.084	5	6.911	-0.3
GbTPS64	GB_D10G0178.1	D10	1470089	1473392	+	3304	1761	1761	40	7	251.6	257.2	586	67.731	-3	6.209	-0.319
GbTPS65	GB_D11G1325.1	D11	11912780	11919804	+	7025	2466	2466	45.1	15	164.4	325.6	821	94.398	-5.5	6.12	-0.28
GbTPS66	GB_D11G2872.1	D11	58295608	58298169	-	2562	987	987	38	5	197.4	393.8	328	37.651	-6	5.43	-0.258
GbTPS67	GB_D11G3217.1	D11	63253116	63256935	+	3820	1671	1671	38.7	7	238.7	358.2	556	65.049	-11	5.319	-0.272
GbTPS68	GB_D11G3218.1	D11	63259435	63267442	+	8008	1620	1620	37.6	8	202.5	912.6	539	63.123	-1.5	6.394	-0.327
GbTPS69	GB_D11G3219.1	D11	63296834	63300515	+	3682	1680	1680	38.7	7	240	333.7	559	64.868	-7	5.833	-0.34
GbTPS70	GB_D11G3222.1	D11	63363735	63377427	+	13693	1449	1449	36.7	8	181.1	1749.1	482	56.354	-2	6.332	-0.373
GbTPS71	GB_D11G3223.1	D11	63386050	63389973	-	3924	1698	1698	38.6	7	242.6	371	565	65.607	-7	5.908	-0.342
GbTPS72	GB_D11G3224.1	D11	63400228	63403913	+	3686	1704	1704	38.9	7	243.4	330.3	567	65.759	-5.5	5.967	-0.295
GbTPS73	GB_D11G3226.1	D11	63591272	63681594	+	90323	1698	1698	37.8	7	242.6	14770.8	565	65.618	-11	5.179	-0.306
GbTPS74	GB_D13G1486.1	D13	41882125	41885621	-	3497	1584	1584	40.9	8	198	273.3	527	61.241	-16.5	4.791	-0.274
GbTPS75	GB_D13G1719.1	D13	48026766	48029194	+	2429	1668	1668	41	7	238.3	126.8	555	64.025	-16	4.922	-0.375

## Sheet: Ga
Name	Gene ID	Chromosome	Start	End	Strand	Length (bp)	Transcript Length (bp)	CDS Length (bp)	CDS GC Content (%)	Exon Number	Mean Exon Length (bp)	Mean Intron Length (bp)	Protein Length (aa)	Molecular Weight (kDa)	Charge	Isoelectric Point	Grand Average of Hydropathy
GaTPS1	Ga01G0779.1	Chr01	11463783	11466135	-	2353	1638	1638	39.6	7	234	119.2	545	63.27	-1.5	6.376	-0.329
GaTPS2	Ga01G1040.1	Chr01	17839580	17844993	+	5414	1389	1389	38.9	11	126.3	402.5	462	53.688	-1.5	6.333	-0.338
GaTPS3	Ga01G1071.1	Chr01	19345772	19352736	+	6965	2343	2343	41.1	15	156.2	330.1	780	89.174	0.5	6.535	-0.26
GaTPS4	Ga02G1510.1	Chr02	95258924	95261140	-	2217	1671	1671	41.2	6	278.5	109.2	556	64.542	-20.5	4.789	-0.395
GaTPS5	Ga02G1511.1	Chr02	95285294	95287495	-	2202	1629	1629	40.8	7	232.7	95.5	542	62.737	-26	4.55	-0.32
GaTPS6	Ga02G1512.1	Chr02	95326135	95329550	-	3416	1590	1590	40.3	6	265	365.2	529	61.806	-23	4.713	-0.374
GaTPS7	Ga04G0429.1	Chr04	5610532	5613160	-	2629	1815	1815	41.5	7	259.3	135.7	604	69.59	-0.5	6.469	-0.265
GaTPS8	Ga05G0866.1	Chr05	7541630	7544327	+	2698	1599	1599	40.7	8	199.9	157	532	62.212	-5.5	5.81	-0.365
GaTPS9	Ga05G1740.1	Chr05	15738426	15743738	+	5313	2316	2316	42	12	193	272.5	771	88.152	-20.5	4.913	-0.151
GaTPS10	Ga05G1741.1	Chr05	15809884	15815350	+	5467	2550	2550	42.9	12	212.5	265.2	849	96.786	-13	5.265	-0.257
GaTPS11	Ga05G3116.1	Chr05	36194270	36196400	+	2131	1599	1599	41.2	8	199.9	76	532	61.04	-12	4.918	-0.254
GaTPS12	Ga05G3118.1	Chr05	36265987	36273642	+	7656	1605	1605	40.9	8	200.6	864.4	534	61.415	-9	5.13	-0.286
GaTPS13	Ga05G3397.1	Chr05	49032846	49037350	-	4505	1434	1434	41.9	9	159.3	383.9	477	54.568	-11	4.895	-0.303
GaTPS14	Ga05G3728.1	Chr05	84516578	84519416	+	2839	1452	1452	36.2	8	181.5	198.1	483	56.198	-6.5	5.737	-0.283
GaTPS15	Ga05G3729.1	Chr05	84722828	84726447	+	3620	1740	1740	37.3	8	217.5	268.6	579	67.356	-10.5	5.411	-0.367
GaTPS16	Ga05G3947.1	Chr05	90699552	90716751	-	17200	1407	1407	35.2	11	127.9	1579.3	468	55.234	-5.5	5.68	-0.385
GaTPS17	Ga05G3948.1	Chr05	90717717	90721558	-	3842	1704	1704	36.5	8	213	305.4	567	66.72	-14	4.988	-0.372
GaTPS18	Ga05G3984.1	Chr05	91764679	91767461	+	2783	1665	1665	40.8	7	237.9	186.3	554	64.133	-11.5	5.244	-0.424
GaTPS19	Ga05G3987.1	Chr05	91797802	91800561	+	2760	1482	1482	38.7	8	185.3	182.6	493	57.593	-9.5	5.215	-0.433
GaTPS20	Ga05G4037.1	Chr05	92688659	92691402	+	2744	1680	1680	39.7	7	240	177.3	559	64.954	-15	5.048	-0.387
GaTPS21	Ga05G4053.1	Chr05	92984614	92987370	+	2757	1590	1590	39.7	8	198.8	166.7	529	61.851	-19	4.749	-0.424
GaTPS22	Ga05G4054.1	Chr05	93031137	93042088	+	10952	1389	1389	37.7	12	115.8	869.4	462	53.99	-3	6.164	-0.322
GaTPS23	Ga05G4056.1	Chr05	93123968	93146397	+	22430	2910	2910	40.9	12	242.5	1774.5	969	112.447	-18	5.392	-0.412
GaTPS24	Ga05G4058.1	Chr05	93223102	93225745	+	2644	1665	1665	40.7	7	237.9	163.2	554	64.22	-14	5.049	-0.443
GaTPS25	Ga08G0776.1	Chr08	12797536	12803842	-	6307	2535	2535	43.3	14	181.1	290.2	844	97.061	-7	6.115	-0.315
GaTPS26	Ga09G0091.1	Chr09	1940958	1946875	-	5918	1503	1503	38.4	9	167	551.9	500	58.204	-6.5	5.745	-0.299
GaTPS27	Ga09G0390.1	Chr09	11552286	11554562	-	2277	1503	1503	40.4	9	167	96.8	500	58.239	-5.5	5.805	-0.212
GaTPS28	Ga09G0392.1	Chr09	11819320	11821715	-	2396	1773	1773	39.3	7	253.3	103.8	590	68.476	-7.5	5.739	-0.256
GaTPS29	Ga09G0395.1	Chr09	12372487	12375902	-	3416	1644	1644	35.7	9	182.7	221.5	547	64.013	-14	4.965	-0.349
GaTPS30	Ga09G0396.1	Chr09	12401908	12405321	-	3414	1644	1644	35.7	9	182.7	221.3	547	64.013	-14	4.965	-0.349
GaTPS31	Ga09G0398.1	Chr09	12567903	12571878	-	3976	1707	1707	36.3	8	213.4	324.1	568	66.341	-10.5	5.323	-0.392
GaTPS32	Ga10G0136.1	Chr10	1535004	1543229	+	8226	1617	1617	37.5	9	179.7	826.1	538	62.492	-13	5.061	-0.307
GaTPS33	Ga10G2911.1	Chr10	127944381	127947712	-	3332	1746	1746	39.5	7	249.4	264.3	581	66.946	-4	6.046	-0.264
GaTPS34	Ga10G2915.1	Chr10	127999889	128003178	-	3290	1716	1716	38.1	7	245.1	262.3	571	66.153	-13.5	5.001	-0.361
GaTPS35	Ga10G3041.1	Chr10	128969535	128973266	+	3732	1821	1821	38.7	9	202.3	238.9	606	70.241	-4.5	5.959	-0.19
GaTPS36	Ga10G3042.1	Chr10	128982719	128986487	+	3769	1809	1809	40.2	7	258.4	326.7	602	69.347	-10	5.325	-0.292
GaTPS37	Ga10G3043.1	Chr10	128993274	128997124	+	3851	1815	1815	39.7	7	259.3	339.3	604	69.308	-6.5	5.777	-0.268
GaTPS38	Ga10G3045.1	Chr10	129011123	129014838	+	3716	1629	1629	39.9	8	203.6	298.1	542	62.233	0	6.503	-0.226
GaTPS39	Ga11G0425.1	Chr11	5670823	5675564	-	4742	1635	1635	38.5	7	233.6	517.8	544	62.789	-9	5.419	-0.275
GaTPS40	Ga11G0587.1	Chr11	9028276	9032198	-	3923	1680	1680	38.3	7	240	373.8	559	65.18	-11	5.403	-0.337
GaTPS41	Ga11G0663.1	Chr11	10546316	10550527	-	4212	1680	1680	38	8	210	361.7	559	64.769	-13	5.09	-0.24
GaTPS42	Ga11G0694.1	Chr11	12114311	12124173	+	9863	1569	1569	37.1	8	196.1	1184.9	522	60.37	-6.5	5.906	-0.187
GaTPS43	Ga11G0696.1	Chr11	12144131	12148078	-	3948	1494	1494	36.8	8	186.8	350.6	497	57.76	-14	5.077	-0.159
GaTPS44	Ga11G0697.1	Chr11	12150625	12154616	-	3992	1716	1716	38.5	7	245.1	379.3	571	66.734	-8.5	5.629	-0.279
GaTPS45	Ga11G1048.1	Chr11	19011537	19014455	+	2919	1692	1692	38	7	241.7	204.5	563	65.691	-4.5	6.075	-0.301
GaTPS46	Ga11G2752.1	Chr11	110514835	110522115	-	7281	2466	2466	45.1	15	164.4	343.9	821	94.593	-8	5.894	-0.3
GaTPS47	Ga13G1548.1	Chr13	99580062	99584037	-	3976	1617	1617	41.2	7	231	393.2	538	62.492	-15.5	4.977	-0.347
GaTPS48	Ga13G1775.1	Chr13	106843834	106847058	+	3225	1710	1710	41.2	8	213.8	216.4	569	65.965	-17	4.887	-0.422
GaTPS49	Ga13G1777.1	Chr13	106894171	106897392	-	3222	1710	1710	41.2	8	213.8	216	569	65.965	-17	4.887	-0.422
GaTPS50	Ga13G1778.1	Chr13	106911441	106914665	-	3225	1710	1710	41.2	8	213.8	216.4	569	65.965	-17	4.887	-0.422
GaTPS51	Ga13G1836.1	Chr13	108286321	108289541	+	3221	1710	1710	41.2	8	213.8	215.9	569	65.965	-17	4.887	-0.422
GaTPS52	Ga14G2282.1	tig00019514	166490	169255	+	2766	1668	1668	38.4	7	238.3	183	555	64.51	-11.5	5.399	-0.301
GaTPS53	Ga14G2287.1	tig00019514	295190	314102	+	18913	1680	1680	38.2	7	240	2872.2	559	64.892	-13	5.293	-0.321
GaTPS54	Ga14G2298.1	tig00019629	490508	497155	+	6648	1593	1593	38	8	199.1	722.1	530	61.667	-6.5	5.852	-0.36
GaTPS55	Ga14G2300.1	tig00019632	197060	206489	+	9430	1635	1635	39	9	181.7	974.4	544	62.812	-3.5	6.132	-0.292
GaTPS56	Ga14G2301.1	tig00019632	267223	271356	-	4134	1248	1248	37.1	7	178.3	481	415	48.182	10.5	8.413	-0.422
GaTPS57	Ga14G2302.1	tig00019632	316468	357045	-	40578	1017	1017	37.4	8	127.1	5651.3	338	39.275	0.5	6.562	-0.16
GaTPS58	Ga14G2552.1	tig00022054	21111	24526	-	3416	1644	1644	35.7	9	182.7	221.5	547	64.013	-14	4.965	-0.349
GaTPS59	Ga14G2693.1	tig00024014	93405	96956	-	3552	1623	1623	36.7	8	202.9	275.6	540	62.973	-7.5	5.881	-0.338
GaTPS60	Ga14G2694.1	tig00024014	111463	117416	-	5954	1677	1677	37.2	8	209.6	611	558	65.089	-5.5	5.908	-0.331

## Sheet: Gr
Name	Gene ID	Chromosome	Start	End	Strand	Length (bp)	Transcript Length (bp)	CDS Length (bp)	CDS GC Content (%)	Exon Number	Mean Exon Length (bp)	Mean Intron Length (bp)	Protein Length (aa)	Molecular Weight (kDa)	Charge	Isoelectric Point	Grand Average of Hydropathy
GrTPS1	Gorai.002G080300.1	Chr02	9989413	9992218	-	2806	2083	1818	39.3	7	297.6	120.5	605	70.017	-3.5	6.21	NA
GrTPS2	Gorai.002G080400.1	Chr02	10036239	10038783	+	2545	1251	1251	39.2	7	178.7	215.7	416	48.274	-11	4.978	-0.269
GrTPS3	Gorai.002G080500.1	Chr02	10061609	10064200	-	2592	1886	1551	39.3	7	269.4	117.7	516	59.765	-8.5	5.618	-0.306
GrTPS4	Gorai.002G106500.1	Chr02	14385455	14388038	+	2584	1905	1650	40.5	7	272.1	113.2	549	64.029	-5.5	5.907	-0.353
GrTPS5	Gorai.002G110600.1	Chr02	15289036	15293759	+	4724	2808	2343	40.9	15	187.2	136.9	780	88.995	-6	6.174	-0.245
GrTPS6	Gorai.002G234600.1	Chr02	59497295	59509754	-	12460	1957	1671	42.1	6	326.2	2099.2	556	64.444	-23.5	4.692	-0.383
GrTPS7	Gorai.004G079500.1	Chr04	9433831	9439509	-	5679	2631	2484	43.7	14	187.9	234.5	827	95.635	-5.5	6.196	-0.367
GrTPS8	Gorai.006G009100.1	Chr06	2008620	2012901	-	4282	2005	1788	38.3	7	286.4	379.5	595	69.413	-4.5	6.125	-0.456
GrTPS9	Gorai.006G035400.1	Chr06	9517584	9520514	-	2931	2302	1773	39.5	7	328.9	104.8	590	68.532	-9.5	5.602	-0.215
GrTPS10	Gorai.006G035700.1	Chr06	9653551	9656125	+	2575	1949	1782	40.6	7	278.4	104.3	593	68.495	-2	6.317	-0.254
GrTPS11	Gorai.006G035800.1	Chr06	9730276	9733030	-	2755	2159	1794	36.8	7	308.4	99.3	597	69.644	-12	5.106	-0.339
GrTPS12	Gorai.006G035900.1	Chr06	9770866	9772780	-	1915	1338	1302	35.8	6	223	115.4	433	50.763	-9	5.341	-0.261
GrTPS13	Gorai.006G036100.1	Chr06	9860246	9862883	-	2638	2020	1794	37.3	7	288.6	103	597	69.634	-4.5	6.079	-0.37
GrTPS14	Gorai.007G137400.1	Chr07	11266441	11273882	+	7442	2691	2481	44.9	15	179.4	311.9	826	95.153	-7	5.981	-0.239
GrTPS15	Gorai.007G314900.1	Chr07	52861453	52865035	+	3583	1988	1671	38.8	7	284	265.8	556	64.884	-11	5.316	-0.28
GrTPS16	Gorai.007G315000.1	Chr07	52876630	52879576	+	2947	1158	1158	37.3	9	128.7	223.6	385	44.851	-6	5.908	-0.24
GrTPS17	Gorai.007G315100.1	Chr07	52898654	52901698	-	3045	1572	1572	38	7	224.6	245.5	523	60.802	-7	5.889	-0.271
GrTPS18	Gorai.007G315300.1	Chr07	52910770	52914916	+	4147	2021	1671	38.7	7	288.7	354.3	556	64.904	-11	5.316	-0.283
GrTPS19	Gorai.007G315500.1	Chr07	52943963	52948202	+	4240	2030	1680	38.7	7	290	368.3	559	64.929	-11.5	5.309	-0.346
GrTPS20	Gorai.007G315600.1	Chr07	52972829	52975403	+	2575	1359	1359	38.2	8	169.9	173.7	452	52.78	-4.5	5.927	-0.29
GrTPS21	Gorai.007G315900.1	Chr07	53032690	53036627	-	3938	1611	1611	38.4	8	201.4	332.4	536	62.099	-11	5.406	-0.344
GrTPS22	Gorai.007G316200.1	Chr07	53096902	53099868	+	2967	1907	1680	38.9	7	272.4	176.7	559	64.467	-13	5.169	-0.3
GrTPS23	Gorai.007G316300.1	Chr07	53102910	53106513	+	3604	1482	1482	38.5	9	164.7	265.3	493	56.909	-5.5	5.895	-0.389
GrTPS24	Gorai.007G316500.1	Chr07	53167520	53171143	+	3624	1856	1569	39	7	265.1	294.7	522	60.255	-11.5	5.145	-0.282
GrTPS25	Gorai.007G316700.1	Chr07	53190325	53193650	+	3326	1551	1518	38.3	7	221.6	295.8	505	58.518	4.5	7.083	-0.372
GrTPS26	Gorai.007G316800.1	Chr07	53211280	53214530	+	3251	1988	1680	38.5	7	284	210.5	559	64.751	-9	5.441	-0.317
GrTPS27	Gorai.009G084900.1	Chr09	6177713	6180307	+	2595	1506	1506	41.6	8	188.3	155.6	501	58.181	-0.5	6.462	-0.403
GrTPS28	Gorai.009G170800.1	Chr09	13191775	13197307	+	5533	2682	2322	41.9	12	223.5	259.2	773	88.509	-17.5	5.05	-0.166
GrTPS29	Gorai.009G170900.1	Chr09	13210304	13215797	+	5494	2740	2544	42.9	12	228.3	250.4	847	96.342	-14	5.204	-0.248
GrTPS30	Gorai.009G306500.1	Chr09	27897631	27899740	+	2110	1539	1539	41.4	7	219.9	95.2	512	58.548	-10	5.043	-0.261
GrTPS31	Gorai.009G330400.1	Chr09	34006522	34008778	-	2257	1843	1425	40.7	6	307.2	82.8	474	54.535	-6	5.283	-0.216
GrTPS32	Gorai.009G362900.1	Chr09	48027651	48029940	+	2290	1515	1515	36.4	8	189.4	110.7	505	58.945	-2	6.255	-0.222
GrTPS33	Gorai.009G363000.1	Chr09	48041637	48048200	-	6564	1675	1671	37.3	8	209.4	698.4	556	65.227	-13	5.159	-0.376
GrTPS34	Gorai.009G363300.1	Chr09	48179055	48181762	-	2708	1635	1635	36.9	9	181.7	134.1	544	63.864	-8	5.643	-0.392
GrTPS35	Gorai.009G391200.1	Chr09	53063589	53066144	-	2556	2009	1797	37.5	7	287	91.2	598	70.06	-9.5	5.523	-0.338
GrTPS36	Gorai.009G427900.1	Chr09	66989073	66992062	+	2990	1930	1665	39.9	7	275.7	176.7	554	64.966	-9	5.526	-0.458
GrTPS37	Gorai.009G428000.1	Chr09	67015078	67018049	+	2972	1913	1665	39.6	7	273.3	176.5	554	64.687	-13	5.099	-0.432
GrTPS38	Gorai.009G428200.1	Chr09	67083810	67086820	+	3011	1940	1665	41.4	7	277.1	178.5	554	64.047	-13.5	5.103	-0.425
GrTPS39	Gorai.009G428300.1	Chr09	67129879	67132670	+	2792	1665	1665	40.2	7	237.9	187.8	554	64.299	-15	4.992	-0.463
GrTPS40	Gorai.009G428400.1	Chr09	67170073	67173152	+	3080	2051	1665	40.9	7	293	171.5	554	64.12	-14.5	5.046	-0.439
GrTPS41	Gorai.009G428500.1	Chr09	67214064	67217123	+	3060	1946	1665	41	7	278	185.7	554	64.098	-13.5	5.103	-0.434
GrTPS42	Gorai.009G428600.1	Chr09	67233408	67236386	+	2979	1870	1665	39.9	7	267.1	184.8	554	64.249	-11.5	5.239	-0.434
GrTPS43	Gorai.009G428700.1	Chr09	67260562	67263392	-	2831	1590	1590	39.4	9	176.7	155.1	529	61.007	-8.5	5.316	-0.355
GrTPS44	Gorai.011G005500.1	Chr11	445614	449893	-	4280	2115	1815	40.2	7	302.1	360.8	604	69.262	-1.5	6.353	-0.292
GrTPS45	Gorai.011G005600.1	Chr11	463007	467119	-	4113	1936	1755	39.8	8	242	311	584	67.338	-4	6.1	-0.249
GrTPS46	Gorai.011G005700.1	Chr11	470658	473493	-	2836	1616	1389	39.2	6	269.3	244	462	54.108	-8	5.467	-0.37
GrTPS47	Gorai.011G005900.1	Chr11	478829	482841	-	4013	1806	1806	40	7	258	367.8	601	69.164	-7.5	5.652	-0.29
GrTPS48	Gorai.011G019200.1	Chr11	1324007	1327352	+	3346	1859	1677	38.4	8	232.4	212.4	558	64.529	-12	5.092	-0.3
GrTPS49	Gorai.011G019600.1	Chr11	1352809	1356210	-	3402	1458	1458	41.8	10	145.8	216	485	56.181	-1.5	6.381	-0.277
GrTPS50	Gorai.011G019700.1	Chr11	1364314	1367807	+	3494	1928	1761	40.1	7	275.4	261	586	67.745	-3	6.209	-0.315
GrTPS51	Gorai.012G132700.1	Chr12	30306765	30309634	+	2870	2130	1818	41.6	7	304.3	123.3	605	69.576	-4.5	6.118	-0.281
GrTPS52	Gorai.012G132800.1	Chr12	30370851	30373834	+	2984	2227	1815	41.8	7	318.1	126.2	604	69.723	-4.5	6.12	-0.289
GrTPS53	Gorai.013G164800.1	Chr13	44640430	44644001	+	3572	1650	1485	41.1	8	206.3	151.1	494	56.743	-17.5	4.727	-0.375
GrTPS54	Gorai.013G164900.1	Chr13	44667726	44670526	-	2801	2027	1668	41.2	7	289.6	129	555	64.023	-15	4.97	-0.38
