# Supplementary material for: Systematic identification of TPS genes in Gossypium and their characteristics in response to flooding stress
Source: Front Plant Sci. 2023 Feb 8;14:1126884. doi: 10.3389/fpls.2023.1126884 (PMC9945120; doi:10.3389/fpls.2023.1126884)
Supplement: Supplementary file 4 [file Table_3.xlsx]

## Sheet: Gh
Names	Amino acid sequences
GhTPS1	MSSMSNVNRRSVNYHPSIWGDIFLSCPSKMKIDTVTRQEYEELKQEITRMLMVAPDGSSQKYRLIATIKRLGVSYLFEKEIEDALQTDFHHHGYKADQTLEYTSLQFRLLRENGFNAQAEIFNNFKDDKGNFKISLTSDVKGLLELYEASHLLVHGEHILEEALAFTTTHLELAQRIGIERPLSALVSHARKRPIRKALPRLEARQFISLYQEDDSHDKTLLKFAKLDFNLLQNLHKEELSKISRWWKDLDFATNLPFARDRLVECYFWILGVYFEPQYSFAREIMTKAIVMASTMDDIYDVHGTYEELELFTNAIERWDSNFIDRLPAYMKVFYKALLDLYEEMEKVMTKQGKSYRVQYAKEAMKQLSQAYFIEAKWYHENYVPMVEEYLKTALVSSG…
GhTPS2	MSLFHPHSCSNSFISVSTDCGANPTADTNSSNDLCFKDSKQRIKKMFNQIELSVSSYDTAWVAMVPSPTSHRNPCFPACLNWLLDNQLPNGSWGPCRPHPLLIKDTLSSTLACVLALRRWGVGEEHMTKGLRFIESHFGSASDESQLTPIGFDIIFSGMVEYAKDLNLNLPLRSTDIDALFHKRDLQLRRENSKGREAYLAYVSEGIGKHQDWEMVMKYQRKNGSLFNSPSATAATLSHLPNSGCLHYLTALLDKFENAVPTLHPFHVFPRLCMVETVESLGIGQHFREEITSVLDETYRCWLQGEEEIFLDLPTCALAFRILRVNGYDVSSEALAGFAEEHFFNSLGGYLKDLDAVIELFRASQMIIHPNEQLLEKHISWTSHFLKQELSNTSKCAYK…
GhTPS3	MASQVSQILASPHTSIPCNMENRPKADFHPGIWGDIFLNYPNEDIDTATQLRHEELKEEVRRKLVAPMGDNSTQKLPLIDAVQRLGVYYHFEEEIEDALEAIYHDNNDVDNDLYTTSLRFRLLREHGFNVSCEVFDKFKDEEGNFMSSITTDVQGLLELYEASYMRVHGEDILNEAISFTTTHLTLAAPTLEYPLSEQVAHALKQSIRRGLPRVEARRYISIYQDIESHNKALLEFAKIDFNLLQLLHRKELSEICRWWKDLDFTKKLPFARDRVVEGYFWIMGVYFEPQYSLGRKMMTKVIAMASIVDDTYDSYATYDELIPYTDAIERWDIKCMDELPEFMKISYKALLDVYEEMEQLMAKQGRQYRVEYARKAMIRLAQAYLLEAKWTHQNYKPTF…
GhTPS4	MASQVSQMPSSSPLSFNKDEMRPKADFPPSIWGDFFHNCPDKNIDAETEKRHQQLKEEVRKMIVAPMANSTQKLTFIDSVQRLGVSYHFTKEIEDELENIYHNNNDAENDLYTTSLRFRILREHGFNVSCNAFNKFNDEQGNFKSSVTNDVQGLLELYEASYLRVHGEDILDEAISFSANHLSLAVASLDYPLPEQVSHALKQSIRRGLPRVEARHYLSVYQDIESHNKALLEFAKIDFNMLQLLHRKELSEIFRWWKDLDFRRKLPYTRERVVECYFWILGVYFEPQYSLGRKMMAKVIIMTSILDDTYDSYATYDELILYTSAIERWEIKCIYQLPEYMKLSYKALLDVYEEMEQLVVEHGRQYRVEYAKNAIIRLAQSYFVEAKWTLQNYKPSFEE…
GhTPS5	MASQVSQKLSSSPFSSNKDEMRPKFNIPPPSIWGDVFLNCPDKNIDAGTEKRHQQLKEEVRKMIVAPMANSTQKLAFIDSVQRLGVSYHFTKEIEDELENIYHNNNDAENDLYTTSLRFRLLREHGYNVSCDVFNKFKDEQGNFKSSVISDVRGLLELYQASYLRVHGEDILDEAISFTTNHLSLAVASLDHPLSEEVSHALKQSIRRGLPRVEARHYLSVYQDIESHNKALLEFAKIDFNMLQFLHRKELSEICRWWKDLDFQRKLPYARDRVVEGYFWISGVYFEPQYSLGRKMLTKVIAMASIVDDTYDSYATYEELIPYTNAIERWDIKCIDELPEYMKPSYKALLDVYEEMKQLVAEHGRQYRVEYAKNAMIRLAQSYLVEARWTLQNYKPSFE…
GhTPS6	MASQVSQMPSSSPLSSNKDEMRPKADFQPSIWGDLFLNCPDKNIDAETEKRHQQLKEEVRKMIVAPMANSTQKLAFIDSVQRLGVSYHFTKEIEDELENIYHNNNDAENDLYTTSIRFRLLREHGYNVSCDVFNKFKDEQGNFKSSVTSDVRGLLELYQASYLRVHGEDILDEAISFTTHHLSLAVASLDHPLSEEVSHALKQSIRRGLPRVEARHYLSVYQDIESHNKALLEFAKIDFNMLQFLHRKELSEICRWWKDLDFQRKLPYARDRVVEGYFWISGVYFEPQYSLGRKMLTKVIAMASIVDDTYDSYATYEELIPYTKAIERWDIKCIDELPEYMKPSYKALLDVYEEMEQLVAKHGRQYRVEYAKNAMIRLAQSYLVEARWTLQNYKPSFEE…
GhTPS7	MMLGNMVDSLEKLELIDTLQRLGLSYHFEAEINKTLKNISIDRIGTVAWKKDNSYATALEFRLLRQHGYKVNQDVFTCFMDDVGNIKSSLNQDFKGLLNLYEASYLLLEGETMLENARELAAKLLKQYLKENNDDQYLRMLVDHAFELPLHWRMARLEARWFIDVYEKNKDKNPIILELAILDYNIVQSMHLEDFKYASTWWKELGLGERLSFARDRLMSNFLWSVGMIILPQDRKRRRNQTKLNSLLTCIDDVYDVYGTLDELELFTDVLERWDINAIQRLPNYMKIYYLALDNFVNEMAFDILKEQGINVIPFLKKLANIIVRLVNDLATSSYELKRGDVPKSILCYMNESGASEEEAREHMWKLIDAAWKKMNEDQMTISPLPRKFIEMAMNHARV…
GhTPS8	MAFCLFSSFPMCSFPIHSKWKSFSYNRSSFRRLTIFSALQSDAANKNSTEDAIITRRSANYHPPIWDYGYVQSLRNDFVQDESYKEQARNLKEEVRMMLGDVVDPLEKLELIDTLQRLGLSYHFEAEINKTMKNISTNHISTAAWKKDNLYATALEFRLLRQHGYKVDQEVFTCFMDDVGNIKSSLNQDFKGLLNLYEASYLLLEGETMLENARELVSKLLKQYLKENNDHQYLWTLVDHALELPLHWRMPRLEARWFIEAYEKNKDRNPIVLELAILDYNIVQSMHQEDLRNVSTWWKELGIGQRFSFARDRLMENFLWGAGMIIAPQDGKSRIILTKVNALITVIDDVYDVYGTLDELELFTDVVERWDINEIQRLPDYMKIYYHALYNSVNEMAFD…
GhTPS9	MALAPPSLILCSPRLIPKQVMIPTNIFRHKFESDHRSLMSSSRICCAVSPPTTQVSNSNHPKDGRSSANYQPTIWSYDFLQSLKNDHADIIYKERAAKLEQELRFALHDENAEPVNLLELIDDIQRLGLGHRFEIDINRALEKFMSSDDYSVATKYSLHAAALRFRLLRQHGYVVSQDVFKAFKDHKGNFKECLYKDVKGMLSLYEASRLAFEEEYVMDEAFLFTRMHLMGLQGVSNLEEGLLEQVIHALELPLHRRMVRLEARWYIEAYSKSAARKPNLLELAKLDFNMVQSTLQEDLKEMTRWWIGMGLSSKLNFARDRLMECFFWSVGMVSEPQFRNCRKSLTKVASFVTIIDDIYDVYGTLDELELFTEAVQRWDVCAVKDLPKCMELCFLALYN…
GhTPS10	MANTKEVMRPLVNFPEDLWCDRFLSLPFNNSEFESYTKQVEAMKETVKDMLVVFTTDPIEKMHLINSLCRLGVSYHFENEIEEQLDHLFITLPELLDDNDYDLHIVALVFQVFRFNGYKLPCGVFSKFQDGDGKFKEQVMGDVKRMLLLQQELTVLSRWYKEQDLKSKFPYARHRVVEAFFYALGICFEPRYAAGRNILVKQTCLIGFIDDAYEAYGLYEELQCFTDAIQRFDTSSMEKLPTENQKKLYETLLHVIGEAEYLVQKEERSYWKKYVKAEQVECRRKHEKDVPTFDEYMETGVYTAAARLAMTQILIGMEEADQNAFHWILNSNNFLKAFQICSRLYNDIVTSEDEEKRGFKTASMCYMKQYNVSRKEAIEAFRAKIGDARKVINEGCMRP…
GhTPS11	MGLSKVSNIEALVKGIKEEMLPDIDPYSFVSASAYDTAWLAMVPADSDQTCPMFKECLEWVVNNQTKEGCWGECVDAIDTLSATLACVIAIHKWSIGANNIKRGLDFVQENAEKILRKTEDRFPRWFTIVFPGMIELARKVGIQLAFPSQLNAFLLDIFHKRQLLLDTEELIGNQCYPPLISYLEALPPSYDVSERDITMNLNGDGSLFQSPAATASAFMATGNEQSLSYLQTVVGRCANGVPPTFPMDEELIRLCLVNQLQRLGLADHFTHEIEEILFQIYRNYKTLEWLDKASNNIVNVGIQLHKDSLALRLLRMHGYSISPRHFCWFLNNQEVRAHIEENQEYFTISMLNVYRATDLMFPGENEVEEARSFSRKVLEKITLKDSSLASTGLNKMVI…
GhTPS12	MELSKDSIEALVKMMKEEMLLLDIDPYSFVSPSAYDTAWLAMVPADSNQPCSMEPMFRVCLDWVLKNQTQEGFWGECDAHGNPTLESLPATLASVIALKKWNVGKENAEKGLAFIRANAENLLAGHRNQFPRWFAIVFPGMIELARKTGLDLDFPHHLKGLLMDIFFEREQILESDKELAAGGAYPSLLSYLEVLPSLLYAANEQEIMKNLSGDGSLFQSPSATACAFMATGNKDCLAYLQTLVENFGNNGVPPTYPVDEELIKLGLANQLQRLGLAEHFTQQIEEILTQVYQTYTKESSSEKSNSVASVATQLQKDSLAFRLLRMHGYNISPWSLCWFLNDDEIVDHIEKNQEFFSSVMLNVYRATDVMFSGEYELEEARLFSRKVLEKVVSKGTGSD…
GhTPS13	MAPTSQSLNEEQRRSANYHPSIWDPTAIQSFTTPYTYELYATQLEDLKQKVRKLLASTKDTAALLKLIDSMKRLGVAYHFQEQIQQALNQLNPDLNLVSNDLSTVALHFRILREDCYPITADVLEKFKGDDGRFMGSLCGDVEGLLGLNEASSMAIQGEKILEEAKAFSSENLKNVIGKLEKVEAKQVQRSLEVPLYWRMERIEARNFIDSYAMDDSNSSVLLDQAKLDYNLIQSVYKQELKQLAEWWSELNFKEKLSFSRDRLMEIYFWATGLSFEAQYAKCRICFTKYACLATVVDDIYDIYGSLEELECFTKAVTGWDVKVIQELPEYMRVMFSAISDFTNELAQQTLKDHGLDVLPYIKEQWAILCRAHITEARWFYGGQTPTFDEYIENAWISI…
GhTPS14	MEPTSQSLNEEQRRTANYHPSIWDPTAILSFTTPYTYELYATQLEDLKQKVMKLLASTKDTTALLKLIDSMKRLGVAYHFQEQIQQAFNQLNSDLNLVSNDLSTVALHFRLLREDCYPITANVLEKFKGEDGRFMGSLCEDVEGLLRLNEASFMAIQGEKILEEAKAFSSENLKNVIAKLEKVEAKQVQRSLEVPLYWRMERIEARNFIDSYAMDDSNSSVLLELAKLDYNLIQSVYQQELKQFAEWWRELDFKEKLSFSRDRLMEIYFWATGLSFEPQYAKCRICSTKYACLATVVDDIYDIYGSLEELECFTKAVIRWDVKAVQELPGYMRVMFSGILDFTNELAQQTLKDHGLDVLPYIKEQWAILCRAYITEARWFYGGQTPTFDEYIKNAWIST…
GhTPS15	MAPTSQSLNEEKHRSANYHPSIWDPTAIQSFTAPYTYELYATQLEDMEQTVSKLLASTNDTAALLKLIDSMKRLGVAYHFQEQIQQPLNQLNLDLNLVSNNLSTVALHFRLLREDCYPITEDMFGKFKGGDGRFMGSLCGDVEGLLSLNEASFMAIQGEKILEEAKGCSSENLKNVIGKLEKVKAKQVQRSLEVPLYWSMERIEARNFIDSYAMDDSNNSVLLDLGKLDYNLIQPIYQQELKQLAEWWRELNFKEKLSFSRGRLMEIYFWATGLRFDPQYAKCRICFTKSAFLATVVDDIYDIYGSLEELECFTKAVTGWDVKAVQELPKYMRVMFSAISDFTNELAQQTLKDHGLDVLPYIKEQAEMERGDIPKAVQCYMIEKGVSEEKARNHVKELI…
GhTPS16	MTNMSSHSIHHLFLCSSTIPSSSLSFSYNHVSILAGTWQSWGKDKGHNVDIHRLCRAISKPRTQEYAGVFQNGLPVIKWNEIVDDDIQGEAFKTLELSKIKEHVDNIRSMLGSMGDGEISCSAYDTAWVALIEDVNGNGSPQFPSTLEWISDNQLPDGSWGDKHIFLAHDRLINTLACVVALKTWNLHPDKCQKGLSFFKENISKLEDEKAEHMPIGFEVAFPSLLETARSLSIEVPYDSPIFQNIYEQRDLKLTRIPKEIMHNVATTLLHSLEGMLDLDWEKLLKLQCQDGSFLFSPSSTAYAVMQTKNENCLNYLTKIVQRFNGGVPNVYPVDLFEHIWAIDRLQRLGISRYFNPEIKQCLDYTYRHWTQEGICWARNTRVQDIDDTAMGFRLLRLH…
GhTPS17	MASLFSSLPICSFPKQAQWKRFSNNRSSYHVLNVFSLSQSEATTEISVESDIVRRSANYHPPIWDYDYLQSLGLHHVEVYSKLKEEVRMMFDNVVDPLEKLELIDALQRLGLSYYFEDEIKKTLKNISINLSSNVAWKKDNLYATSLEFRLLRQHGYEVNQDVFTSFMDKDGNIKASFTHDCKGLLNLYEASYHLVEGETMLENARELAAKLLKQCLKQNNDQYLSMLVEHALELPLHWRMLRLEARWFIDAYEKNKDKNLIILELAILDYNIVQAMHQEDLRYASLWWKDLGIGERLTFARDRLMENFLWSVGIIGAPQFGRGRRIQTKVNALITYIDDVYDVYGTMDELELFTDVVERWDINAIQKLPNYMKLCFHALHNSINDMAFHTLKEQGIDV…
GhTPS18	MFRIKKIVRRSAKYHPPIWEYDFIQSLKSDYLGESFNEQAIRLVGEVRMMLENVMDPLEKLELIDSLQRLGLSYHFKNETKRILEDIHLRADQSKALWKEGNLYATALEFRLLRQHGYNVTQEIFSGFMDEMGNFKSSLCKDCKGLLNLYEASHLSMEGEGILDIARDFAAKQLQQYLKQKKLDEYVRMLMEHALELPLHWRVSRLEARWFIDVYEKREERNPMLLELAKLDFNIVQAVHQDDLRYVSKWWRDIGLGEKLPFARDRLMENFLWTMGVAFDPHFGNLRRTLTKIAALITSTDDVYGTLDELEHFTQAVERYDMTFLKFNILFPHFEYMKICFFALYNSINEIAFGDLKEHGFPTIPFLKKAWAELWKSYLVEAKWYHSGYIPTFKEYIDN…
GhTPS19	MALSLLTAVPSSSFIRLHTKGTSNRSNVNNLSVVRASNSVATANDSDQKIVRRSANYHPPTWDYDYIQSLKSDYLGESFNEQAIRLVGEVRMMLEKVMDPLEKLELIDTLQRLGLSYHFQDETKRILEDIHTRADQSKALWKEDNLYATALEFRLLRQHGYNLTQEVFSGFMDEMGNFKSSLCEDCKGLLNLYEASHLSMEDEGILDTARHFAAKQLQQYLKQKKLDEYVRMLVEHALELPLHWRVSRLEARWFIDVYEKREKRNPILLELAKLDFNIVQAVYQDDLIYASKWWRDIGLGEKLPFARDMLMENFLWTVGIAFDPHFGNLRRTLTKVIALITSIDDVYDVYGTLDELELFTQAVERWDINAMELLPEYMKICFFALYNSINEIAFDNLKE…
GhTPS20	MALNACANPWLIISFASHREATNKISTEDDIVIRRSANYDPSIWDYDYIQSLKNDFVQDESYKERASKLKEEVRMMLENEVDPLEKLELIDTIQKLGLSYDFGDEIKKTLKNISIDRSTTVAWYNLYAIALEFRLLRQHGYKVNQDVFACFMDDVGNIKASLNQDYKGLLNLYEASYHLLEGETMLENARELAAKLLKKCLKENNDNQYLWMLMKHALELPLHWRIPRFEARWFIDAYEKNKEKNPIILELAILDYNILQSMHQDDLRYVSAWWKELGLYKRMSFARDRLMENFLWSVGMIISPQNGKGRRIQTKVNSLITIIDDVYDVYGTLEELELFTDVVERWDINAIQKLPNYMKICYHALYNSINEMAFDTLKEQGIDVLPFLIKLWTNLCKSY…
GhTPS21	MASCMFNSFSICSFPIQSKWKRFSYDGSSFRRLFVSFASRCEATNKISVEDNTVIRRSADYHPPIWDYDYVQSLRNDFVQDESYKEQSSKLKEEVRMMFENVVDPLEKLELIDTIQRLGLSYHFGDEIKKTLKNISIERGSTVASNKDNLYATALEFRLLRQHGYKVNQDVFACFMDEVGDIKASHNQDCKGLLNLYEASYHSLEGETMLENARKLAAKLLKQCLKENNDHQYLLMLVEHALELPLHWRMPRLEARWFIDVYEKKEDKNPIILELAILDYNIVQSMHQNDLRYASTWWKELGLGKTLSFARDRLMENFLWSVGMINTPQDGKGRRIQTKVNALITVIDDVYDVYGTLDELELFTDAVERWDINEIQNLPYYMKICYHALYNSVNEMAFD…
GhTPS22	MAVQVQGSVLGNTNILLCLSKAPSPPFPMLIPLRQHKAKRCCFVAAHSTSSTEAAPLSSNHRESGRPLANFPPDIWGDPFLTLSFDISEFDRCSTQVEVLKEMVKDMLMASTTDPLQNTLLINSLCRLGVSYHFETQIEQQLTHCFHTLSQLVHNSDYNLHEIAIMFQVFRSHGYNMSSDVFNKFKDGDGEFKVSDIKEMISLYESSQSRINGELILDEACTFTTSQLKSMVSQTSTHYAQYIENALCCPYQRGVPRLEARQYICFYEKDDDEARNETLLKFAKYDFNRIQMMLQQELSNLCSEWKEENMESRFPYARNRIVECFFSAIAIYFEPCYARSCNTYAKPLSSLALIDDTYDAYGTYEELQYFTDAIQRFDIDAIDELLTNYLKLAYKTILN…
GhTPS23	MAVQVQGSVSSPMDRPLANYPPDIWGDRFLTLSFDISELESCSRQVEVLKETVKDMLMASTTDPIRNIFLIYSLCRLGVSYHFETEVEQQLAHRFDTLSKLIHNNDYDLHTIAVMFQVFKSHGYNMPSHAFNKFKYENGKFNVNDTKGMISLYEAAQFRINGEHNLDEAFSFTTSHLKSMASRSSPHYAQYIENALYRPYHRGVPRLEARQYICFYEKDEVSNDTLLKFAKYDFNRIQMILQQEVSNLRSWWKEGNLESKLPYVRHRIVEFFFYAAGFNFEPRYACARNIQTKLTFIIGIIDDTYDAYGTYEELQHFTEAMRRFDVGVMDKLPTDNFKLVYETILKFHDEAEEKVRKEGRSYGVFYTKNEFKKLAEAYFVEASWAHRSYVSTFDEYMET…
GhTPS24	MASFFKVICTSPNSPIAINKTSQIRSNPPSSLSMIPRCNAVKEPSFVSTPLQHAYRYGNPNITDEFLDEYASKLEGFKRVLKLVSEDPLQGLTMIDAIQRLGIDHHFQHEIEQVLQRQFMLSANGNGFNNNDLHEVALRFRLLRQEGYFVPAGVFNRFRDREGIFRHELCRDIKGLIELYEASQLGIDGEDVLDEAREFSSQSLKKWLMAKVDFFSDRAIRNTLDQPFHKNLSRFTARNLLGTDFQGTNGWINILQELAKMDFNLVQSLHQKEIAHISNWWKQLGLAKELEFARDQPVKWYIWSMACLTDPTLSEQRIDLTKSISLIYIIDDIFDVYGTLDELTLFVQVVERWDYAASDKLPYYMKICFKALDDITNEISQKVYKEHGRNPINSLRKAW…
GhTPS25	MSLCMLSSFSICSFPIHSKSKRFSYDGSSFRRLIVSFASQYEATDKIFVEDDIVVRRSANYHPPIWDYDYVQSLKNDFVQNESYKERASKLKEEVRMMFENVVDPLEKLELIDAIQRLGLSYHFGAEIKKTLKNISTDCSSTVAWNKGNLCATALEFRLLRQHGYKVNQDVFACFMDDVGNVKASLNQDCKGLLNLYEASYHLLEGETMLENARELAAKLLKQCLKENNDHHYLWMLVEHALELPLHWRMPRLEARWFIDAYEKNKGKNPIILEFAILDYNIVQSMHQDDLRYASAWWKELGLGERLGFARDRLMENFFWSVGMIITPQDGKGRRIQTKVNALITVIDDVYDVYGTLDELELFTDAVERWDIIAIQKLPNYMKICYHAVYVVPIGSEAL…
GhTPS26	MFSHSFLSLPSSSPSSIVSFSDNQYHPPLPFAGIWPLWGKDKGDNVDIRPLCRAISKPRTQEYAGVFQNGLPVIKWKEIVDDDIEEEGALKVYESNKVKERVDTIKSMLGSMEDGEISSSAYDTAWVALVEDVSGSGAPQFPSSLEWIANNQLPDGSWGDRQIFMAHDRLINTLACVIALKTWGIHPDKCQKGVSFFKDNISKLENESEEHMPIGFEVAFPSLLEIARSLHIEVPYDSPVFKDIYAKRDLKLTRIPKEIMHNVPTTLLHSLEGMPDLDWEKLLKLQCIDGSFLFSPSSTAFALMQTKDENCLRYLMKTVQRFNGGVPNVYPVDLFEHIWTVDRLQRLGISRYFHPEIKECLDYVYRYWTEDGISWARNTRVYDIDDTAMGFRLLRVHGY…
GhTPS27	MALAHPILFCLPRLSPKQIMVPAKLQSQPPSLRSTCRFLGAVSSTTTQFSISHHPKDERPSVNYQPSIWSYDFLQSLNNDRADIIYKERAAKLEEELRCGMNDENADPLNLLQLIDDIQRLGLEHRFEMDINRALAKFVSGVATENTIGLHAVALRFRLLRQYGYDISQDVFKGFMDGKGNFKECLCEDVKAMLSLYEASLLRFEGEDVMDEALVFTRMHLKGISEEEKDLTQQVTRALDLPLHRKLLRLETRRYIEDYGERDNAKLNLLELAKVDFNMVQSTLQEDLKEMSRWDLGAVENLPDYMELCFLALYNSINEMAYETLRDQGQNILPYLRKAWADLCKAFLKEANWAHSKHIPTFQEYLENAWLPVSGHLCLVHTYFLQRANITIEALHSLE…
GhTPS28	MSSKMSKENRHLADFVPSFWGDIFLSTPPGMDMDARTQQEYEELKQKVRRMLVTNMDKPTQKLHIIDAVKRLGVAYHFEKEIEDALKVIYDHYCNHIQIDDDEDLYTTAVRFRLLREHGFNVECETFNKFKNEKGKFKESLISDVKGMLELYEAAHFQLHEENLLEEALSFTTFHLKLAETTVDYPLSTQIANALKRPLRKSLPRWWKGLDVEINFPFIRDRLVECYLWILGVYFEPHYSVARTFMTKVISLTSIVDDTYDAYATYEELEIFTKAIHRWDINCPDQLPDCMKLCYSELLKVFKDMEDLMSEQGKSYRVQLAKEAMKQVCQVYFVEAKWLHEHYMPTVEEYLSVALVSTCYPMLTIVSFVGMEGSITKETFTWAFNTPKILRASTIICRL…
GhTPS29	MSSPISTNLVPSQHGNTSKENRHLSKFKPSFWGDIFLSSPSEMEMDAGTQQEYEELKQEVRRMLVANTDKSSQKLPIIDAVQRLGVAYHFEKEIEEALEIIYHHHCNHIEIDGDDLYTTAVRFRLLREHGFDVHCGTFNKFKYENGNFKESLIGDVKGMLELYEAAHFQLHGENILEEALSFTTFHLKLAESTVDYPLSTQISNALKRPLRKSLPRLIARSYISIYEGYVTQDEKLMKFAKLDFKILQHLHKKEINKINRWWKGLEVATNFPFIRDRFVECYFWMLSVYFEPHYAIARTFATKVICLISILDDIYDAYGTYEELEIFTKAIQRWDTNCIDQLPDYMKLWYSETLNVYQDMEDLMSKEGKSYRVQVAIEAMKRQSQVYYVEAKWLHENYI…
GhTPS30	MSNQKRPSANFHPNIWRDIFLSSPTTKVDPKTKLQHEGLKEEVRRMIKVAMDDELLYKLRLIDTIKRLEWFNKLKDDEGNFNMSLTSDVKGLLELYEASHLRVHGEDILEEALGFTTTHLGLAKAAGTIEYPLSALVSHALYQPILRGLPRLEARRFISIYRDDVSHNKMLLKFAELDFHLLQTSHREQLSKISRQYITPSTFNIDCLDLPTKLPFVRDRLVESYFWIMGVYFEPQYSFAREILVKTLVMASIMDDTYDAYGTLEELQLLKNAIQRWDVDYIDQLPEYMKSFYKPLLDFYGEEEEAMIKQGKSYRVKYAKDVFKQLSESYFVEAKWCNENYVPTMKEYMRNAVVSAGYIMLIVTSFVGMGDFVTPEIFNWASNNPKIIYASSIIARLLN…
GhTPS31	MSSSKLPSSTHGSMSNQKRPTAKFHPSVWGDIFLSSPTTNVDARTKLQHEELKEEVRRMIKVVMDDELLYKLRLIDTIKRLGVSYHFEREIEEVLLNIYEHDYKDDQTLETTLQFRLLRENGLGVPCEWFKKFKDDEGNFNMSLTSDVKGLLELYEASYLRVHGEDILEEALGFTTTHLGLAKAAGTIEYPLSALVSHALYQPIRKGLSRLEARRFISFYQDDASHNKTLLKFAELDFNLLQILHKEELSKISRWKNGLDLATKLPFARDRLVEGYLWILGMYFEPQYSLAREILAKTIVMITLMDDIYDAYGTLEELQLLTNAVQRLDADYINQLPEYMKSFYEPLLDFYREMEEAMIKQGKSYRVKYAKEIFKQVNESYFVEVKWCNENYIPTMEEY…
GhTPS32	MSSPISTNLVPSQHSNTSKENRHLSKFKPSFWGDIFLSSPSQMQMDAGTQQEYEELKQEVRRMLVANMDKSSQKLHIIDAVQRLGVPYHFEKEIEEALEIIYHHHCNHIEIDGDDLYTTAVRFRLLREHGFDVDCATFNKFKDENGNFKESLIGDVKGMLELWDTNCIDQLPDYMKLWYSETLKVYKDMEDLMSKEGKSYRVQVAIEAMKRQSQVYYVEAKWLHENYIPTMEEYMPIALLSCGYWNLTMSSFVGMEDSITKETFNWAFNDPKIVRASSTICRLMSDIVDHKVERERGHVSSAAECYMEQYGVSMQEAYDELYKQINNAWKDINEEFLKPTAAPTSALNRILNLARVIDLLYTGEDAYTQVGESAKTSITALLIDSIPI
GhTPS33	MQMSERRSGGYLPTVWDPELIQSFTPLCTYESDGHRLEELKHATQLLFKSPTRPEEKLDMINKMQRLDVAKHFKKEIKEFLTHLDPNTPTDLFTVALQFRLLRHYGFSVGSDVFNKFMNSDGKFKECLSEDAAGLLSLYEASHLGVHEEDVLDEAKAFSTKQLKLALDKLELEKDLAQQIKESLEVPLHWRLPRMEARNFINIYQRDENKKLALLELAKLDFNLLQSVYLQELKELAEWWKGLKMKDKLPFARDRMVESYFWAMGSVPDPKFSKCRRNMTKYASLVTMLDDVYDIYGSKDELHKYTTAVKRWDLEAIVELPEYMKVCYKGMYNHVNEMLEDALNTLGLDILPYIKDQWMCYVQSLHVEAEWYYGEYMPTTLDEYLKNAWISIGIPVGLA…
GhTPS34	MASQASPVLASPHPAISSENRPKADFHPGIWGDMFLNCPDTDIDAATELQYEEFKAQVRKMIMEPVDDSNQKLPFIDAVQRLGVSYHFEKEIEDELENIYRDTNNNDAENDLYTTALRFRLLREHGFDISCDAFNKFKDEAGNFKPSLTSDVQGLLELYEASYMRVHGEEILDEAISFTTAQLTLALPTLDHPLSEQVGHALKQSIRRGLPRVEARNFISIYQDLESHNKSLLQFAKIDFNLLQLLHRKELSEICRWWKDLDFTRKLPFARDRVVEGYFWIMGVYFEPQYSLGRKMLTKVIAMASIVDDTYDSYATYDELIPYTNAIQRWDIKCMNQLPDYMKISYKALLDVYEEMEQLLANQGRQYRVEYAKKAMIRLAQAYLLEAKWTHQNYKPTFE…
GhTPS35	MCSMSNVNRRSVNYHPSIWGDIFLSCPSKMKIDTATRQEYEELKQEITRMLMVATDGSSQKYRLIATIKRLGVSYLFEKEIEDALQTNFHHHEYKADQTLEYASLQFRLLRENGFNAQSEIFNNFKDDKGNFKISLTSDVKGLLELYEASHLLVHGEHILDEALAFTTTHLELAQRIGIERPLSALVSHALKRPSRKALPRLEARQYISLYQEDDSHDKTLLKFAKLDFNLLQNLHKEVWWKELDFATKLPFARDRLVECYFWILGVYFEPQYSFAREIMTKAIVMASTMDDIYDVHGTYEELELFTKAIERWDTSYIDGLPAYMKVFYEALFDLYEEMEKVMTKQGKSYRVQYAKETMKQLSQAYFIEAKWYHENYVPTVEEYMKNALVSSGYPMVTI…
GhTPS36	MKDRNLAVAHFFDLVDTVTLLSLRQNFLPPSADTAFAIAIAIAIAIVMSLFHPHSCSNPFISVSTDSGANPTADTNSSNDLCFKDSKQRIKKMFNQIELSVSSYDTAWVAMVPSPTSHCNPCFPACLNWLLDNQLPNGSWGPCRPHPLLIKDTLSSTLACVLALRRWGVGEEHMTKGLRFIESHFCSASDESQLTPIGFDIIFSGMVEYARDLNLNLPLRSTDIDALFHKRDLQLRRENSKGREAYLAYVSEGIGKHQDWEMVMKYQRKNGSLFNSPSATAATLSHLPNSVPTLHPFHVFPRLCMLETVESLGIGQHFREEITSVLDETYRCWLQGEEEIFLDLPTCALAFRILRVNGYDVSSEALTGFAEEHFFNSLGGYLKDLDAVVELFRASQMII…
GhTPS37	MASQVSQILASPHTSIPCNMENRPKADFHPGIWGDIFLNCPNEDIDTATQLRYEELKEEVRRMLVAPMGDSSNQKLPLIDAVQRLGVYYHFEEEIEDALEALYHDNNDVDNDLYTTSLRFRLLREHGFNVSCEVFDKFKDEEGNFMSSITTDVKGLLELYEASYMRVHGEDILDEAISFTTTHLTLAAPTLEYPLSEQVAHALKQSIRRGLPRVEARRYISIYQDIESHNKALLEFAKIDFNLLQLLHRKELSEICRWWKDLDFTKKLPFARDRVVEGYFWIMGVYFEPQYSLGRKMMTKVIAMASIVDDTYDSYATYDELIPYTNAIERWDIKCMDELPEFMKISYKALLDVYEEMEQLTAEQGRQYRVEYARKAMIRLAQAYLLEAKWTHQNYKPTF…
GhTPS38	MALAPPSLILCSPGLNPKQVMIPTNICRRKVECDHRSLMSSSRVFCAVPPPTTQVSNSDHPKGGRSSANYQPTIWSYDFLQSLKNDHADIIYKERAAKLEQELRFALHDENAEPVNLLELIDGIQRLGLGHRFEIDINRALEKFNLGHTILTSDDYSVATKYSLHAAALRFRLLRQHGYVVSQDVFKAFKDHKGNFKDCLYKDVKGMLSLYEASRLAFEGEYVMDEAFLFTRMHLMDLQGVSNLEEGLLLEQVIHALELPLHRRMVRLEARWYIEAYSKSAARKTNLLELAKLDFNLVQSTLQEDLKEMTRWWIGMGLSSKLNFARDRLMECFFWSVGMVSEPQFRNCRKSLTKVASFVTIIDDVYDVYGTLDELELFTEAVQRWDVCAVKDLPKCMEL…
GhTPS39	MTSNGWDDYSVATKYSLHATALRFRLLRQHGYVVSQDVFKAFKDHKGNFKECLYKDVKGMLSLYEASRLAFEGEYVMDEAFLFTRIHLMDLQGVSNLEEGLLEQVIHALELPLHRRMVRLEARWYIEAYSKSAARKPNLLELAKLDFNMVQSTLQEDLKEMTRWWTGTELSSKLNFARDRLMECFFWSIGMVSEPQFRNWRKSYTKVAFFATIIDDVYDLYGTLDELELFAEAVERWDLFAVKDLPKRMELCFLALYNSVNEMAYETLRDHGENIIPYLTKAWADLCKAYLKEAEWARSKHVPTFQDYLETAWVSSSGHIFLVYAYFLQSSNITSEALDSLERYHDILRWPSTIFRLCNDLVTSKVELERGESANSIICYMKEVGCSEAMARQHISDLI…
GhTPS40	MQMGLSKCSNIEALVKQIKEEMLPDIDPYSFVSASAYDTAWLAMVPADSDQTCPLFKECLEWVVNNQTKEGCWGECVDAIDTLSATLACVIAIHKWSIGANNIKRGLDFVQENAEKILRKTEDHFPRWFTIIFPGMIELARKVGIQLAFPSQLNAFLLDIFHKRQLLLDTEELIGNQYYPPLLSYLEALPPSYDVSERDITMNLNGDGSLFQSPAATANAFMATGNERSLSYLQTVVGRCANGVPPTFPMDEELIRLCLVNQLQRLGLANHFTHEIEEILVQIYRNYKTLEWLDKASNNIVDVGIQLHKDSLAFRLLRMHGYSISPRHFCWFLNNQEVRAQIEENQGYFTISMLNVYRATDLMFPGENEVEEARSFSRKVLEKIALKDSSLASTGLNKM…
GhTPS41	MELSKDSIEALVKMMKEEMLLDVDPYSFVSPSAYDTAWLAMVPADSNQPCSMEPMFGVCLDWVLKNQTQEGFWGECDAHGNPTLESLPATLASVIALKKWNVGKENAEKGLAFIRANAEYLLAGHQNQFPRWFAIVFPGMIELARKTGLDLDFPHHLKGLLMDIFFEREQILESDKELAAGGAYPSLLSYLEVLPSLYAANEQEIMKNLSGDGSLFQSPSATACAFMATGNKDCLAYLQSLIEKCGNNGVPPTYPMDEELIKLGLANQLERLGLSEHFTQQIEEILTQVYQTYTKESSSEKSNSVASVATQLQKDSLAFRLLRMHGYNISPWSLCWFLNDDEIVDHIEKNQEFFSSVMLNVYRATDVMFSGEYELEEARSFSRKVLEKVVSKGTGSDND…
GhTPS42	MAPTSQYLNDEQRRTANYHPSIWDPTTIQSFTTPYTYELYATQLEDLKQKVSKLLASTKDKAALLKLIDSMKRLGVAYHFQEQIQQALNQLNSDLNLVSNDLSTVALHFRILREDCYPITADVLEKFKGGDGRFMGSLCGDVEGLLRLNEASSMAIQGEKILEEAKAFSSENLKNIIGKLEKVEAKQVQRSLEVPLYWRMERIEARNFIDSYATDDSNSSVLLDLAKLDYNLIQSVYQQELKQLAEWWRELNFKEKLSFSRDRLMEIYFWATGLSFEPQYAKCRICFTKYACLATVVDDIYDIYGSLEELECFTKAVTGWDVKVVQELPEYMRVMFSAISDFTNELAQQTLTDHGLDVLPYIKEQWAILCRAHIREARWFYGGQTPTFDEYIKNAWISI…
GhTPS43	MKRLGVAYHFQEQIQQALNQLNSDLNLVSNYLSTVALHFRLLREDCYPITADVLGKFKGGDGRFMGSLCGDVEGLLSLNEASFMAIQGEKILEEAKGFSSENLKNVIGKLEKVKAKQVQRSLEVPLYWRMERIEARNFIDSYAMDDSNNSVLLDLAKLDYNLIHPIYQQELKQLAEWWRELNFKEKLSFSRDRLMEIYFWATGLSFEPQYAKCRICFTKYACLATVIDDIYDIYGSLEELECFTKAVTGWDVKAVQELPEYMRVMFSTISDFTNELAQQTLKDHGLDVLPYIKEQWVVLCRAHITEARWFYGGQTPTFDEYIKNAWISIGSLGGLVLLCFVEADSIVNQFPNCLKYFSQLFYWSSLITRFSDDLGTSKDEMERGDIPKAVQCYMIEKGV…
GhTPS44	LCSFLVHSKWKSFSYDGSSFRKLTVFSASQSDTTNRTSIEDANITRRSANYHPSIWDYGYVQSLRNDFVQDESYQVRASKLKEEVRMMLGNVVDPLEKLELIDTLQRLGLSYHFDAEINKTLKNISTDRINSVAWKKDNLYATALEFRLLRQNGYKVDQDVFTCFMDDVRNIKSSLNQDFKGLLSLYEASYLILEGETILENARELVAKLLKQYLKENNDHQYLWMLVDHALELPLHWRMPRLEARWFIDVYEKNKDKNPIILELAILDYNIVQSIHQEDLRYVSTWWEELGLGKRFNFARDRLMENFLWSAGMIIAPEDGKSRIFHTMVNALITVIDDVYDVYGTLDELELFTDVVERWDINEIHRLPDYMKIYYHALYNSVHEMAFDTLKEQGIDVI…
GhTPS45	SLRSDFVQDESYKERARKLKEEVRMMLGNVVDPLEKLELIDTLQRLGLSYHFESEINKSSKNTSTDRISTVAWKKDNLYATALELRLLRQHGYKVDQDVFTCFMNDVGNIKSSLNQDFKGLLNLYEASYLLLEGEIVLGNARELVVKLLEQFLKENPDHQYLWMLVDHALELPLHWRMPRWWKELGLGERFNFARDRLMENFLLSVGMIITPQDGKSRRIQTKINALITVIDDVYDVYGTLDELELFTDVVERIAHLILHGPDNSYQCFVRFNIYVGWTNLCKSYLLEAIWYYIGYTPTLQEYIDNAWISIAGSVILAHSFLLTDYITEKGLYNIQEGYYDIIYRSSIIVRLANDLATSLNICEFGMNASMD
GhTPS46	MAFCICSSFPVCNIPIHSKWKSFSYNGSSFRRLIVFSTSQSDTTNKTSIEDVTITRRSANYHPAIWDYDYVQSLRNDFVQDESYKERSRKLKEEVRMMLGNVVDPLEKLELIDTLQRLGLSYHFEAEINNTLKNISSDRISTAAWKKENLYATALEFRLLRQHGYKVDQDVFTYFMDDVGNIKSSLNQDFKGLLNLYEASYLLLEGETMLEKARELAAKLLKQYLKENNDHQYLSMLVDHALELPLHWRMPRLEARWFIDEYEKSKDKNPIILELAILDYNIVQSIHQEDLRYASTWWKELGLGKRFSFARDRLMENFLWTVGMEIAPEDGKSRIFLTMVYALITVIDDVYDLYGTLDELELLTDVVERWDINAIQRLPDYMKIYYHALYNSVNEMAFD…
GhTPS47	MEKLLIRWVKLPWDESYKEKARKLKEEVRMMLGNVVDPLEKLELFDTLQRLGLSYHFEAEINKSSKNTSTHDRISTVAWKKDNLYATALEFRLLRQHRYKVDQDVFTCFMNDVGNVKSSLNQYFKGLLNLYEASYLLLEGEIVLENARELVVKLLEQFLKENPDHQYLWMLVDHALELPLHWRRPRLEARWFIDVYEKNKDKNPIIFELAIMDYNIVQSMHQEDLRYASTWWKELGLGERFNFARDRLMENFLLSVGMIITPQDGKSRRIQTKINALITIIDDVYDVYGTLDEWDINSIQSLPNYMKIYYHALYNSINETAFDSLKEQGIDVIPFLKKLWTNLCKSYLLEAIWHYVGYTPTLQEYIDNAWISIVGSVMHAHSYLITDHIREKGLHNIQE…
GhTPS48	MAFCICSSFPVCNIPIHSKWKSFSYNGSSFRRLIVFSTSQSDTTNKTSIEDVTITRRSANYHPAIWDYDYVQSLRNDFVQDESYKERSRKLKEEVRMMLGNVVDPLEKLELIDTLQRLGLSYHFEAEINNTLKNISSDRISTAAWKKENLYATALEFRLLRQHGYKVDQDVFTYFMDDVGNIKSSLNQDFKGLLNLYEASYLLLEGETMLENARELAAKLLKQYLKENNDHQYLSMLVDHALELPLHWRMPRLEARWFIDEYEKSKDKNPIILELAILDYNIVQSIHQEDLRYASTWWRNLVLARVIDDVYDLYGTLDELELLTDVVERWDINAIQRLPDYMKIYYHALYNSINEMAFDTLKEQGINVIPFLKKLWTDLCKALLLEAKWYYIGYTPTLQ…
GhTPS49	MAFCLFISSFPMCSFPIHSKLKSFSYNGSSFRRLTVFAASQSAVTNKTSIEDDSKIRRSANYHRPIWDYDYVQSLRDGFVQDESYNERASKLQEEVRVMLGNMVDSLEKLELIDTLQRLGLSHHFEAEINKTLKNISTDRIGTAAWKKDNLYATALKFRLLRQHGYKVDQDVFTCFMDDVGNIKSSLNQDFKGLLNLYEASYLLLEGETMLENARELAAKLLKQYLKENNDDQYLRMLVDHAFELPLHWRLPRAILDYNIVQSIHLEDFRYASTWWKELGLGEKLGFARDRIMSNFLWSAGMVTNPQDTKSRRIQTKVNALLTCVDDVYDVFGTLDELELFTDIVERWDINAIQRLPNFMKIYYLALYNFINEIAFDILKEQGIDVIPFLKKPWTDLCK…
GhTPS50	MAKQVSQLLSSSPLTSNKDEMRLKADFQPSIWGDLFLTCLDNDIDAETEQRHQQLEGGVRKMIVAPMANSTQKLTFIDSVQRLGVSYRFTKEIEDELENIYHNNNDAENDLYTTSLRFRLLREHGFNVSCEVFNKFKDEQGDFKSSLTSDVRGLLELYEASYLRVHGEDILDEAISFTTDHLTLAVATLEYPLSEHVSHALKKSIRRGLPRIEARHYLSVYQDIESHNTALLEFAKIDFNMLQLLHRKELSEICRWWKDLDFKRKLPYVRDRVVECFFWILGVYFEPQYSLGRKILTKVIAMTSVIDDTYDSYATYDELIPYTNAIERWDIKCIDQLPEYMKLSYKALLDVYEEMEQLMAEDGRQYRVEYAKNIMIQLAQAFLMEAKWTLQNHKPSFEE…
GhTPS51	MASQVSQMPSSSPLSSNKDEIRPKADFQPSIWGDFFLNCPDKNIDAGTEKRHQQLKEEVRKMIVAPMANSTQKLAFIDSVQRLGVSYHFTKEIEDELENIYHNNNDAENDLYTTSLRFRLLREHGYNVSCDVFNKFKDEQGNFKSSVTSDVQGLLELYQASYLRVHGEDILDEAISFTTNHLSLAVSSLDHPLSEEVSHALKQSIRRGLPRVEARHYLSVYQDIESHNKALLEFAKIDFNMLQFLHRKELSEICRWWKDLDFQRKLPYARDRVVEGYFWISGVYFEPQYSLGRKMLTKVIAMASIVDDTYDSYATYEELIPYTNAIERWDIKCIDELPEYMKPSYKALLDVYKEMEQLVAEHGRQYRVEYAKNAMIRLAQFYLVEAKWTLQNYKPSFEE…
GhTPS52	MTSQVSQMPSSSPLSSNKDEMRPKADYPPSIWGDFFHNCPDKNIDAETEKRHQQLKEEVRKMIVAPMANSTQKLTFIDSVQRLGVSYHFTKEIEDELENIYHNNNIDAENDLYTTSLRFRLLREHGFNVSCNAFNKFKEEQGNFKSSVTNNVRGLLELYEASYLRVHGEDILDEAISFSANNLSLAVASLDYPLSEQVSHALKQSIRRGLPRVEARHYLSVYQDIESHNKALLEFAKIDFNMLQLLHRKELSEIFRWWKDLDFQRKLPYARDRVVEGYFWISGVYFEPQYSLGRKMLTKVIAMTSIVDDTYDSYATYEELIPYTNAIERWDIKCIDELPEYMKPSYKALLDVYEEMEQLVAEHGRQYRVEYAKNAMIRLAQSYLVEARWTLQNYKPSFE…
GhTPS53	MTNMSSYSIHHLFLCSSPIPSSSLSFSYNHVSIPFAGTWQSWGKDKGHNVDIHRLCRAISKPRTQEYAGVFQNGLPVIKWNEVVDDDIQEGEAFKSLELSKIKEHVENIRSMLGSMEDGEISCSAYDTAWVALIEDVNGSGSPQFPSTLEWISDNQLPDGSWGDKHIFVAHDRLINTLACVVALKTWNLHPDKCQKGLSFFKENISKLEDEKAEHMPIGFEVVFPSLLEIARSLNIEVPYESPIFQNIYEQRDLKLTRIPKEIMHNVATTLLHSLEGMLDLDWEKLLKLQCQDGSFLFSPSSTAYAVMQTKDENCLNYLTKIVQRFNGGVPNVYPVDLFEHIWAIDRLQRLGISRYFNPEIKQCLDYTYRYWTEEGICWARNTRVQDIDDTAMGFRLLR…
GhTPS54	MASLLTSSPICSFPKQAQWKRFSNNRSSYHILNVFSPSQSEATTEISVENDIVRRSADYHPPIWDYDSLQSLGLHHVEDELYKERASKLKEEVRMMFDNVVDPLEKLELIDALQRLGLSYYFEDEIRKTLKNISNNLSSNVAWKKDNLYATSLEFRLLRKHGYEVNQDVFTSFMDKDGNIKASFTHDCKGLLNLYEASYHLVEGETMLENARELAAKLLKQCLKQNNDQYLSMLVEHALELPLHWRMLRLEARWFIDAYEKNKDKNPIILELAILDYNIVQAMHQEDLRYASGWWKDLGIGERLTFARDRLMENFLWSVGIIGAPQFERGRRIQTKVNALITYIDDVYDVYGTMDELELFTDAVERWDVNATQKLPNYMKLCFHALHSSINDMAFHTLK…
GhTPS55	MAFSLVTAVPSSSFIRLHTKGTSNRSNVNNLGVVRASKSVAKANDSDQKIVRRSANYHPPTWEYDYIQSLKSDYLGESFNEQAIRLLGEVRMMLEKVMDPLEKLELIDTLQRLGLSYHFQDETKRILEDIHIRADQSKALWKEGNLYATALEFRLLRQHGYNLTEEVFSGFMDEMGNFKSSLCEDCKGLLNLYEASHLSMEDEGILDTARHFAAKQLQQYLKQKKLDEYVRMLVEHALELPLHWRVSRLEARWFIDVYEKREKRNPILLELAKLDFNIVQAVYQDDLIYASKWWRDIGLGEKLPFARDMLMENFLWTVGIAFDPHFGNLRRTLTKIIALITSIDDVYDVYGTLDELELFTQAVERWDINAMELLPEYMKICFFALYNSINEIAFDNLKE…
GhTPS56	MALRLLTAVPSSSFIRSHSKGTSNRSNVNNLSVVGASKAVATANVSDQKIVRRSANYHPPIWEYDYIQSLKSDYLAESFNEKAIRLVGEVRMMLENVMDPVEKLELIDTLQRLGLSYHFQNETKRILEDIHVRADQSKVLWKEGSLSATALGFRLLRQHGYNVTQEVFSGFMDEMGNLKSSLREDCKGLLNLYEASHLCMEGEGILDIARDFAAKQLQQYLKQKKLDEYVRLLVEHALELPLHWRVSRLEARWFIDVYEKREERNPMLLELAKLDFNIVQAVHQDDLRYASTWWRDIGLGEKLPFARDRLMENFLWTVGLAFDPHFGNLRRTLTKVNALITSIDDVYDVYGTLDELELFTQAVERWDTSTMELLPEYMKICFLALYNSINEIAFDNLKE…
GhTPS57	MAFSFFRSFPISSFPVHSKSKRFSYDGSSFHRLIISFASQCEATNKISIEDDIVIRRSANYDPSIWDYDYIQSLRNDFVQDESYKERASKLKEEVRMMLENEVDPLEKLELIDTIQRLGLSYDFGHEIKKTLKNISIDRSTTVARDKDNLYATALEFRLLRQHGYKVNQDVFACFMDDVGNIKASLNQDYKGLLNLYEASYHLLEGETMLENARELAAKLLNQCLKENNDNQYLWMLVEHALELPLHWRIPRFEAGWFIDVYEKNKEKNPILLELAILDYNIVQSIHQDDLRYVSAWWKELGLDKRMSFARDRLMENFLWSVGMIISPQNGKGRRIQTKVNSLITIIDDVYDVYGTLDELELFTDVVERWDINAIQKLPNYMKICYHALYNSINEMAFD…
GhTPS58	MASCMFNSFSICSFPVQSKWKHFSYHGSSFRRLNVSFASRCEATNKISVEDNIVIRRSADYHPPIWDYDYVQSLRNDFVQDESYKERSSKLKEDVRMMFENVVDPLEKLELIDTIQRLGLSYHFGDEIKKTLKNISIDRSSTVASNKDNLYATALEFRLLRQHGYKVNQDVFACFMDEAGDIKASHNQDCKGLLNLYEASYHLLEGETMLENARKLAAKLLKQCLKENNDHQYLWMLVEHALVLPLHWRMPRLEARWFIDVYEKKKDKNPIILELAILDYNIVQSMHQDDLRYASTWWKELGLGKTLSFARDRLMENFLWSVGMINTPQDGKGRRIQTKVNALITVIDDVYDVYGTLDELELFTDVVERWDINEIQKLPNYMKICYHALYNSVNEMAFD…
GhTPS59	MTVQVQGSGNTNILLCLSKAPSPPFPMLFPLRLHKAKRCCFVAAHSTSSTKATPLSSNHRESGRPLANFPPDIWGDHFLTLSFDISELDRCSTQIEVLKEMVKDMLMASTTDPLHNILLINSLCRLGVSYHFETEVEQQLTRCFDTLSQLIHNNDYNLHETAIMFQVFRSHGYNMSSDIFNKFKKRNYEFKISDIKEMITLYEAAQFKINGEFILDEAFNFTTTQLKSIVSQASTHYAQYIENALNCPYQKGVPRLEARQYICFYEKDEDEARNDTLLKFAKYDFNRIQMMLQQELSSLCSEWKEENMESRFPYARHRIVESFFSATVFYFEPCYARARNIYAKLLSTLAFIDDTYDAYGTYEELQHFTDAMQRFDISVIDELPTDYLKLLYETTLNVH…
GhTPS60	MECSRQVQVVDDKQQVVSCHMKSAAFDEIQQRRSANYKANIWQYDFLQSLPTIYNGVEYTLRVENLKENVKDMFVEAKDQLAKLELIDIIRKLGLGDLFAEETHKALQTVVSSMKNNKNVYLTLMNYADVFNAVSITKCSDIKGLLELFEASYLAFEGETILDEAKAFSMEALRNVYPTLDLNLAKEVAHALELPMHWRVQWFDVKWRITMYETYNKNIDKRFLELAKLNFNTVQAILQKDLREISRWWRNLRIMEGLNFTRDRLAESFLCSVGLTYEPQYSCFRKCLTKITTMILIIDDVYDVYGSIEELEQFTEAVDRWDSSKTQDLPECMKTCFQALYDITNEIAYDIQELNGWQVQALLHLRKAWAGFCKALFVEAKWYNKGYSPSLEEYLSNAL…
GhTPS61	MASSFLSLTPFFYGKKPNIAPSIPPRCRGSVTFVASTKISHSWTNRRSGNHQPCLWNDDDLQLLNSNYKGDEYTRQVEELKGTVKKMMIGDQPLEQLEMIDNLQRLGVAYLGNSNDQMKKGNLYATASEFRLLRQHGYHSSSGEVMLSLCNDVKAMMSLYVEGDHVDPILTIQVKHAMELPLHWRMRRLEARWYIDVHERQADLNPIVLQLAKLDFNILQALHQEELKDLSRWWKNTGLGEILRFARNRLVESFLWTVGIDFEPRFGSCRKTLTKAIALITVIDDIYDVYGTLDELELFTDAVERWDIKAMKQLPDYMKICFLALYNTVNEMAYNILKEQGHDVVSNLKKTWVDLLRSYLLEARWYHSGYTPTFEEYMKNAWISITGPLVAIKASLFVT…
GhTPS62	MASFSKVFCTSPSSPIAIKKTSRINSNPPSSLSMIPRCNAYKEPSFVSTPVQHVDYRYGNPNITDEFLDEYASKLEGFKRVFKLVSEDPLQGLTMIDAIQRLGIDHHFQHEIEQVLQRQFMLSANGNGFHNYDLHEVALRFRLLRQEGYFVPAGVFDRFRDREGSFRHEHCRDIKGLIELYEASQLGMDGEDILDEAREFSSQSLRKWRMAKVDLFSERAIRNTLDQPFHKTLSRFTARNLLGTDFQGTNGWINILQELAKMDFNLVQSLHQKEIAHISNWWKQLGLAKELEFARDQPMKWYIWSMACLTDPTLSEQRIDLTKPISLIYIIDDIFDVYGTLDELTLFVQVVERWDYAASDKLPYYMKICFKALDDITNEISQKVYKEHGRNPINSLRKA…
GhTPS63	MFSHSFLSLPSSSASSIISFSNNQYHPPLPFAGIWPLWGKDKGHNVDIRPLCRAISKPRTQEYAGVFQNGLPVIKWKEIVDDDIEEEEALKVYESNKVKERVDTIKSMLGSMEDGEISSSAYDTAWVALVEDVSGSGAPQFPSSLEWIANNQLPDGSWGDRQIFMAHDRLINTLACVIALKTWGIHPDKCQKGVSFFKDNISKLENESEEHMPIGFEVAFPSLLEIARSLDIEVPYDSPVFIDIYAKRDLKLTRIPKEIMHNVPTTLLHSLEGMPDLDWEKLLKLQCIDGSFLFSPSSTAFALMQTKDENCLRYLMKTVQRFNGGVPNVYPVDLFEHIWTVDRLQRLGISRYFHPEIKECLDYVYRYWTKDGISWARNTRVYDIDDTAMGFRLLRLHGY…
GhTPS64	MSSKMPANLVPSMSKENRHLADFVPSFWGDIFLSTPPGMDMDARTQQEYEELKQKVRRMLVANMDKPSQKLHIIDAVKRLGVAYHFEKEIEDALEVIYDHYCNHIQIDDDEDLYTTAVRFRLLREHGFNVQCETFNKFKNEKGKFKESLISDVKGMLELYEAAHFQLHEENLLEEALSFTTFHLKLAETTVDYPLSTQIANALKRPLRKSLPRLVAWSYISIYEGYGTQDKNLMKFAKLDFKMVQHLHMKEISEIYRWWKGLDVETNFPFIRDRLVECYLWILGVYFEPHYSVARTFMTKVISLTSIVDDTYDAYATYEELEIFTKAIQRWDINCPDQLPDCMKLCYSELLKVFKDMEDLMSEQGKSYRVQLAKEAMKQVCQAYFVEAKWLHEHYMPTV…
GhTPS65	MSSKMSANLVPSMSKENRHLADFVPSFWGDIFLSTPPGMDMDARTQQEYEELKQKVRRMLVTNMDKPSQKLHIIDAVKRLGVAYHFEKEIEDALEVIYDHYCNHIQIDDDEDLYTTAVRFRLLREHGFNVQCETFNKFKNEKGKFKESLISDVKGMLELYEAAHFQLHEENLLEEALSFTTFHLKLAETTVDYPLSTQIANALKRPLLKSLPRWWKGLDVETNFPFIRDRLVECYLWILGVYFEPHYSVARTFMTKVISLTSIVDDTYDAYATYEELEIFTKAIQRWDINCPDQLPDCMKLCYSELLKVFKDMEDLMSEQGKSYRVQLAKEAMKQVCQAYFVEAKWLHEHYMPTVEEYLSVAFVSTCYPMLTIVSFVGMEDSITKETFTWAFNTPKILR…
GhTPS66	MSSQISSNLVPSHDGNTSKENRHLANFRPSFWGDIFLSSTSEMELDAGTQQEYEELKQEVRRMLVVNMDKSFQKLHIIDAVQRLGVAYHFEKEIEEALQIIYHHHCNHIEVDGDDLYTTAVRFRLLREHGFDVHCAETFNKFKDEKGNFKESLIGDVKGMLELYEAAHFQLHGENILEEALSFTTFHLKLVETTVDYPLSTQIANALKRPLRKSLPRLIARSYISIYEAYGAQDENLMKFAKLDFKILQHLHKMEINKINRWWKGLDVATNFPFIRDRCVECYFWMLGVYFEPHYAIARTFVTKVTCLVSILDDIYDAYGTYEELEIFTKAIQRWDTSCIDQLPNYMKLWYSETLNVYKDMEDLMSKEGKAYRVQLAIEAMKRQSQVYFVEAKWLHENY…
GhTPS67	MSSQISTNLVPSQHGNTSKESRHLSKFKPSFWGDIFLSSPSQMEMGAGTQQEYEELKQEVRRMLVANTDKSSQKLPIIDAVQRLGVACHFEKEIEEALEIIYHHHCNHIEIDGDDLYTTAVRFRLLREHGFNVDCETFNKFKDENGNFKESLIGDVKGMLELYEAAHFQLHGENILEEALSFTTVHLKLAESTVDYPLSTQIANALKRPLRKSLTRLIARSYISIYEGYGTQDENLMKFAQLDFKILQHLHKKEINKINRWWKGLDVATNFPFIRDRFVECYFWMLSVYFEPHYAIARSFATKVICLISILDDIYDAYGRYEELEIFTKAIQRWDTNCIDQLPDYMKLWYSETLNVYKDMEGLMSKEGKSYRVQVAIEAMKRQSQVYYVEAKWLHENYI…
GhTPS68	MSSSKLPSSTHGSMSNQKRPTAKFHPSVWGDIFLSSPTTNVDAKTKLQHEELKEEVRRMIKVVMDDELLYKLRLIDTIKRLGVSYHFEREIEEVLLNIYEHDYKDDQTLETTSLQFRLLRENGLGVPCEWFNKFKDDEGNFNMSLTSDVKGLLELYEASYLRVHGEDILEEALGFTTTHLGLAKAAETIEYPLSALVSQALYRPIRKGLSRLEARRFISFYQDDPSHNKTLLKFAKLDFNLLQILHKEELSKISRWKNGLDLATKLPFARDRFVECYLWVLGVYFEPQYSFAREILVKTFVMTSIMDDTYDSYGTLEELQLLKNAIQRWDVDYIDQLPEYMKSFYKPLLDFYGEKEEAMIKQEKLYRVKYAKDAFKQVSEAYFVEAKWFNENYVPTMKE…
GhTPS69	MQRLDVAKHFKKEIKELLTHLDPNTPTDLFTVTLQFCLLHQYGFFVGSDVFNKFKNSDGKFKERFSEDPAGPLSLYEASHLGVHEEDVLDETKAFSTKHLKLAMDMLELEKDLAQQSKESLEVPLYWRLPRMEARNFINIYQRDENKKLALSEFAKLDFNLLQSVYLQELKELAEWWKRLKMKDKLPFARDRMVECYFLAMGSVPDPKFSKCRRNLTKFGSLATILDDVYDIYGQCISFINAQLLWDLEATVELPEYMNVCYKAMYNHVNEMVEDALNTLGLDILPYIKDQWMCYVQSLHVDSGGYMPTTLEAYFKNAWISIGIAVGLAYVFLAILEDSNSLNQCELQLFEQWSSFDLFYFPSLITRLLDDLTTSNVEMERGETTSSTQCYMIQGVSAE…
GhTPS70	MASQASQVLASPHPAISSENRPKADFHPGIWGDMFIICPDTDIDAATELQYEELKAQVRKMIMEPVDDSNQKLPFIDAVQRLGVSYHFEKEIEDELENIYRDTNNNDADTDLYTTALRFRLLREHGFDISCDAFNKFKDEAGNFKASLTSDVQGLLELYEASYMRVHGEDILDEAISFTTAQLTLALPTLHHPLSEQVGHALKQSIRRGLPRVEARNFISIYQDLESHNKSLLQFAKIDFNLLQLLHRKELSEICRWWKDLDFTRKLPFARDRVVEGYFWIMGVYFEPQYSLGRKMLTKVIAMASIVDDTYDSYATYDELIPYTNAIERWDIKCMNQLPNYMKISYKALLDVYEEMEQLLANQGRQYRVEYAKKAMIRLVQAYLLEAKWTHQNYKPTFE…
GhTPS71	MASQASQVLASPHPAISSENRPKADFHPGIWGDMFIICPDTDIDAATELQYEELKAQVRKMIMEPVDDSNQKLPFIDAVQRLGVSYHFEKEIEDELENIYRDTNNNDADTDLYTTALRFRLLREHGFDISCDAFNKFKDEAGNFKASLTSDVQGLLELYEASYMRVHGEDILDEAISFTTAQLTLALPTLHHPLSEQVGHALKQSIRRGLPRVEARNFISIYQDLESHNKSLLQFAKIDFNLLQLLHRKELSEICRWWKDLDFTRKLPFARDRVVEGYFWIMGVYFEPQYSLGRKMLTKVIAMASIVDDTYDSYATYDELIPYTNAIERWDIKCMNQLPNYMKISYKALLDVYEEMEQLLANQGRQYRVEYAKKAMIRLAQAYLLEAKWTHQNYKPTFE…

## Sheet: Gb
Names	Amino acid sequences
GbTPS1	MSSMSNVNRRSVNYHPSIWGDIFLSCPSKMKIDTVTRQEYEELKQEITRMLMVAPDGSSQKYRLIATIKRLGVSYLFEKEIEDALQTNFHHHGYKADQTLEYTSLQFRLLRENGFNAQAEIFNNFKDDKGNFKISLTSDVKGLLELYEASHLLVHGEHILEEALAFTTTHLELAQRIGIERPLSALVSHARKRPIRKALPRLEARQFISLYQEDDSHDKTLLKFAKLDFNLLQNLHKEELSKISRWWKDLDFATNLPFARDRLVECYFWILGVYFEPQYSFAREIMTKAIVMASTMDDIYDVHGTYEELELFTNAIERWDSNFIDRLPAYMKVFYKALLDLYEEMEKVMTKQGKSYRVQYAKEAMKQLSQAYFIEAKWYHENYVPMVEEYLKTALVSSG…
GbTPS2	MSLFHPHSCSNSFISVSTDCGANPTADTNSSNDLCFKDSKQRIKKMFNQIELSVSSYDTAWVAMVPSPTSHRNPCFPACLNWLLDNQLPNGSWGPCRPHPLLIKDTLSSTLACVLALRRWGVGEEHMTKGLRFIESHFGSASDESQLTPIGFDIIFSGMVEYAKDLNLNLPLRSTDIDALFHKRDLQLRRENSKGREAYLAYVSEGIGKHQDWEMVMKYQRKNGSLFNSPSATAATLSHLPNSGCLHYLTALLDKFENAVPTLHPFHVFPRLCMVETVESLGIGQHFREEITSVLDETYRCWLQGEEEIFLDLPTCALAFRILRVNGYDVSSEALAGFAEEHFFNSLGGYLKDLDAVIELFRASQMIIHPNEQLLEKHISWTSHFLKQELSNTSKCAYK…
GbTPS3	MASQVSQILASPHTSIPCNMENRPKADFHPGIWGDIFLNCPNEDIDTATQLRHDELKEEVRRMLVAPMGDNSTQKLPLIDAVQRLGVYYHFEEEIEDALEAIYHDNNDVDNDLYTTSLRFRLLREHGFNVSCEVFDKFKDEEGNFMSSITTDVQGLLELYEASYMRVHGEDILDEAISFTTTHLTLAAPTLEYPLSEQVAHALKQSIRRGLPRVEARRYISIYQDIESHNKALLEFAKIDFNLLQLLHRKELSEICRWWKDLDFTKKLPFARDRVVEGYFWIMGVYFEPQYSLGRKMMTKVIAMASIVDDTYDSYATYDELIPYTNAIERWDIKCMDELPEFMKISYKALLDVYEEMEQLTAKQGRQYRVEYAKKAMIRLAQAYLLEAKWTHQNYKPTF…
GbTPS4	MASQVSQMPSSFPLSSNKDEMRPKTDYPPSIWGDFFHNCPDKNIDAETEKRHQQLKEEVRKMIVAPMANSTQKLAFIDSVQRLEVFNKFKDEQGNFKSSVTSDVRGLLELYEASYLRVHGEDILDETISFTTNHLSLAVASVDYPLSEQVSHALKQSIRRGLPRVEARHYLSVYQDIESHNKALLEFAKIGFNMLQLLHRKELSEICRWWKDLDFQRKLSYARDRVVECYFWALGAYFEPQYSLGRKMLTKVITMSSIIDDTYDSYATYGELIPYTSAIERWEIKCIDQLPEYMKLSYNALLDVYEEMEQLVAEHKRQYRVEYAKNAVIRLAQSYFVEAKWTLQNYKASFEEFKTNALSSCGYAMVTITSFIGMGDIVTPETFKWAASDPKIIQASTII…
GbTPS5	MASQVSQMPSSSPLSFNKDEMRPKADFPPSIWGDFFHNCPDKNIDAETEKRHQQLKEEVRKMIVAPMANSTQKLTFIDSVQRLGLSYHFTKEIEDELENIYHNNNDAENDLYTTSLRFRILREHGFNVSCNAFNKFNDEQGNFKSSVTNDVQGLLELYEASYLRVHGEDILDEAISFSANHLSLAVASLDYPLPEQVSHALKQSIRRGLPRVEARHYLSVYQDIESHNKALLEFAKIDFNMLQLLHRKELSEIFRWWKDLDFPRKLPYTRERVVECYFWILGVYFEPQYSLGRKMMAKVIIMTSILDDTYDSYATYDELILYTSAIERWEIKCIDQLPEYMKLSYKALLDVYEEMEQLVAEHGRQYRVEYAKNAIIRLAQSYFVEAKWTLQNYKPSFEE…
GbTPS6	MASQVSQKLSSSPFSSNKDEMRPKSNIPPPSIWGDVFLNCPDKNIDAETEKHHQQLKEEVRKMIVAPMANSTQKLPFIDSVQRLGVSYHFTKEIEDELENIYHNDNDAENDLYTTSLRFRLLREHGFNVSCDVFNKFKDEQGNFKSSVTSDVRGLLELYQASYLRVHGEDILDEAISFTTNHLSLAVASLDHPLSEEVSHALKQSIRRGLPRVEARHYLSVYQDIESHNKALLEFAKIDFNMLQFLHRKELSEICRWWKDLDFQRKLPYARDRVVEGYFWISGVYFEPQYSLGRKMLTKVIAMASIVDDTYDSYATYEELIPYTNAIERWDIKCIDELPEYMKPSYKALLDVYEEMVQLVAEHGRQYRVEYAKNAMIRLAQSYLVEAKWTLQNYKPSFE…
GbTPS7	MASQVSQMPSSSPLSSNKDEMRPKADFQPSIWGDFFLNCPDKNIDAGTESRHQELKEEVRKMIVAPMANSTQKLAFIDSVQRLGVSYHFTKEIEDELENIYHNNNDAENDLYTTSLRFRLLREHGYNVSCDVFNKFKDEQGNFKSSVTSDVRGLLELYQASYLRVHGEDILDEAISFTTNHLSLAVASLDHPLSEEVSHALKQSIRRGLPRAMLEFAKIDFNMLQFLHRKELSEICRWWKDLDFQRKLPYARDRVVEGYFWISGVYFEPQYSLGRKMLTKVIAMASIVDDTYDSYATYEELIPYTNAIERWDIKCIDELPEYMKPSYKALLDVYEEMEQSVAEHGRQYRVEYAKKAMIRLAQSYLVEAKWTLQNYKPSFEEFKANAFRTCGYAMLAITS…
GbTPS8	MAFCLFSSFPMCSLPIHSKLKTFSYNGSSFRRLTVFSASQSDVTNKTSIEDDSKIRRSANYHLPIWDYDYVQSLRDDFVQDESYNERASKLQEEVRMMLGNMVDSLEKLELIDTLQRLGLSYHFEAEINKTLKNISIDRIGTVAWKKDNLYATVLEFRLLRQHGYKVDQDVFTCFMDDVGNIKSSLNQDFKGLLNLYEASYLLLEGETMLENARELAAKLLKQYLKENNDDQYLRMLVDHAFELPLHWRMARLEARWFIDVYEKNKDKNPIILELAILDYNIVQSMHLEDFKYASTWWKELGLGERLSFARDRLMSNFLWSAGMIILPQDRKRRRNQTKLNSLLTCIDDVYDVYGTLDELELFTDVLERWDINAIQRLPNYMKIYYLALDNFVNEMAFD…
GbTPS9	MAFCLFSSFSLCSFLVHSKWKSFSYNGSSFRRLTVFAASQSDTTNKTSIEDTNITRRSANYHPSIWDYGYVQSLRNDFDESYKVRASKLKEEVRMMLGNMVDPLEKLELIDTLQRLGLSYHFDTEINKTLKNISIDRISNVSWKKDNLYATALEFRLLRQHGYKVGQDVLTCFMDDFGNIKSSLNQDFKGLLSLYEASYLILEGETMLESARELVAKLLKQYLKENNDHQYLWMLVDHALGLPLHWMMPRLEAIWFIDVYEKNKDKNPIILELSILDYNIVQSIHREDLRYVSTWWEELDLGKRWDINEIHRLPNYMKIYYHALYNSINEMAFDTLKEHGIDVIPFLKKLHELKRGDIPKSVQCYMYESGVSEEEARGHIRKLIGATWKKINEDQMAKL…
GbTPS10	MALAPPSLILCSPRLIPKQVMIPTNIFRHKFESDHRSLMSSSRICCAVSPPTTQVSNSNHPKDGRSSANYQPTIWSYDFLQSLKNDHADIIYKERAAKLEQELRFALHDENAEPVNLLELIDDIQRLGLGHRFEIDINRALEKFMSSDDYSVATKYSLHAAALRFRLLRQHGYVVSQDVFKAFKDHKGNFKECLYKDVKGMLSLYEASRLAFEEEYVMDEAFLFTRMHLMGLQGVSNRKEGLLEQVIHALELPLHRRMVRLEARWYIEAYSKSAARKPNLLELAKLDFNMVQSTLQEDLKEMTRWWIGMGLSSKLNFARDRLMECFFWSVGMVSEPQFRNCRKSLTKVASFVTIIDDIYDVYGTLDELELFTEAVQRWDVCAVKDLPKCMELCFLALYN…
GbTPS11	MGLSKVSNIEALVKGIKEEMLPDIDPYSFVSASAYDTAWLAMVPADSDQTCPMFKECLEWVVNNQTKEGCWGECVDAIDTLSATLACVIAIHKWSIGANNIKRGLDFVQENAEKILRKTEDRFPRWFTIVFPGMIELARKVGIQLAFPSQLNAFLLDIFHKRQLLLDTEELIGNQCYPPLISYLEALPPSYDVSERDITMNLNGDGSLFQSPAATASAFMATGNEQSLSYLQTVVGRCANGVPPTFPMDEELIRLCLVNQLQRLGLADHFTHEIEEILFQIYRNYKTLEWLDKASNNIVNVGIQLHKDSLALRLLRMHGYSISPRHFCWFLNNQEVRAHIEENQEYFTISMLNVYRATDLMFPGENEVEEARSFSRKVLEKITLKDSSLASTGLNKMVE…
GbTPS12	MELSKDSIEALVKMMKEEMLLLDIDPYSFVSPSAYDTAWLAMVPADSNQPCSMEPMFRVCLDWVLKNQTQEGFWGECDAHGNPTLESLPATLASVIALKKWNVGKENAEKGLAFIRANAENLLAGHRNQFPRWFAIVFPGMIELARKTGLDLDFPHHLKGLLMDIFFEREQILESDKELAAGGAYPSLLSYLEVLPSLLYAANEQEIMKNLSGDGSLFQSPSATACAFMATGNKDCLAYLQTLVENFGNNGVPPTYPVDEELIKLGLANQLQRLGLAEHFTQQIEEILTQVYQTYTKESSSEKSNSVASVATQLQKDSLAFRLLRMHGYNISPWSLCWFLNDDEIVDHIEKNQEFFSSVMLNVYRATDVMFSGEYELEEARLFSRKVLEKVVSKGTGSD…
GbTPS13	MGRSTYPSRKDRLKNRKYELYATQLEDLKQKVRKLLASTKDTAALLKLIDSMKRLGVAYHFQEQIQQALNQLNPDLNLVSNDLSTVALHFRILREDCYPITADVLEKFKGDDGRFMGSLCGDVEGLLRLNEASSMAIQGEKILEEAKAFSSENLKNVIGKLEKVEAKQVQRSLEVPLYWRMERIEARNFIDSYAMDDSNSSVLLDLAKLDYNLIQSVYKQELKQLAEWWSELNFKEKLSFSRDRLMEIYFWATGLSFEAQYAKCRICFTKYACLATVVDDIYDIYGSLEELECFTKAVTGWDVKVIQELPEYMRVMFSAISDFTNELAQQTLKDHGLDVLPYIKEQWAILCRAHITEARWFYGGQTPTFDEYIENAWISIGSLGGLVLLCFVEADSIVN…
GbTPS14	MEPTSQSLNEEQRRTANYHPSIWDPTAILSFTTPYTYELYATQLEDLKQKVMKLLASTKDTTALLKLTDSMKRLGVAYHFQEQIQQAFNQLNSDLNLVSNDLSTVALHFRLLREDCYPITADVLEKFKGEDGRFMGSLCEDVEGLLRLNEASFMAIQGEKFLEEAKAFSSENLKNVIAKLEKVEAKQVQRSLEVPLYWRMERIEARNFIDSYAMDDSNSSVLLELAKLDYNLIQSVYQQELKQLAEWWRELDFKEKLSFSRDRLMEIYFWATGLSFEPQYAKCRICSTKYACLATVVDDIYDIYGSLEELECFTKAVIRWDVKAVQELPGYMRVMFSGILDFTNELAQQTLKDHGLHVLPYIKEQWAILCRAYITEARWFYGGQTPTFDEYIKNAWIST…
GbTPS15	MAPTSQSLNEEKHRSANYHPSIWDPTAIQSFTAPYTYELYATQLEDMEQTVSKLLASTNDTAALLKLIDSMKRLGVAYHFQEQIQQPLNQLNLDLNLVSNNLSTVALHFRLLREDCYPITEDMFGKFKGGDGRFMGSLCGDVEGLLSLNEASFMAIQGEKILEEAKGFSSENLKNVIGKLEKVKAKQVQRSLEVPLYWSMERIEARNFIDSYAMDDSNNSVLLDLAKLDYNLIQPIYQQELKQLAEWWRELNFKEKLSFSRGRLMEIYFWATGLRFDPQYAKCRICFTKSAFLATVVDDIYDIYGSLEELECFTKAVTGWDVKAVQELPKYMRVMFSAISDFTNELAQQTLKDHGLDVLPYIKEQAEMERGDIPKAVQCYMIEKGVSEEKARNHVKELI…
GbTPS16	MSSHSIHHLFLCSSTIPSSSLSFSYNHVSILAGTWQSWGKDKGHNVDIHRLCRAISKPRTQEYAGVFQNGLPVIKWNEIVDDDIQGEAFKTLELSKIKEHVDNIRSMLGSMGDGEISCSAYDTAWVALIEDVNGNGSPQFPSTLEWISDNQLPDGSWGDKHIFLAHDRLINTLACVVALKTWNLHPDKCQKGLSFFKENISKLEDEKAEHMPIGFEVAFPSLLETARSLSIEVPYDSPIFQNIYEQRDLKLTRIPKEIMHNVATTLLHSLEGMLDLDWEKLLKLQCQDGSFLFSPSSTAYAVMQTKNENCLNYLTKIVQRFNGGVPNVYPVDLFEHIWAIDRLQRLGISRYFNPEIKQCLDYTYRHWTQEGICWARNTRVQDIDDTAMGFRLLRLHGYE…
GbTPS17	MALRLLTVAPSSSFIRANRKGTSNRSNVSNLSVVGASKAVATANVSDKKIVRRSAKYHPPIWEYDFIQSLKSDYLGESFNEQAIRLVGEVRMMLENVMDPLEKLELIDSLQKLGLSYHFKNETKRILEDIHLRADQSKALWKEGNLYATALEFRLLRQHGYNVTQEIFSGFMDEMGNFKSSLCKDCKGLLNLYEASHLSMEGEGILDIARDFAAKQLQQYLKQKKLDEYVRMLMEHALELPLHWRVSRLEARWFIDVYEKREERNPMLLELAKLDFNIVQAVHQDDLRYVSKWWRDIGLGEKLPFARDRLMENFLWTMGVAFDPHFGNLRRTLTKIAALITSTDDVYDVYGTLDELELFTQAVERYDMTFLKFNILFPHFEYMKICFFALYNSINEIAF…
GbTPS18	MALSLLTAVPSSSFIRLHTKGTSNRSNVNNLSVVRASNSVATANDSDQKIVRRSANYHPPTWDYDYIQSLKSDYLGESFNEQAIRLVGEVRMMLEKVMDPLEKLELIDTLQRLGLSYHFQDETKRILEDIHTRADQSKALWKEDNLYATELEFRLLRQHGYNLTQEVFSGFMDEMGNFKSSLCEDCKGLLNLYEASHLSMEDEGILDTARHFAAKQLQQYLKQKKLDEYVRMLVEHALELPLHWRVSRLEARWFIDVYEKREKRNPILLELAKLDFNIVQAVYQDDLIYASKWWRDIGLGEKLPFARDMLMENFLWTVGIAFDPHFGNLRRTLTKVIALITSIDDVYDVYGTLDELELFTQAVERWDINAMELLPEYMKICFFALYNSINEIAFDNLKE…
GbTPS19	MDIGSGQIRLIISFASHREATNKISTEDDIVIRRSANYDPSIWDYDYIQSLKNDFVQDESYKERASKLKEEVRMMLENEVDPLEKLELIDTIQKLGLSYDFGDEIKKTLKNISIDRSTTVAWYNLYAIALEFRLLRQHGYKVNQDVFAFFMDDVGNIKASLNQDYKGLLNLYEASYHLLEGETMLENARELAAKLLKKCLKENNDNQYLWMLMKHALELPLHWRIPRFEARWFIDAYKKNKEKNPMILELAILDYNIVQSMHQDDLRYVSAWWKELGLYKRMSFARDRLMENFLWSVGMIISPQNGKGRRIQTKVNSLITIIDDVYDVYGTLDELELFTDVVERWDINAIQKLPNYMKICYHALYNSINEMAFDTLKEQGIDVLPFLIKLWTNLCKSYL…
GbTPS20	MASCMFNSFSICSFPIQSKWKRFSYDGSSFRRLFVSFASRCEATNKISVEDNTVIRRSADYHPPIWDYDYVQSLRNDFVQDESYKEQSSKLKEEVRMMFENVVDPLEKLELIDTIQRLGLSYHFGDEIKKTLKNISIERGSTVASNKDNLYATALEFRLLRQHGYKVNQDVFACFMDEVGDIKASHNQDCKGLLNLYEASYHSLEGETMLENARKLAAKLLKQCLKENNDHQYLLMLVEHALELPLHWRMPRLEARWFIDVYEKKEDKNPIILELAILDYNIVQSMHQNDLRYASTWWKELGLGKTLSFARDRLMENFLWSVGMINTPQDGKGRRIQTKVNALITVIDDVYDVYGTLDELELFTDAVERWDINEIQNLPYYMKICYHALYNSVNEMAFD…
GbTPS21	MAVQVQGSVLGNTSILLCLSKAPSPPFPVLIPLRLHKAKRCCFVAAHSTSSTKAAPLSCNHRESGRPLANFPPDIWGDRFLTLSFDISELNRCSRQVEVLKETVKDMLMASTTDPLHNVLLINSLCRLGVSYHFETEIEQQLTHCFDELNAFNKFKDENDEDGDEARNDTLLKFAKYDFNRIQMMLQQELSNLCSEWKEENMESRLPYARNRIVECFFSAIAVYFEPCYARACNIYAKLLSTLVLNDDTYDAYSTYEELQYFTDAIQRFDIGIMDELPTNYLKLVYETILNIHNEAEDKMRKEGRSYAISYAINEEAVEAYREMIEVAWKDMNEACLKPMPVSNKIAVRALNVARLVLVLYKKDDGFTRPELSLKDAIAKLLIHPIPL
GbTPS22	MAVQVQGSVLGNTNILLCLSKAPSPPFPMLIPLRQHKAKRCCFVAAHSTSSTEAAPLSSNHRESGRPLANFPPDIWGDPFLTLSFDISEFDRCSTQVEVLKEMVKDMLMASTTDPFQNTLLINSLCRLGVSYHFETQIEQQLTHCFHTLSQLVHNSDYNLHEIAIMFLVFRSHGYNMSSDVFNKFKDGDGEFKVSDIKEMISLYESSQSRINGELILDEACTFTTSQLKSMVSQTSTHYAQYIENALCCPYQRGVPRLEARQYICFYEKDDDEARNETLLKFAKYDFNRIQMMLQQELSNLCSEWKEENMESRFPYARNRIVECFFSAIAIYFEPCYARSCNTYAKPLSSLALIDDTYDAYGTYEELQYFTDAIQRFDIDAIDELLTNYLKLAYKTILN…
GbTPS23	MAVQVQGSVSSPMDRPLANYPPDIWGDRFLTLSFDISELESCSRQVEVLKETVKDMLMASTTDPIRNIFLIYSLCRLGVSYHFETEVEQQLAHRFDTLSKLIHNNDYDLHTIAVMFQVFRSHGYNMPSHAFNKFKYENGKFNVNDTKGMISLYEAAQFRINGEHNLDEAFSFTTSHLKSMASRSSPHYAQYIENALYRPYHRGVPRLEARQYICFYEKDEVSNDTLLKFAKYDFNRIQMILQQEVSNLRSWWKEGNLESKLPYVRHRIVEFFFYAAGFNFEPRYACARNIQTKLTFIIGIIDDTYDAYGTYEELQHFTEAMRRFDVGVMDKLPTDNFKLVYETILKFHDEAEEKVRKEGRSYGVFYTKNEFKKLAEAYFVEASWAHRSYVSTFDEYMET…
GbTPS24	MECNKQVQVVDDEQQVVSCHLKSASFDEIQQRRSANYKPNIWQYDFLQSLPSIYDGVEYKLRAENLKENVKDIFVEAKDQLAKLELIDIIRKLGLGDLFAEETHKALQTVVSSMKNNKNVYLTLMNYTDVFNAVSITKCSDIKGLLELFEASYLAFEGETILDEAKAFSMEALRNVYPTLDLNLAKEVAHALELPMHWRVQWFDVKSRITMYETYNKNIDKRFLELAKLNFNTVQAILQKDLREISRWWRDLRIMEGLNFTRDRLAESFLCSVGLTYEPQYSCFRKCLTKITTMILIIDDVYDVYGSIEELEQFTEAVDRWDSNKTLDLPECMKTCFQALYDITNEIASDIQELNGWQVQALLHMRKAWIGFCKALFVEAKWYNKGYSPSLEEYLSNAL…
GbTPS25	MIPRCNAVKEPSFVSTPLQHAYRYGNPNITDEFLDEYASKLEGFKRVLKLVSEDPLQGLTMIDAIQRLGIDHHFQHEIEQVLQRQFMLSANGNGFNNNDLHEVALRFRLLRQEGYFVPAGVFNRFRDREGIFRHELCRDIEGLIELYEASQLGIDGEDVLDEAREFSSQSLKKWLMAKVDFFSDRAIRNTLDQPFHKNLSRFTARNLLGTDFQGTNGWINILQELAKMDFNLVQSLHQKEIAHISNWWKQLGLAKELEFARDQPMKWYIWSMACLTDPTLSEQRIDLTKSISLIYIIDDIFDVYGTLDELTLFVQVVERWDYAASDKLPYYMKICFKALDDITNEISQKVYKEHGRNPINSLRKAWSTLFRAFLAEARWFDSKNVPKADEYLENGIISS…
GbTPS26	MFSHSFLSLPSSSPSSIVSFSDNQYHPPLPFAGIWPLWGKDKGDNVDIRPLCRAISKPRTQEYAGVFQNGLPVIKWKEIVDDDIEEEGALKVYESNKVKERVDTIKSMLGSMEDGEISSSAYDTAWVALVEDVSGSGAPQFPSSLEWIANNQLPDGSWGDRQIFMAHDRLINTLACVIALKTWGIHPDKCQKGVSFFKDNISKLENESEEHMPIGFEVAFPSLLEIARSLDIEVPYDSPVFKDIYAKRDLKLTRIPKEIMHNVPTTLLHSLEGMPDLDWEKLLKLQCIDGSFLFSPSSTAFALMQTKDENCLRYLMKTVQRFNGGVPNVYPVDLFEHIWTVDRLQRLGISRYFHPEIKECLDYVYRYWTEDGISWARNTRVYDIDDTAMGFRLLRVHGY…
GbTPS27	MALAHPILFCLPRLSPKQIMVPAKLESQPPSLRSTCRFLGAVSSTTTQFSISHHPKDERPSVNYQPSIWSYDFLQSLNNDRADIIYKERAAKLEEELRCGMNDENADPLNLLQLIDDIQRLGLEHRFEMDINRALAKFVSGVATENTIGLHAVALRFRLLRQYGYDISQDVFKGFMDGKGNFKECLCEDVKAMLSLYEASLLRFEGEDVMDEALVFTRMHLKGISEEEKDLTQQVTRALDLPLHRKLLRLETRRYIEDYGERDNAKLNLLELAKVDFNMVQSTLQEDLKEMSRWDLGAVENLPDYMELCFLALYNSINEMAYETLRDQGQNILPYLRKAWADLCKAFLKEANWAHSKHIPTFQEYLENAWLPVSGHLCLVHTYFLQRANITIEALHSLE…
GbTPS28	MQLINAFGSYKTQTKMSSKMSKENRHLADFVPSFWGDIFLSTPPGMDMDARTQQEYEELKQKVRRMLVTNMDKPTQKLHIIDAVKRLGVAYHFEKEIEDALKVIYDHYCNHIQIDDDEDLYTTAVRFRLLREHGFNVECETFNKFKNEKGKFKESLISDVKGMLELYEAAHFQLHEENLLEEALSFTTFHLKLAETTVDYPLSTQIANALKRPLRKSLPRWWKGLDVEINFPFIRDRLVECYLWILGVYFEPHYSVARTFMTKVISLTSIVDDTYDAYATYEELEIFTKAIHRWDINCPDQLPDCMKLCYSELLKVFKDMEDLMSEQGKSYRVQLAKEAMKQVCQVYFVEAKWLHEHYMPTVEEYLSVALVSTCYPMLTIVSFVGMEGSITKETFTWAF…
GbTPS29	MSSQNSANLVATQDNKMSKENRHLADFNPNFWGDIFLSSLAEMVYAKAHLQYEELKQQVRRMLVISTDKPYQNLDIIDAIQPLGVAYHFEKEIEDALHIIYHHHCNNAQIDDDLYIASVRFRLLREPGFNVCCGKFKESLISDVKGMLELYEVAHFQLHEETILEEALAFTMFHLKLAETTMDYPLSTQIANALQQPLRKSLPRLVARSYIPICEGYATVDKNLMKFAKLDFDMVQHLHKEELSKMNRWWKCLDVATNFPFIRDRLVECYFWILGVYFEPHCAIARTFMIKFEQERGHVSSAVECYMKQHVSMQEAYNEFYKQINNAWKDINEECLKPTAATPRSALNRILNLARVMDLFHKGEDAYTHVSDAAKTSINSLLIDSRIQSSNEVELTFEK…
GbTPS30	MSSHNSANLVVTHDNKMSKENRHLADFNPNFWGDIFLSSPAEMNIDAKAHLQYEELKQQVKRMLVISTDKPCKNLDIIDAIQRLGVAYHFEKEIEDALHIIYHHHCNNAQIDDDLYTASVRFRLLRENGFNVSETFNKFIDEKGKFKESLINDVKGMLELYEAAHFQLHGETILEEALAFTMSHLKLAETRTDYPLSSQMANALKRPLRKSLPRLVARSYIPMYEGYAILNKNLMKFAKLDFNMVQHLHKEELSKINRWWKCLDVATNFRFIRDRLVELYFEPHYTTARTFMTKVISLTSILDDIYDAYGAYEELEIFTEAIQRWDINCIDQLPDYMKVWYSEILNMKQQSQVYHAEAKWLHENYTPTMEEYMPIALAFNDPKICRASNTICRLMRDIV…
GbTPS31	MSSPISTNLVPSQHGNTSKENRHLSKFKPSFWGDIFLSSPSEMEMDAGTQQEYEELKQEVRRMLVANTDKSSQKLPIIDAVQRLGVAYHFEKEIEEALEIIYHHHCNHIEIDGDDLYTTAVRFRLLREHGFDVHCGTFNKFKYENGNFKESLIGDVKGMLELYEAAHFQLHGENILEEALSFTTFHLKLAESTVDYPLSTQISNALKRPLRKSLPRLIARSYISIYEGYVTQDEKLMKFAKLDFKILQHLHKKEINKINRWWKGLEVATNFPFIRDRFVECYFWMLSVYFEPHYAIARTFATKVICLISILDDIYDAYGTYEELEIFTKAIQRWDTNCIDQLPDYMKLWYSETLNVYQDMEDLMSKEGKSYRVQVAIEAMKRQSQVYYVEAKWLHENYI…
GbTPS32	MSNQKRPSANFHPNIWRDIFLSSPTTKVDPKTKLQHEGLKEEVRRMIKVAMDDELLYKLRLIDTIKRLVEWFNKLKDDEGNFNMSLTSDVKGLLELYEASHLRVHGEDILEEALGFTTTHLGLAKAAGTIEYPLSALVSHALYQPILRGLPRLEARRFISIYRDDVSHNKMLLKFAELDFHLLQTSHREQLSKISRQYITPSTFNIDCLDLPTKLPFVRDRLVESYFWIMGVYFEPQYSFAREILVKTLVMASIMDDTYDAYGTLEELQLLKNAIQRWDVDYIDQLPEYMKSFYKPLLDFYGEEEEAMIKQGKSYRVKYAKDVFKQLSESYFVEAKWCNENYVPTMKEYMRNAVVSAGYIMLIVTSFVGMGDFVTPEIFNWASNNPKIIYASSIIARLL…
GbTPS33	MSSSKLPSSTHGSMSNQKRPTAKFHPSVWGDIFLSSPTTNVDARTKLQHEELKEEVRRMIKVVMDDELLYKLRLIDTIKRLGVSYHFEREIEEVLLNIYEHDYKDDQTLETTLQFRLLRENGLGVPCEWFKKFKDDEGNFNMSLTSDVKGLLELYEASYLRVHGEDILEEALGFTTTHLGLAKAAGTIEYPLSALVSHALYQPIRKGLSRLEARRFISFYQDDASHNKTLLKFAELDFNLLQILHKEELSKISRQYISPLTFNINYLATKLPFARDRLVEGYLWILGMYFEPQYSLAREILAKTIVMITLMDDIYDAYGTLEELQLLTNAVQRLDADYINQLPEYMKSFYEPLLDFYREMEEAMIKQGKSYRVKYAKEIFKQVNESYFVEVKWCNENYI…
GbTPS34	MQMSERRSGGYLPTVWDPELIQSFTPLCTYESDGHRLEELKHATQLLFKSPTRPEEKLDMINKMQRLDVAKHFKKEIKEFLTHLDPNTPTDLFTVALQFRLLRHYGFSVGSDVFNKFMNSDGKFKECLSEDAAGLLSLYEASHLGVHEEDVLDEAKAFSTKHLKLALDKLELEKDLAQQIKESLEVPLHWRLPRMEARNFINIYQRDENKKLALLELAKLDFNLLQSVYLQELKELAEWWKGLKMKDKLPFARDRMVESYFWAMGSVPDPKFSKCRRNMTKYASLVTMLDDVYDIYGSKDELHKYTTAVKRWDLEAIVELPEYMKVCYKGMYNHVNEMLEDALNTLGLDILPYIKDQWMCYVQSLHVEAEWYYGEYMPTTLDEYLKNAWISIGIPVGLA…
GbTPS35	MQCKEECEVFRPIATFSQNIWRYQFPPFSSADELSQVFDSLTKETAPLKEKVKDILMGSTPDPVENVKFIDTLLRLGVSYHFEDDIENQLETIFTSHHNLFSGNHHDLNSTSIVFRVFRQYGFKMSCDVFNKFKDTDGKFKETLIDDVRGMLSLYEAAYLRVHGEDILEEALAFTTVHLKSLENKSNPHLAKQIANALDQPLNKCPPRLAARTYISFYEEEDFRIETLLKFAKLDFNRVQVLHKQEISQIARFWEDSKLSELSYARERYVETYTWSNSVFYEPRYAQGRIFLTKMILLVSILDDTFDAYGTPQELQRLIDALKRSCEISAIDELEDYTKVICKAVLVFFDEIAEEVRKEGRSYSVPYAKDALIRLVNNYQAEVKWSHDGYVPAFEEYMS…
GbTPS36	MKDRNLAVAHFFDLVDTVTLLSLRQNFLPPSADTAFAIAIAIAIVMSLFHPHSCSNPFISVSTDSGANPTADTNSSNDLCFKDSKQRIKKMFNQIELSVSSYDTAWVAMVPSPTSHCNPCFPACLNWLLDNQLPNGSWGPCRPHPLLIKDTLSSTLACVLALRRWGVGEEHMTKGLRFIESHFCSASDESQLTPIGFDIIFSGMVEYARDLNLNLPLRSTDIDVLFHKRDLQLRRENSKGREAYLAYVSEGIGKHQDWEMVMKYQRKNGSLFNSPSATAATLSHLPNSGCLHYLTALLDKFENAVPTLHPFHVFPRLCMLETVESLGIGQHFREEITSVLDETYRCWLQGEEEIFLDLPTCALAFRILRVNGYDVSSEALAGFAEEHFFNSLGGYLKDL…
GbTPS37	MASQVSQILASPHTSIPCNMENRPKADFHPGIWGDIFLNCPNEDIDTATQLRYEELKEEVRRMLVAPMGDSSNQKLPLIDAVQRLGVYYHFEEEIEDALEALYHDNNDVDNDLYTTSLRFRLLREHGFNVSCAEVFDKFKDEEGNFMSSITTDVKGLLELYEASYMRVHGEDILDEAISFTTTHLTLAAPTLEYPLSEQVAHALKQSIRRGLPRVEARRYISIYQDIESHNKALLEFAKIDFNLLQLLHRKELSEICRWWKDLDFTKKLPFARDRVVEGYFWIMGVYFEPQYSLGRKMMTKVIAMASIVDDTYDSYATYDELIPYTNAIERWDIKCMDELPEFMKISYKALLDVYEEMEQLTAEQGRQYRVEYARKAMIRLAQAYLLEAKWTHQNYKPT…
GbTPS38	MALAPPSLILCSPGLNPKQVMIPTNICRRKVECDHRSLMSSSRIFCAAPPPTTQVSNSDHPKDGRSSANYQPTIWSYDFLQSLKNDHADIIYKERAAKLEQELRFALHDENAEPVNLLELIDGIQRLGLGHRFEIDINRALEKFVSSDDYSVATKYSLHAAALRFRLLRQHGYVVSQDVFKAFKDHKGNFKDCLYKDVKGMLSLYEASRLAFEGEYVMDEAFLFTRMHLMDLQGVSNLEEGLLLEQVIHALELPLHRRMVRLEARWYIEAYSKSAARKTNLLELAKLDFNLVQSTLQEDLKEMTRWWIGMGLSSKLNFARDRLMECFFWSVGMVSEPQFRNCRKSLTKVASFVTIIDDVYDVYGTLDELELFTEAVQRFEFFLLKIYKTLLLFSTNNIF…
GbTPS39	MALAPPSLILCSPRLNPKQVMIPTNICRRKVECDHRSLMSSSRIFCAVPPPTTQVSNSDHPKDGRSSANYQPTIWSYDFLQSLKNDHADIIYKERAAKLEQELRFALHDENAEPVNLLELIDDIQRLGLGHRFEIDINRALENFVSSDDYSVATKYSLHATALRFRLLRQHGYVVSQDVFKAFKDHKGNFKECLYKDVKGMLSLYEASRLAFEGEYVMDEAFLFTRIHLMDLRGVSNLEEGLLEQVIHALELPLHRRMVRLEARWYIEAYSKSAARKPNLLELAKLDFNMVQSTLQEDLKEMTRWWTGTELSSKLNFARDRLMECFFWSIGMVSEPQFRNWRKSFTKVASFATIIDDVYDLYGTLDELELFAEAVERSSQVYGAMLSCSVNEMAYETLR…
GbTPS40	MANTKGVMRPLVNFPEDLWCDRFLSLPFNNSEFESYTKQVEAMKETVKDMLVVSITDPIEKMHLFNSLCRLGVSYHFENEIKEQLNHLFITLPKLLDDNDYDLHIVALVFQIFRFNGYKLPCGLFSKFQDGDGKFKEQVMGDVKGMVSLYEASHFRTNGEAILDEALDFTTKHLRSLANQSSTSPHLREYIENALFRPYHHSMQRLEAKLYISFYEKDESRNDILLNFAKYDFNRVQLLLQQELTVLSRTQDLKSKFPYARHRVVEGLFYALGVYFEPRYAAGRNMLVKQTCLVCFIDDAYEAYGLYEELRYFTDAIERFDISSMDELPTANQKKLYDTLLHVIGEAEYLVQKEGRSYAIPYTKDEWKKYVKAEQIECRRKHEKDVPTFDEYMVTGVYT…
GbTPS41	MQMGLSKCSNIEALVKQIKEEMLPDIDPYSFVSASAYDTAWLAMVPADSDQTCPMFKECLEWVVNNQTKEGCWGECVDAIDTLSATLACVIAIHKWSIGANNIKRGLDFVQENAEKILRKTEDHFPRWFTIIFPGMIELARKVGIQLAFPSQLNAFLLDIFHKRQLLLDTEELIGNQYYPPLLSYLEALPPSYDVSERDITMNLNGDGSLFQSPAATASAFMATGNERSLSYLQTVVGRCANGVPPTFPMDEELIRLCLVNQLQRLGLANHFTHEIEEILVQIYRNYKTLEWLDKASNNIVDVGIQLHKDSLAFRLLRMHGYSISPRHFCWFLNNQEVRAQIEENQGYFTISMLNVYRATDLMFPGENEVEEARSFSRKVLEKIALKDSSLASTGLNKM…
GbTPS42	MELSKDSIEALVKMMKEEMLLDVDPYSFVSPSAYDTAWLAMVPADSNQPCSMEPMFGVCLDWVLKNQTQEGFWGECDAHGNPTLESLPATLASVIALKKWNVGKENAEKGLAFIRANAEYLLAGHQNQFPRWFAIVFPGMIELARKTGLDLDFPHHLKGLLMDIFFEREQILESDKELAAGGAYPSLLSYLEVLPSLYAANEQEIMKNLSGDGSLFQSPSATACAFMATGNKDCLAYLQSLIEKCGNNGVPPTYPMDEELIKLGLANQLERLGLAEHFTQQIEEILTQVYQTYTKESSSEKSNSVASVATQLQKDSLAFRLLRMHGYNISPWSLCWFLNDDEIVDHIEKNQEFFSSVMLNVYRATDVMFSGEYELEEARSFSRKVLEKVVSKGTGSDND…
GbTPS43	MAPTSQYLNDEQRRTANYHPSIWDPTTIQSFTTPYTYELYATQLEDLKQKVSKLLASTKDKAALLKLIDSMKRLGVAYHFQEQIQQALNQLNSDLNLVSNDLSTVALHFRILREDCYPITADVLEKFKGGDGRFMGSLCGDVEGLLRLNEASSMAIQGEKILEEAKAFSRKLEKVEAKQVQRSLEVPLYWRMERIEARNFIDSYATDDSNSSVLLDLAKLDYNLIQSVYQQELKQLAEWWRELNFKEKLSFSRDRLMEIYFWATGLSFEPQYAKCRICFTKYACLATVVDDIYDIYGSLEELECFTKAVTGWDVKVVQELPEYMRVMFSAISDFTNELAQQTLTDHGLDVLPYIKEQWAILCRAHIREARWFYGGQTPTFDEYIKNAWISIGSLGGLVL…
GbTPS44	MKSNVDPLTVIPYQLCATQLEDLKQTVSKLLASTKDTAALLKLIDSMKRLGVAYHFQEQIQQALNQLNSDLNLVSNYLSTVALHFRLLREDCYPITADVLGKFKGGDGRFMGSLCGDVEGLLSLNEASFMAIQGEKILEEAKGFSSENLKNVIGKLEKVKAKQVQRSLEVPLYWRMERIEARNFIDSYAMDDSNNSVLLDLAKLDYNLIQPIYQQELKQLAEWWRELNFKEKLSFSRDRLMEIYFWATGLSFEPQYAKCRICFTKYACLATVIDDIYDIYGSLEELECFTKAVTGWDVKAVQELPEYMRVMFSTISDFTNELAQQTLKDHGLDVLPYIKEQWVVLCRAHITEARWFYGGQTPTFDEYIKNAWISIGSLGGLVLLCFVEADSIVNQFPNC…
GbTPS45	MAFCLSSFSLCSFPVHSKWKSFSYDGSSFRKSTVFSASQSDTTNRTSIEDANITRRSANYHPSIWDYGYVQSLRNDFVQDESYQVRASKLKEEVRMMLGKVVDPLEKLELIDTLQRLGLSYHFDAEINKTLKNISTDRINSVAWKKDNLYATALEFRLLRQNGYKVDQDVFTCFMDDVGNIKSSLNQDFKGLLSLYEASYLILEGETILENARELVAKLLKQYLKENNDHQYLWMLVDHALELPLHWRMPRLEARWFIDVYEKNKDKNPIILELAILDYNIVQSIHQEDLRYVSTWWEELGLGKRFNFARDRLMENFLWSAGMIIAPEDGKSRIFHTMVNALITVIDDVYDVYGTLDELELFTDVVERWDINEIHRLPDYMKIYYHALYNSVNEMAFDT…
GbTPS46	MAFCICSSFPVCNIPIHSKWKSFSYNGSSFRRLIVFSTSQSDTTNKTSIEDVTITRRSANYHPAIWDYDYVQSLRNDFVQDESYKERSRKLKEEVRMMLGNVVDPLEKLELIDTLQRLGLSYHFEAEINNTLKNISSDRISTAAWKKENLYATALEFRLLRQHGYKVDQDVFTYFMDDVGNIKSSLNQDFKGLLNLYEASYLLLEGETMLEKARELAAKLLKQYLKENNDHQYLSMLVDHALELPLHWRMPRLEARWFIDEYEKSKDKNPIILELAILDYNIVQSIHQEDLRYASTWWKELGLGKRFSFARDRLMENFLWTVGMEIAPEDGKSRIFLTMVYALITVIDDVYDLYGTLDELELLTDVVERWDINAIQRLPDYMKIYYHALYNSVNEMAFD…
GbTPS47	MAFCICSSFPVCNIPIHSKWKSFSYNGSSFRRLIVFSTSQSDTTNKTSVEDVTITRRSANYHPAIWDYDYVQSLRNDFVQDESYKERSRKLKEEVRMMLGNVVDPLEKLELIDTLQRLDVFTYFMDDVGNIKSSLNQDFKGLLNLYEASYLLLEGETMLENARELAAKLLKQYLKENNDHQYLSMLVDHALELPLHWRMPRLEARWFIDEYEKSKDKNPIILELAILDYNIVQSIHQEDLRYASTWWKELGLGKRFTFARDRLMENFLWTVGMEIAPEDGKSRIFLTMVYALITVIDDVYDLYGTLDELELLTDVVERWDINAIQRLPDYMKIYYHALYNSINEMAFDTLKEQGINVIPFLKKLWTDLCKALLLEAKWYYIGYTPTLQEYIDNAWISIG…
GbTPS48	MAFCLFSSFPMCSFPVHSKLKSFSYNGSSFRRLTVFSASQSAVTNKTSIEDDSKIRRSANYHRPIWDYDYVQSLRDGFVQDESYNERASKLQEEVRMMLGNMVDSLEKLELIDTLQMLGLSHHFEAEINKTLKNISTDRIGTAAWKKDNLYATALEFRLLRQHGYKVDQDVFTCFMDDVGNIKSSLNQDFKGLLNLYEASYLLLEGETMLENARELAAKLGKQYLKENNDDQYLRMLVDHAFELPLHWRMPRLEARWFIDVYEKNKDKNPIILELAILDYNIVQSTHLEDFRYASTWWKELGLGESLGFARDRIMSNFLWSVGMVITPQDTKSRRIQTKVNALVTCLDDVYDVYGTLDELELLTDVIERWDINAIQRLPNFMKIYYLALYNFINEIAFD…
GbTPS49	MAKQVSQLLSSSPLTSNKDEMRPKADFQPSIWGDLFLTCLDNDIDAETEQRHQQLEGGVRKMIVAPMANSTQKLTFIDSVQRLEVFNKFKDEQGDFKSSLTSDVRGLLELYEASYLRVHGEDILDEAISFTTDHLTLAVATLEYPLSEHVSHALKKSIRRGLPRIEARHYLSVYQDIESHNTALLEFAKIDFNMLQLLHRKELSEICRWWKDLDFKRKLPYVRDRPQYSLGRKILTKVIAMTSVIDDTYDSYATYDELIPYTNAIERWDIKCIDQLPEYMKLSYKALLDVYEEMEQLMAEDGRQYRVEYAKNIMIQLAQAFLMEAKWTLQNHKPSFEEFKATALQTTGYAMLAITALVGMGDIVTPETFTWAANNPKIIQASTIICRFMDDVAEHKFKQ…
GbTPS50	MASQVSQMPSSSPLSSNKDEIRPKADFQPSIWGDFFLNCPDKNIDAGTEKRHQQLKEEVRKMIVAPMANSTQKLAFIDSVQRLGVSYHFTKEIEDELENIYHNNNDAENDLYTTSLRFRLLREHGYNVSCDVFNKFKDEQGNFKSSVTSDVQGLLELYQASYLRVHGEDILDEAISFTTNHLSLAVSSLDHPLSEEVSHALKQSIRRGLPRVEARHYLSVYQDIESHNKALLEFAKIDFNMLQFLHRKELSEICRWWKDLDFQRKLPYARDRVVEGYFWISGVYFEPQYSLGRKMLTKVIAMASIVDDTYDSYATYEELIPYTNAIERWDIKCIDELPEYMKPSYKALLDVYEEMEQLVAEHGRQYRVEYAKNAMIRLAQFYLVEAKWTLQNYKPSFEE…
GbTPS51	MTSQDSQMPSSSPLSSNKDEMRPKADFQPSIWGDFFLNCPDKNIDAGTEKRHQQLKEEVRKMIVAPMANSTQKLAFIDSVQRLGVSYHFTKEIEDELENIYHNNNDAENDLYTTSLRFRLLREHGYNVSCDVFNKFRDEQGNFKSSVTSDVRGLLELYQASYLRVHGEDILDEAISFTTNHLSLAVASLDHPLSEEVSHALKQSIRRGLPRVEARHYLSVYQDIESHNKALLEFAKIDFNMLQFLHRKELSEICRWWKDLDFQRKLPYARDRVVEGYFWISGVYFEPQYSLGRKMLTKVIAMTSIVDDTYDSYATYEELIPYTNAIERWDIKCIDELPEYMKPSYKALLDVYEEMEQLVAEHGRQYRVEYAKNAMIRLAQSYLVEARWTLQNYKPSFEE…
GbTPS52	MASQVSQMPSSSTLSSNKDEMRPKSDFQPSIWGDLFLSFPDKNIDDETEKHHQQLKEEVRKMIVAPMANSTQKLTFIDSVQRLGVSYHFMKEIEDELENIYHNDNDAEKDLYTTSLRFRLLREHGFNVSCDVFNKFKDEQGNFKSSVTSDVRGLLELYQASYLRVHGEDILDEAISFTTNHLSLAVASLDHPLSEEVSHALKQSIRRGLSRVEARHYLSVYQDIESHNKALLEFAKIDFNMLQFLHRKELSEICRWWKDLDFQRKLPYARDRVVEGYFWISGVYFEPQYSLGRKMLTKVIAMASIVDDTYDSYATYEELIPYTNAIERWDIKCIDELPEYMKPSYKALLDVYEEMEQLVPEHGRQYRVEYAKNAMIRLAQSYLVEARWTLQNYKPSFEE…
GbTPS53	MASQVSQMPPSSPLSSNKDEMRPKADYPPSIWGDFFHNCPDKNIDAEIEKRHQQLKEEVRKMIVAPMANSTQKLTVIDSVQRLGVSYHFTKEIEDELENIYHNNNDAENDLYTTSLRFRILREHGFNVSCNAFNKFNDEQGNFKSSVTNDVRGLLELYEASYLRVHGEYILDEAISFSANHLSLAVASLDYPLSEQVSHALKQSIRRGLPRVEARHYLSVYQDIESHNKALLEFARIDFNMLQLLHRKELSEICRWRNDLDFQTKLPYTKDRVVECYFWILGVYFEPHYSLGRKMMTKVIIMTSVIDDTYDSYATYDELIPYTSAIERWEIKCIDQLPEYMKLSYKALLDVYEEMKQLLAEHGRQYRVEYAKNALIRLAQSYFVEAKWALQNYKPSFEE…
GbTPS54	MASQVSQMPSSSPLSSNKDEMRPKADYPPSIWGDFFHNCPDKNIDAETEKRHQQLKEEVRKMIVAPMANSTQKLTFIDSVQRLGVSYHFTKEIEDELVNIYHNNNDAENDLYTTSLRFRILREHGFNVSCNAFNKFNDEQGNFKPSVTNDVRGLLELYEASYLRVHGEDILDEAISFSANHLSLAVASLDYPLSEQVSHALKQSIRRGLPRVEARHYLSVYQDIESHNKALLEFAKIDFNMLQLLHRKELSEIWRWWKDLDFQRKLPYTRDRVVECYFWILGVYFEPHYSLGRKMMTKVIIMTSVIDDTYDSYATYDELIPYTSAIERWEIKCIDQLPEYMKLSYKALLDVYEEMKQLLAEHGRQYRVEYAKNAMIRLSQSYFVEAKWTLQNYKPSFEE…
GbTPS55	MTNMSSYSIHHLFLCSSPIPSSSLSFSYNHVSIPFAGTWQSWGKDKGHNVDIHRLCRAISKPRTQEYAGVFQNGLPVIKWNEVVDDDIQEGEAFKSLELSKIKEHVENIRSMLGSMEDGEISCSAYDTAWVALIEDVNGSGSPQFPSTLEWISDNQLPDGSWGDKHIFVAHDRLINTLACVVALKTWNLHPDKCQKGLSFFKENISKLEDEKAEHMPIGFEVVFPSLLEIARSLNIEVPYESPIFQNIYEQRDLKLTRIPKEIMHNVATTLLHSLEGMLDLDWEKLLKLQCQDGSFLFSPSSTAYAVMQTKDENCLNYLTKIVQRFNGGVPNVYPVDLFEHIWAIDRLQRLGISRYFNPDIKQCLDYTYRYWTEEGICWARNTRVQDIDDTAMGFRLLR…
GbTPS56	MASLLTSSPICSFPKQAQWKRFSNNRSSYHILNVFSPSQSEATTEISVENDIVRRSANYHPPIWDYDSLQSLGLHHVEDELYKERASKLKEEVRMMFDNVVDPLEKLELIDALQRLGLSYYFEDEIRKTLKNISNNLSSNVAWKKDNLYATSLEFRLLRKHGYEVNQDVFTSFMDKDGNIKASFTHDCKGLLNLYEASYHLVEGETMLENARELAAKLLKQCLKQNNDQYLSMLVEHALELPLHWRMLRLEARWFIDAYEKNKDKNPIILELAILDYNIVQAMHQEDLRYASGWWKDLGIGERLTFARDRLMENFLWSVGIIGAPQFERGRRIQTKVNALITYIDDVYDVYGTMDELELFTDAVERWDVNATQKLPNYMKLCFHALHSSINDMAFHTLK…
GbTPS57	MAFSLVTAVPSSSFIRLHTKGTSNRSNVNNLGVVRASKSVAKANDSDQKIVRRSANYHPPTWEYDYIQSLKSDYLGESFNEQAIRLLGEVRMMLEKVMDPLEKLELIDTLQRLGLSYHFQDETKRILEDIHIRADQSKALWKEGNLYATALEFRLLRQHGYNLTEEVFSGFMDEMGNFKSSLCEDCKGLLNLYEASHLSMEDEGILDTARHFAAKQLQQYLKQKKLDEYVRMLVEHALKLPLHWRVSRLEARWFIDVYEKREKRNPILLELAKLDFNIVQAVYQDDLIYASKWWRDIGLGEKLPFARDMLMENFLWTVGIAFDPHFGNLRRTLTKIIALITSIDDVYDVYGTLDELELFTQAVERWDINAMELLPEYMKICFFALYNSINEIAFDNLKE…
GbTPS58	MALRLLTAVPSSSFIRSHSKGTSNRSNVNNLSVVGASKAVATANVSDQKIVRRSANYHPPIWEYDYIQSLKSDYLAESFNEKAIRLVGEVRMMLENVMDPVEKLELIDTLQRLGLSYHFQNETKRILEDIHVRADQSKVLWKEGSLSATALGFRLLRQHGYNVTQEVFSGFMDEMGNLKSSLREDCKGLLNLYEASHLCMEGEGILDIARDFAAKQLQQYLKQKKLDEYVRLLVEHALELSLHWRVSRLEARWFIDVYEKREERNPMLLELAKLDFNIVQAVHQDDLRYASTWWRDIGLGEKLPFARDRLMENFLWTVGLAFDPHFGNLRRTLTKVNALITSIDDVYDVYGTLDELELFTQAVERWDTSTMELLPEYMKICFLALYNSINEIAFDNLKE…
GbTPS59	MAFSFFRSFPISSFPVHSKSKRFSYDGSSFHRLIISFASQCEATNKISIEDDIVIRRSANYDPSIWDYDYIQSLRNDFVQDESYKERASKLKEEVRMMLENEVDPLEKLELIDTIQRLGLSYDFGHEIKKTLKNISIDRSTTVARDKDNLYATALEFRLLRQHGYKVNQDVFACFMDDVGNIKASLNQDYKGLLNLYEASYHLLEGETMLENARELAAKLLNQCLKENNDNQYLWMLVEHALELPLHWRIPRFEAGWFIDVYEKNKEKNPILLELAILDYNIVQSIHQDDLRYVSAWWKELGLDKRMSFARDRLMENFLWSVGMIISPQNGKGRRIQTKVNSLITIIDDVYDVYGTLDELELFTDVVERWDINAMQKLPNYMKICYHALYNSINEMAFD…
GbTPS60	MASCMFNSFSICSFPVQSKWKHFSYHGSSFRRLNVSFASRCEATNKISVEDNIVIRRSADYHPPIWDYDYVQSLRNDFVQDESYKERSSKLKEDVRMMFENVVDPLEKLELIDTIQRLGLSYHFGDEIKKTLKNISIDRSSTVASNKDNLYATALEFRLLRQHGYKVNQDVFACFMDEAGDIKASHNQDCKGLLNLYEASYHLLEGETMLENARKLAAKLLKQCLKENNDHQYLWMLVEHALVLPLHWRMPRLEARWFIDVYEKKKDKNPIILELAILDYNIVQSMHQDDLRYASTWWKELGLGKTLSFARDRLMENFLWSVGMINTPQDGKGRRIQTKVNALITVIDDVYDVYGTLDELELFTDVVERWDINEIQKLPNYMKICYLALYNSVNEMAFD…
GbTPS61	MAVQVQGSVLGNTNILLCLSKAPSPPFAMLIPLRLHKAKRCCFVAAHSTSSTPLSGNHRESGRPLANFPPDIWGDRFLTLSFDISELDRCSTQVEVLKETVKDMLMASTTDPLHNILLINSLCRLGVSYHFETEIEQQLAHCFDTLSQLIHNNDFNLHETAIMFQVFRSHGYNMSPDIFNKFKDENDEFKVKNTKELISLYEASHFRINGELVLDEACAFTTSQLKSMVSRTSPPYAQYIENALYCPYQRGLPRLEARQYICFCEKDEDGDEARNDTLLKFAKYDFNRIQLMHQQELSNLCSEWKEENIESRLPYARSRIVECFFSAIAVYFEPCYARACNIYAKLLSTLVLTDDTYDAYGTYEELQYFTDAIQRFDIGVIDELPTNYLKLVYETIFNI…
GbTPS62	MECSRQVQVVDDKQQVVSCHLKSAAFDEIQQRRSANYKANIWQYDFLQSLPTIYNGVEYTLRVENLKENVKDMFVEAKDQLAKLELIDIIRKLGLGDLFAEETHKALQTVVSSMKNNKNVYLTLMNYADVFNAVSITKCSDIKGLLELFEASYLAFEGETILDEAKAFSMEALRNVYPTLDLNLAKEVAHALELPMHWRVQWFDVKWRITMYETYNKNIDKRFLELAKLNFNTVQAILQKDLREISRWWRNLRIMEGLNFTRDRLAESFLCSVGLTYEPQYSCFRKCLTKITTMILIIDDVYDVYGSIEELEQFTEAVDRWDSSKTQDLPECMKTCFQALYDITNEIAYDIQELNGWQVQALLHLRKAWAGFCKALFVEAKWYNKGYSPSLEEYLSNAL…
GbTPS63	MASSFLSLTPFFYGKKPNIAPSIPPRCRGSVTFVASTKISHSWTNRRSGNCQPCLWNDDDLQLLNSNYKGDEYTRQVEELKGTVKKMMIGDQPLEQLEMIDNLQRLGVAYLGQRSNEKGNLYATALEFRLLRQHGYHSSSGEVMLSLCNDVKAMMSLYVEGDHVDPILTIQVKHAMELPLHWRMRRLEARWYIDVHERQADLNPIVLQLAKLDFNILQALHQEELKDLSRWWKNTGLGEILRFARNRLVESFLWTVGIDFEPRFGSCRKTLTKAIALITVIDDIYDVYGTLDELELFTDAVERWDIKAMKQLPDYMKICFLALYNTVNEMAYNILKEQGHDVVSNLKKTWVDLLRSYLLEARWYHSGYTPTFEEYMKNAWISITGPLVAIKASLFVTNQ…
GbTPS64	MASFSKVFCTSPSSPIAIKKTSRINSNPPSSLSMIPRCNAYKEPSFVSTPVQHVDYRYGNPNITDEFLDEYASKLEGFKRVFKLVSEDPLQGLTMIDAIQRLGIDHHFQHEIEQVLQRQFMLSANGNGFHNYDLHEVALRFRLLRQEGYFVPAGVFDRFRDREGSFRHEHCRDIKGLIELYEASQLGMDGEDILDEAREFSSQSLRKWRMAKVDLFSERAIRNTLDQPFHKTLSRFTARNLLGTDFQGTNGWINILQELAKMDFNLVQSLHQKEIAHISNWWKQLGLAKELEFARDQPMKWYIWSMACLTDPTLSEQRIDLTKPISLIYIIDDIFDVYGTLDELTLFVQVVERWDYAASDKLPYYMKICFKALDDITNEISQKVYKEHGRNPINSLRKA…
GbTPS65	MFSHSFLSLPSSSPSSIISFSNNQYHPPLPFAGIWPLWGKDKGHNVDIRPLCRAISKPRTQEYAGVFQNGLPVIKWKEIVDDDIEEEEALKVYESNKVKERVDTIKSMLGSMEDGEISSSAYDTAWVALVEDVSGSGAPQFPSSLEWIANNQLPDGSWGDRQIFMAHDRLINTLACVIALKTWGIHPDKCQKGVSFFKDNISKLENESEEHMPIGFEVAFPSLLEIARSLDIEVPYDSPVFIDIYAKRDLKLTRIPKEIMHNVPTTLLHSLEGMPDLDWEKLLKLQCIDGSFLFSPSSTAFALMQTKDENCLRYLMKTVQRFNGGVPNVYPVDLFEHIWTVDRLQRLGISRYFHPEIKECLDYVYRYWTKDGISWARNTRVYDIDDTAMGFRLLRLHGY…
GbTPS66	MLVTDTDKSSQKLHIIDAVQRLGVAYHFEKEIEDALQIIYHCHCNHIHDGDDLYTTAVRFRLLREHGFNVDCGKFLIFNKFKDEKGNFKESLNGDVKGMLELWDINCIDQLPDYMKLWYSKALKVYKDMEDLMSKEGKPYRVQYAIEAMKQQSQVFFIEAKWFHGNYIPTKEEYMPIALLSCGYLQLAIASFVGMEDGITNETFNWAVNEPKIIRASNIICRLMSDIAGHKVEKERGHVSSAVECYMKQYGVSMQEAYDELNKQINEAWKDINEEFLKPTAAPTSALIRILNLAKVIDLLYKGEDAYTQVGDSAKTSITALLIDSIPI
GbTPS67	MSSKMSANLVPSMSKENRHLADFVPSFWGDIFLSTPPGMDMDARTQQEYEELKQKVRRMLVTNMDKPSQKLHIIDAVKRLGVAYHFEKEIEDALEVIYDHYCNHIQIDDDEDLYTTAVRFRLLREHGFNVQCETFNKFINEKGKFKESLISDVKGMLELYEAAHFQLHEENLLEEALSFTTFHLKLAETTVDYLLSTQIAKALKRPLRKSLPRLVAWSYISIYEGYGTQDKNLMKFAKLDFKMVQHLHMKEISDIYRWWKGLDVETNFPFIRDRLVECYLWILGVYFEPHYSVARTFMTKVISLTSIVDDTYDAYATYEELEIFTKAIQRWDINCPDQLPDCMKLCYSELLKVFKDMEDLMSEQGKSYRVQLAKEAMKQVCQAYFVEAKWLHEHYMPTV…
GbTPS68	MSSQISSNLVPSHDGNKSKENRHLANFRPNFWGDIFLSSTSEMELDAGTQQEYEELKQEVRRMLVAIGTHHLANVDKSSQKLHIIDAVQRLGVAYHFEKEIEEALQIIYHHHCNHIEIDGDDLYTTTVRFRLLREHGFDVHCVFFEFHKKNFTFANCVSKFKDQKGNFKESLIGDVKGMLELYEAAHFQLHGENILEEALSFTTFHLKLAETTVNYPLSIQIANALKRPIRKSLPRLIARSYISIYEAYGTQDENLMKFAKLDFKILQYLHKMEINNINRWWKGLDVATNFPFIRDRFVECYFWILGVYFEPHYAIARTFATKVICLVSILDDIYYAYGTYEEFEIFTKAIQRWDTNCIDQLPDYMKLWYSETLNVYKDMEDLMSKDGKSYRVQVAIEA…
GbTPS69	MSSQISTNLVPSQHGNTSKESRHLSKFKPSFWGDIFLSSPSQMEMGAGTQQEYEELKQEVRRMLVANTDKSSQKLPIIDAVQRLGVGYHFEKEIEEALEIIYHHHCNHIEIDGDDLYTTAVRFRLLREHGFNVHCETFNKFKDENGNFKESLIGDVKSMLELYEAAHFQLHGENILEEAISFTTVHLKLAQSTVDYPLSTQIANALKRPLRKSLPRLIARSYISIYEGYGTQDENLMKFAKLDFKILQHLHKKEINKINRWWKDLDVATNFPFIRDRFVECYFWMLSVYFEPHYAIARSFATKVICLISILDDIYDAYGTYEELEIFTKAIQRWDTNCIDQLPDYMKLWYSETLNVYKDMEGLMSKEGKSYRVQVAIEAMKRQSQVYYVEAKWLHENYI…
GbTPS70	MSSPISTNLVPSQHGNTSKENRHLSNFKASFWGDVFLSSPSQMEMDAGTQHEYEELKQEVRRILVANMDKSSQKLHIIDAVQRLGVAYHFEKEIEEALQIIYHHHCNHIEIHGDDLYTTAVRFRLLREHGFDVHCATFNKFKDENGNFKESLIGDVKGMLELYEATDFQLHGENILEEVLSFTTFHLKLAETTVDYPLYTQIANALKRPLRKSLPRLIARSYISIYEGYGTQDENLMKFAKLDFKILQHLHKKEINKIIRWWKDLDVAINFPFIRDRFVECYFWKWDTNCIDQLPNYIKLWYSEILNVYKDMEDSISKEGKSYRVQVAIEAMERKSQVYYVEAKWLHENYVPTMEKYMPTALVSSFNDPKIVRASSTICRLMSDIVERERGHVSSVIEC…
GbTPS71	MSSQICSSKLPPSTHRSMSNHNRPLANFHLCVWGNTFLSPPSKMKEDATIQQQHGELKEEIRRMVKVAMDDDLLHKLRLIDTIRRLGVSYHFEREIEEALHNIYEHDCNDDQTLEATSLRFRLLRENGFSFHCDTFYKFKDDEGNFDKSLTSDVKGLLELYEAAHLRVHGEDILEEALGFTTTHLDLAKATGTIEFPLSVLVSRARDRPICKCLPRLEARRFIDIYKDDGSHDKTLLKFAELDFNLLQNLHKEELSKISKWWKDFDFAKKLPFIRNRLVEGYFWILGVYFEPQYSLAREILTKVLAMTSIMDDIYDAYGTLEELKLFTHAIQRWDVDCIDKLPEYMKFFYKSLLDVYGEVEKAMAKEEKSCCVEYSKNAFKQLSEAYMVEANWCHENYV…
GbTPS72	MSSPISTNLVPSQHGNTCKESRHLSKFKPSFWGDIFLSSPSQMEMGAGTQQEYEELKQEVRRMLVANTDKSSQKLPIIDAVQRLGVACHFEKEIEEALEIIYHHHCNHIEIDGDDLYTTAVRFRLLREHGFNVDCAETFNKFKDENGNFKESLIGDVKGMLELYEAAHFQLHGENILEEALSFTTVHLKLAESTVDYPLSTQIANALKRPLRKSLPRLIARSYISIYEGYGTQDENLMKFAQLDFKILHLHKKEINKINRWWKGLDVATNFPFIRDRFVECYFWMLSVYFEPHYAIARSFATKVICLISILDDIYDAYGRYEELEIFTKAIQRWDTNCIDQLPDYMKLWYSETLNVYKDMEGLMSKEGKSYRVQVAIEAMKRQSQVYYVEAKWLHENYI…
GbTPS73	MSSSKLPSSTHGSISNQKRPTAKFHPCVWGDIFLPSPTTNVDAKTKLQHEELKEEVRRMIKVVMDDELLYKLRLIDTIKRLGVSYHFEREIEEVLLNIYEHDYKDDQTLETTSLQFRLLRENGLGVPCEWFNKFKDDEGNFNMSLTSDVKGLLELYEASYLRVHGEDILEEALGFTTTHLGLAKAAETIEYPLSALVSQALYRPIRKGLSRLEARRFISFYQDDPSHNKTLLKFAKLDFNLLQILHKEELSKISRQYITPLTFNINYLATKLPFARDRFVECYLWVLGVYFEPQYSFAREILVKTFVMTSIMDDTYDSYGTLEELQLLKNAIQRWDVDYIDQLPEYMKSFYKPLLDFYGEKEEAMIKQEKLYRVKYAKDAFKQVSEAYFVEAKWFNENY…
GbTPS74	MSERPSGGYLPTVWDPELIQSFTPLCTYETDGHRLEELKHATQLLFKSLTRPEEKIDMINKMQRLDVAKHFKKEIKEFLTHLDPNTPTDLFTVTLQFCLLHQYGFFVGSDVFNKFKNSDGKFKERLSEDPAGLLSLYEASHLGVHEEDVLDETKAFSTKHLKLAMDMLELEKDLAQQSKESLEVPLYWRLPRMEARNFINIYQRDENKKLALSEFAKLDFNLLQSVYLQELKELAEWWKRLKMKDKLPFARDRMVECYFLAMGSVPDPKFSKCRRNLTKFGSLATILDDVYDIYGQCISFINAQLLWDLEATVELPEYMNVCYKAMYNHVNEMVEDALNTLGLDILPYIKDQWMCYVQSLHVDYGGYMPTTLEAYFKNAWISIGIAVGLAYVFLAILED…
GbTPS75	MASQASQVLASPHPAISSENRPKADFHPGIWGDMFIICPDTDIDAATELQYEELKAQVRKMIMEPVDDSNQKLPFIDAVQRLGVSYHFEKEIEDELENIYRDTNNNDADTDLYTAALRFRLLREHGFDISCDAFNKFKDEAGNFKASLTSDVQGLLELYEASYMRVHGEDILDEAISFTTAQLTLALPTLDHPLSEQVGHALKQSIRRGLPRVEARNFISIYQDLESHNKSLLQFAKIDFNLLQLLHRKELSEICRWWKDLDFTRKLPFARDRVVEGYFWIMGVYFEPQYSLGRKMLTKVIAMASIVDDTYDSYATYDELIPYTNAIERWDIKCMNQLPNYMKISYKALLDVYEEMEQLLANQGRQYRVEYAKKAMIRLAQAYLLEAKWTHQNYKPTFE…

## Sheet: Ga
Names	Amino acid sequences
GaTPS1	MSSMSNVNRRSVNYHPSIWGDIFLSCPSKMKIDTATRQEYEELKQEITRMLMVAPDGSSQKYRLIATIKRLGVSYLFEKEIEDALQTNFHHHGYKADQTLEYTSLQFRLLRENGFNAQSEIFNNFKDDKGNFKISLTSDVKGLLELYEASHLLVHGEHILEEALAFTTTHLELAQRIGIERPLSALVSHARKRPIRKALPRLEARQFISLYQEDDSHDKTLLKFAKLDFNLLQNLHKEELSKISRWWKDLDFATNLPFARDRLVECYFWILGVYFEPQYSFAREIMTKAIVMASTMDDIYDVHGTYEELELFTNAIERWDSNFIDRLPAYMKVFYKALLDLYEEMEKVMTKQGKSYRVQYAKEAMKQLSQAYFIEAKWYHENYVPMVEEYLKTALVSSG…
GaTPS2	MQCKEECQVFHPIATFPQNIWRYQFPPFSSVDELFDSLTKEPAPLKEKVKDILMGSTADPFENVKFIDTLLRLGVSYHFEDDIQNQLETIFTSHHNLLAKITMNVFNKFKDTDGKFKETLIDDVRGMLSLYETAYLRVHGEDILEEALAFTKIHLKSLENKSNPHLAKQIANALDQPLNKCPPRLAARTYIFFYEEEDFRIETLLKFAKLDFNRVQVLHKQKISQIARFWEDSKLSELSYVRERYGRIFLTKMTLLVSILDDTFDAYGTPQELQCLIDALKRCEIISAIDELQDYTKVICKAEVKKEGRSSSVPYAKDVLIRLVNNYQAEEYMSIATKTSTYDSSITISFIGMGKMAAIEAFKWLRKEPKSMKALDVISHFMNDIVSHKFEQLRHHCPS…
GaTPS3	MSLFHPHSCSNSFISVSTDCGANPTADTNSSNDLCFKDSKQRIKKMFNQIELSVSSYDTAWVAMVPSPTSHRNPCFPACLNWLLDNQLPNGSWGPCRPHPLLIKDTLSSTLACVLALRRWGVGEEHMTKGLRFIESHFGSASDESQLTPIGFDIIFSGMVEYAKDLNLNLPLRSTDIDALFHKRDLQLRRENSKGREAYLAYVSEGIGKHQDWEMVMKYQRQNGSLFNSPSATAATLSHLPNSGCLRYLTALLDKFENAVPTLHPFHVFPRLWMVETVESLGIGQHFREEITSVLDETYRCWLQGEEEIFLDLPTCALAFRILRVNGYDVSSEALAGFAEEHFFNSLGGYLKDLDAVIELFRASQMIIHPNEQLLEKHISWTSHFLKQELSNTSKCAYK…
GaTPS4	MASQVSQILASPHTSIPCNMENRPKADFHPGIWGDIFLNCPNKDIDTATQLRYEELKEEVRRMLVAPMGDSSNQKLSLIDAVQRLGVYYHFEEEIEDALEAIYHDNNDVDNDLYTISLRFRLLREHGFNVSCEVFDKFKDEEGNFMSSITTDVRGLLELYEASYMRVHGEDILDEAISFTTTHLTLAAPNLEYPLSEQVAHALKQSIRRGLPRVEARRYISLYQDTESHSKALLEFAKIDFNLLQLLHRKELSEICRWWKDLDFTKKLPFARDRVVEGYFWIMGVYFEPQYSLGRKMMTKVIAMASIVDDTYDSYATYDELIPYTNAIERWDIKCMDELPEFMKISYKALLDVYEEMEQLTAKQGRQYRVEYAKKAMIRLAQAYLLEAKWTHQNYKPTF…
GaTPS5	MASQVSQILASPYTSIPCNMENRPKADFHPGIWGDIFLNCLNEDIDTATQLRFEELKEEVRRMLVAPMGDNSTQKLPLIDAVQRLGVYYHFEEEIEDSLEAIYHDNNDVDNDLYTTSLRFRLLREHGFNVSCEVFDKFKDEEGNFMSSITTDVQGLLELYEASYMRVHGEDILNEAISFTTIHLTLAAPTLEYPLSEQVAHALKQSIRRGLPRVEARRYISIYQDIESHNKALLEFAKIDFNLLQLLHRKELSEICRWWKDLDFTKKLPFARDRVVEGYFWIMGVYFEPQYSLGRKMMTKVIAMASIVDDTYDSYATYDELIPYTDAIERWDIKCMDELPEFMKISYKALLDVYEEMEQLMAKQGRQYRVEYARKAMIRLAQAYLLEAKWTHQNYKPTF…
GaTPS6	MHYIITFIYNLEHMLNDIDTATQLRHEELKEEVRRLLVAPMGDNSTQKLPLIDAVQRLGVYYHFEEEIEDALEAIYHDNNDVDNDLYTTSLRFRLLREHGFNVSCEVFDKFKDEEGNFMSSITTDVQGLLELYEASYMRVHGEDILDEAISFTTTHLTLAAPTLEYPLSEQVAHALKQSIRRGLPRVEARRYISIYQDIESHNKALLEFAKIDFNLLQLLHRKELSEICRWWKDLDFTKKLPFARDRVVEGYFWIMGVYFEPQYSPGRKMMTKVIAMASIVDDTYDSYATYDELIPYTDAIERWDIKCMDELPEFMKISYKALLDVYEEMEQLMAKQGRQYRVEYARKAMIRLAQAYLLEAKWTHQNYKPTFEEFRDNALPTSGYGMLAITAFVGMGDV…
GaTPS7	MALAPPSLILCSPRLIPKQVMIPTNIFRHKFESDHRSLMSSSRICCAVSPPTTQVSNSNHPKDGRSSANYQPTIWSYDFLQSLKNDHADIIYKERAAKLEQELRFALHDENAEPVNLLELIDDIQRLGLGHRFEIDINRALEKFMSSDDYSVATKYSLHAAALRFRLLRQHGYVVSQDVFKAFKDHKGNFKECLYKDVKGMLSLYEASRLAFEEEYVMDEAFLFTRMHLMGLQGVSNLEEGLLEQVIHALELPLHRRMVRLEARWYIEAYSKSAARKPNLLELAKLDFNMVQSTLQEDLKEMTRWWIGMGLSSKLNFARDRLMECFFWSVGMVSEPQFRNCRKSLTKVASFVTIIDDIYDVYGTLDELELFTEAVQRWDVCAVKDLPKCMELCFLALYN…
GaTPS8	MANTKEVMRPLVNFPEDLWCDRFLSLPFNNSEFESYTKQVEAMKETVKDMLVVFTTDPIEKMHLINSLCRLGVSYHFENEIEEQLDHLFITLPELLDDNDYDLHIVALVFQVFRFNGYKLPCGVFSKFQDGDGKFKEQVMGDVKGMVSLYEASHFRTNGEVILDEALDFTTKHLRSLANQSSTSPHLRENIENALFRPYHHSMQRLEAKLYISFYEKDESRNDILLNFAKYDFNRVQLLLQQELTVLSRWYKEQDLKSKFPYARHRVVEAFFYALGICFEPRYAAGRNILVKQTCLIGFIDDAYEAYGLYEELQCFTDAIQRFDISSMEKLPTENQKKLYETLLHVIGEAEYLVQKEERSYAIPYNKDERSKLSVGGSMKKMSQHLMTRLAMTQILIGM…
GaTPS9	MGLSKVSNIEALVKGIKEEMLPDIDPYSFVSASAYDTAWLAMVPADSDQTCPMFKECLEWVVNNQTKEGCWGECVDAIDTLSATLACVIAIHKWSIGANNIKRGLDFVQENAEKILRKTEDRFPRWFTIVFPGMIELARKVGIQLAFPSQLNAFLLDIFHKRQLLLDTEELIGNQCYPPLISYLEALPPSYDVSERDITMNLNGDGSLFQSPAATASAFMATGNEQSLSYLQTVVGRCANGVPPTFPMDEELIRLCLVNQLQRLGLADHFTHEIEEILFQIYRNYKTLEWLDKASNNIVNVGIQLHKDSLALRLLRVHGYSISPRHFCWFLNNQEVRAHIEENQEYFTISMLNVYRATDLMFPGENEVEEARSFSRKVLEKITLKDSSLASTGLNKMVE…
GaTPS10	MELSKDSIEALVKMMKEEMLLLDIDPYSFVSPSAYDTAWLAMVPADSNQPCSMEPMFRVCLDWVLKNQTQEGFWGECDAHGNPTLESLPATLASVIALKKWNVGKENAEKGLAFIRANAENLLAGHRNQFPRWFAIVFPGMIELARKTGLDLDFPHHLKGLLMDIFFEREQILESDKELAAGGAYPSLLSYLEVLPSLLYAANEQEIMKNLSGDGSLFQSPSATACAFMATGNKDCLAYLQPLVENFGNNGVPPTYPVDEELIKLGLANQLQRLGLAEHFTQQIEEILTQVYQTYTKESSSEKSNSVASVATQLQKDSLAFRLLRMHGYNISPWSLCWFLNDDEIVDHIEKNQEFFSSVMLNVYRATDVMFSGEYELEEARSFSRRVLEKVVSKGTGSD…
GaTPS11	MAPTSQSLNEEQRRSANYHPSIWDPTAIQSFTTPYTYELYATQLEDLKQKVRKLLASTKDTAALLKLIDSMKRLGVAYHFQEQIQQALNQLNPDLNLVSNDLSTVALHFRILREDCYPITADVLEKFKGDDGRFMGSLCGDVEGLLRLNEASSMAFSSENLKNVIGKLEKVEAKQVQRSLEVPLYWRMERIEARNFIDSYAMDDSNSSVLLDLAKLDYNLIQSVYQQELKQLAEWWSELNFKEKLSFSRDRLMEIYFWATGLSFEAQYAKCRICFTKYACLATVVDDIHDIYGSLEELECFTKAVTGWDVKVVQELPEYMRVMFLAISDFTNELAQQTLKDHGLDVLPYIKEQWAILCRAHITEARWFYGGQTPTFDEYIENAWISIGSLGRLVLLCFV…
GaTPS12	MEPTSQSLNEEQRRTANYHPSIWDPTAILSFTTPYTYELYATQLEDLKQKVMKLLASTKDTTALLKLVDSMKRLGVAYHFQEQIQQAFNQLNSDLNLVSNDLSTVALHFRLLREDCYPITADVLEKFKGEDERFMGSLCEDVEGLLRLNEASFMAIQGEKILEEAKAFSSENLKNVIAKLEKVEAKQVQRSLEVPLYWRMERIEARNFIDSYAMDDSNSSVLLDLAKLDYNLIQSVYQQELKQLAEWWRELDFKEKLSFSRNRLMEIYFWATGLSFEPQYAKCRICSTKYACLATVVDDIYDIYGSLEELECFTKAVIRWDVKAVQELPGYMRVMFSGILDFTNELAQQTLKDHGLDVQPYIKEQWAILCRAYITEARWFYGGQTPTFDEYIKNAWIST…
GaTPS13	MAPTSQSLNEEKRRSANYHPSIWDPTAIQSFTAPYTYELYATQLEDLEQTVSKLLASTNDTAALLKLIDSMKRLGVAYHFQEQIQQPLNQLNLDLNLVSNNLSTVALHFRLLLEDCYPITEEMFGKFKGGDGRFMGSLCGDVEGLLSEKILEEAKGFSSENLKNVIGKLEKVKAKQVQRSLEVPLYWRMERIEARNFIDSYAMDDSNNSVLLDLAKLDYNLIQPIYQQELKQLAEWWRELNFKEKLRFSRDRLMEIYFWATGLRFDPQYAKCRICFTKYAFLATVVDDIYDIYGSLEELECFTKAVTGWDVKAVQELPEYMRVMFSAISDFTNELAQQTLKDHGLDVLPYIKEQLTSRKPDGFMGGQTPTFDEYIKNAWISIGSLGGLVLLCFVEADSI…
GaTPS14	MWCITEIYTNITRRSANYHPSIWDYGYVQSLRNDFDESYKVRASKLKEEVRMMLGNMVDPLEKLELIDTLQRLGLSYHFDTEINKTLKNISIDRISTVSWKKDNLYATALEFRLLRQHGYKVGQDVLTCFMDDFGNIKSSLNQDFKGLLSLYEASYLILEGETMLESARELVAKLLKQYLKENNDHQYLWMLVDHALGLPLHWRMPRLEARWFIDVYEKNKDKNPIILELSILDYNIVQSIHREDLRYVSTAGMIIAPQNGKSRIFHTMVNALITVIDDVYDVCGTLDEWDINEIHRLPNYMKIYYHALYNSINEMAFDTLKEQGIDVIPFLKKLWTDLCKAYLVEAKWYHTRYTPTLQEYIDNAWISVGGSLMLAHSYLVTDHITEEGLHNIQENDSD…
GaTPS15	MHIYLGGITTQSASTFFSLPPVDAANKNSTEDAIITRRSANYHPPIWDYGYVQSLRNDFVEDESYKEQARKLKEEVRMMLGNVVDPLEKLELIDTLQRLGLSYHFEAEINKTLKNISTNHISTAAWKKDNLYATALEFRLLRQHGYKVDQEVFTCFMDDVGNIKSSPNQDFKGLLNLYEASYLLLEGETMLENARELVSKLLKQYLKENNDHQYLWTLVDHALELPLHWRMPRLEARWFIEAYEKNKDRNPIVLELAILDYNIVQSMHQEDLRNVSTWWKELGIGQRFSFARDRLMENFLWGAGMIIAPQDGKSRIILTKVNALITVIDDVYDVYGTLDELELFTDVVERWDINEIQRLPDYMKIYYHALYNSVNEMAFDTIKEQGIDVIPFLKKVWTD…
GaTPS16	MEKNLTKKFNDKKIRRSANYHRPIWDYDYVQSLRDDFVQDESYNERASKLQEEVRMMLGNMVDYLEKLELIDTLQKLGLSYHFQSEINNTLKNISTDRTGTVAWKKDNLYATALEFRLLRQHGYKVDQDFKGLLNLYEASYLLLEGETMLENTRELAVKLLKQYLKENNDDQYLRMLVDHAFEWFIDVYEKNKDKNPIILELAILDYNIELGLGERLEFARDRLMSNFLWSAGMIITPQDRKSRRNQTKLNSLLTCMDDLYDVYVTLDELELFTDVLERWDINAIQRLPNYMKIYYHALYNFVNEKAFDTLKEQGIDVIPFIKKLTDLCKAYLLEAKWYCTGYTPTLQEYIDNAWISIAGTVMLGHPYLATDHITEKRLHNILECYPGIIYQASIIYKL…
GaTPS17	MKSKFLKIYQNDVTNKTSIEDDSKIRRSANYHLPIWDYDYVQSLRDDFVQDESYNERASKLQEEVRMMLGNMVDSLEKLELIDTLQRLGLSYHFEAEINKTLKNISIDRIGTVAWKKDNLYATALEFRLLRQHGYKVDQDVFTCFMDDVGNIKSSLNQDFKGLLNLYEASYLLLEGETMLENARELAAKLLKQYLKENNGDQYLRMLVDHAFELPLHWRMARLEARWFIDVYEKNKDKNPIILELAILDYNIVQSMHLEDFKYASTWWKELGLGERLSFARDRLMSNFLWGVGMIILPQDRKRRRNQTKLNSLLTCIDDVYDVYGTLDELELFTDVLERWDINAIQRLPNYMKIYYLALDNFVNEMAFDILKEQGINVIPFLKKLWTDLCKAYLLEAKW…
GaTPS18	MASQVSQMPSSSPLSSNKDEMRPKADFQPSIWGDFFLNCPDKNIDAGTEKRHQQLKEEVRKIIVAPMANSTQKLAFIDSVQRLGVSYHFTKEIEDELENIYHNNNDAENDLYTTSLRFRLLREHGYNVSCDVFNKFKDEQGNFKSSMTSDVRGLLELYQASYLRVHGEDILDEAISFTTNHLSLAVASLDHPLSEVVSHALKQSIRRGLPRVEARHYLSVYQDIESHNKALLEFAKIDFNMLQFLHRKELSEICRWWKDLDFQRKLPYARDRVVEGYFWISGVYFEPQYSLGRKMLTKVIAMASIVDDTYDSYATYEELIPYTNAIERWDIKCIDELPEYMKPSYKALLDVYEEMEQLVAEHGRQYRVEYAKKAMIRLAQSYLVEARWTLQNYKPSFEE…
GaTPS19	MASQVSQLPSSSPLTSNKDEMRPKADFQPSIWGDLFLTCPKKDINAETEQRHQQLKEEVRKMIVAPMNNSTQKLNFIDSIQRLGVSYHFTKEIEDELENIYHNNNDAENDIYTTSLRFRLLREHGFNVSYDVFNKFKDEQGNFKSSMTSDVPGLLELYEASYLRVHGEDILDEAISFTTNHLRLVVASLDYPLSEQVSHALKQSIRRGLPRALLEFAKIDFNMLQLLHRKELSEICRWWKDLDFQRKLLYARDRVVEGYFWISGVYFEPQYSLGRKMLTKVIAMASIVDDTYDSYATYDELIPYTNAIERWDIKCIEQLPEYMKPGYKALLDVYEEMEQLMAKHGRQYRVEYAKNAMIRLAQSYLVEAKWTLQNYKPSFEEFKANALIILILLWLQFKH…
GaTPS20	MASQVSEIPSSSPLSSNKDEMRPKADFPPSIWGDFFHNCPDKNIDAETEKRHQQLKEEVRKMIVAPMANSTQKLAFIDSVQRLGVSCHFTKEIEDELENIYHNDNDVENDLYTTSLRFRLLREHGFNVSCEVFNKFKDEQGNFKSSVTSDVRGLLELYEASYLRVHGEDILDETISFTTNHLSLAVASLDYPLSEQVSHALKQSIRRGLPRVEARHYLSVYQDIESHHKALLEFAKIGFNMLQLLHRKELSEICRWWNDLDFQRKLSYARDRVVECYFWALGAYFEPQYSLGRKMLTKVIAMSCIIDDTYDSYATYDELIPYTSAIERWEIKCIDQLPEYMKLSYKALLDVYEEMEQLVAEHKRQYRVEYAKNAVYFVAMIRLAQSYLVEAKWTLQNYK…
GaTPS21	MASQVSQMPSSSPLSSSKDEMRPKADFPPSIWGDFFHNCPDKNIDAETEKRHQQLKEEVRKMIVAPMANSTQKLTFIDSVQRLGVSYHFTKEIEDELENIYHNNNDAENDLYTTSLRFRILREHGFNVSCNAFNKFNDEQGNFKSSVTNDVQGLLELYEASYLRVHGEDILDEAISFSANHLSLAVASLDYPLPEQGLPRVEARHYLSVYQDIESHNKALLEFAKIDFNMWWKDLDFRRKLPYTRERVVECYFWILGVYFEPQYSLGRKMMAKVIIMTSILDDTYDSYATYDELILYTSAIERWEIKCIDQLPEYMKLSYKALLDVYEEMEQLVAEHGRQYRVEYAKNAIIRVAQSYFVEAKWTLQNYKPSFEEFKINALSSCGYAMLAITSFIGMGDI…
GaTPS22	MASQDEMRPKADYLPSICRILMLKLKNRHQQLKEEVRKMIVAPMANSIQKLTFIDSVQRLGVSYHFMKEIEDELENIYHNDNDHGFNVSSGLLELYEASYLRVHGEDILDEEISFTTNHLSLAVASLDYLLSEQVSHALKQSIRRGLPRDSQKLGRYNLSIYQDIESHNMALLEFAKIISTCYNFCIGKNSWKDLEVRRKFPYARHRVVGCYFWTLGIKMLTKMTAMSSIIDDTYDSYAKYDELLPYTTAIERWDIKCIDQLPEYMKLSYKALLDIFEEMEQLMAKHERQYRIILLAQSYLVEAKWTIQNYKPSFEELKANALLTCGYVMLTITSFIGMGDIVTPDTFKWTANDPKIIQASAIICRFMDDVVEHKFKHRKEDDWSTIDYYMEEYGVTAQ…
GaTPS23	MASQVSQMPSPSPLSSNKDEMRPKADFQPSIWGDFFLNCPDKNIDAGTEKRHQQLKEEVRKIIVAPMANSTQKLAFIDSVQRLGVSYHFTKEIEDELENIYHNNNDAENDLYTISLRFRLLREHGYNVSCDVFNKFKDEQGNFKSSVTSDVRGLLELYQASYLRVHGEDILDEAISFTTNHLSLAVASLDHPLSEEVSHALKQSIRRGLPRVEARHYLSVYQDIESHNKALLEFAKIDFNMLQFLHRKELSEICRWWKDLDFQRKLPYARDRVVEGYFWISGVYFEPQYSLGRKMLTKVIAMASIVDDTYDSYATYEELIPYTNAIERWDIKCIDELPEYMKPSYKALLDVYEEMKQLVAEHGRQYRVEYAKNAMIRLAQSYLVEARWTLQNYKPSFEE…
GaTPS24	MASQVSQMPSSSPLSSNKDEMRPKADFQPSIWGDLFLNCPDKNIDAETEKRHQQLKEEVRKMIVAPMANSTQKLAFIDSVQRLGVSYHFTKEIEDELENIYHNNNDAENDLYTTSLRFRLLREHGFNVSYDVFNKFKDEQGNFKSSVTSDVRGLLELYQASYLRVHGEDILDEAISFTTNHLSLAVASLDYPLSEEVSHALKQSIRRGLPRVEARHYLSVYQDIESHNKVLLEFAKIDFNMVQLLHRKELSEISRWWKDLDFQRKLPYARDRVVEGYFWISGVYFEPQYSLGRKMLTKVIAMASIVDDTYDSYATYEELIPYTKAIERWDIKCIDELPEYMKPSYKALLDVYEEMEQLVAEHGRQYRVEYAKNAMIRLAQSYLVEARWTLQNYKPSFEE…
GaTPS25	MTNMSSHSIHHLFLCSSTIPSSSLSFSYNHVSIPFAGTWQSWGKDKGHNVDIHRLCRAISKPRTQEYAGVFQNGLPVIKWNEIVDDDIQGEAFKTLELSKIKEHVDNIRSMLGSMGDGEISCSAYDTAWVALIEDVNGNGSPQFPSTLEWISDNQLPDGSWGDKHIFLAHDRLINTLACVVALKTWNLHPDKCQKGLSFFKENISKLEDEKAEHMPIGFEVAFPSLLETARSLSIEVPYDSPIFQNIYEQRDLKLTRIPKEIMHNVATTLLHSLEGMLDLDWEKLLKLQCQDGSFLFSPSSTAYAVMQTKNENCLNYLTKIVQRFNGGVPNVYPVDLFEHIWAIDRLQRLGISRYFNPEIKQCLDYTYRHWTQEGICWARNTRVQDIDDTAMGFRLLRL…
GaTPS26	MGLTPYIYIYGEGSSYTNVKLKCLSQSEATTEISVESDIVRRSANYHPPIWDYDYLQSLGLHHVEDESYKERASKLKEEVRMMFDNVVDPLEKLELIDALQRLGLSYYFEDEIKKTLKNINNLYATSLEFRLLRQHGYEVNQDVFTSFMDKDGNIKASFTHDCKGLLNLYEASYHLVEGETMLENARELAAKLLKQCLKQNNDQYLSMLVEHALELPLHWRMLRLEARWFIDAYEKNKDKNPIILELAILDYNIVQAMHQEDLRYASLWWKDLGIGERLTFARDRLMENFLWSVGIIGAPQFGRGRRIQTKVNALITYIDDVYDVYGTMDELELFTDVVERWDINAIQKLPNYMKLCFHALHNSINDMAFHTLKEQGIDVLPFLKNLWANLCKSYMLEA…
GaTPS27	MALRLLTVAPSSTSKAVATANVSDKKIVRRSAKYHPPIWEYDFIQSLKSDYLGESFNEQAIRLVGEVRMMLENVMDPLEKLELIDSLQRLGNLYATALEFRLLRQHGYNVTREIFSGFMDEMGNFKSSLCKDCKGLLNLYEASHLSMEGEGILDIARDFAAKQLQQYLKQKKLDEYVRMLMEHALELPLHWRVSRLEARWFIDVYEKREERNPMLLELAKLDFNIVQAVHQDDLRYVSKWWRDIGLGEKLPFARDRLMENFLWTMGVAFDPHFGNLRRTLTKIAALITSIDDVYDVYGTLDELELFTQAVERWDINAMELLPEYMKICFFALYNSINEIAFGDLKEHGFPTIPFLKKAWAELCKSYLVEAKWYHSGYIPTFKEYIDNARISIAAPVILS…
GaTPS28	MALSLLTAVPSSSFIRLHTKGTSNRSNVNNLSVVRASNSVATANDSDQKIVRRSANYHPPTWDYDYIQSLKSDYLGESFNEQAIRLVGEVRMMLEKVMDPLEKLELIDTLQRLGLSYHFQDETKRILEDIHTRADQSKALWKEDNLYATALEFRLLRQHGYNLTQEVFSGFMDEMGNFKSSLCEDCKGLLNLYEASHLSMEDEGILDTARHFAAKQLQQYLKQKKLDEYVRMLVEHALELPLHWRVSRLEARWFIDVYEKREKRNPILLELAKLDFNIVQAVYQDDLIYASKWWRDIGLGEKLPFARDMLMENFLWTVGIAFDPHFGNLRRTLTKVIALITSIDDVYDVYGTLDELELFTQAVERWDINAMELLPEYMKICFFALYNSINEIAFDNLKE…
GaTPS29	MHFESTNKISAEDDIVIRRSANYDPSIWDYDYIQSLKNDFVQDESYKERASKLKEEVRMMLENEVDPLEKLELIDTIQKLGLSYDFGDEIKKTLKNINNLYATALEFRLLRQHGYKVNQDVFACFMDDVGNIKASLNQDYKGLLNLYEASYHLLEGETMLENARELAAKLLKKCLKENNDNQYLWMLMKHALELPLHWRIPRFEARWFIDVYEKNKEKNPIILELAILDYNIVQSMHQDDLRYVSAWWKELGLYKRMSFARDRLMENFLWSVGMIISPQNGKGRRIQTKVNSLITIIDDVYDVYGTLDELELFTDVVERWDINAIQKLPNYMKICYHALYNSINEMAFDTLKEQGIDVLPFLIKLWTNLCKSYLVEAKWYYTGYTPTLQEYMNNAWISV…
GaTPS30	MHFESTNKISAEDDIVIRRSANYDPSIWDYDYIQSLKNDFVQDESYKERASKLKEEVRMMLENEVDPLEKLELIDTIQKLGLSYDFGDEIKKTLKNINNLYATALEFRLLRQHGYKVNQDVFACFMDDVGNIKASLNQDYKGLLNLYEASYHLLEGETMLENARELAAKLLKKCLKENNDNQYLWMLMKHALELPLHWRIPRFEARWFIDVYEKNKEKNPIILELAILDYNIVQSMHQDDLRYVSAWWKELGLYKRMSFARDRLMENFLWSVGMIISPQNGKGRRIQTKVNSLITIIDDVYDVYGTLDELELFTDVVERWDINAIQKLPNYMKICYHALYNSINEMAFDTLKEQGIDVLPFLIKLWTNLCKSYLVEAKWYYTGYTPTLQEYMNNAWISV…
GaTPS31	MLKKYNLNINPFLATNKISVEDNTVIRRSADYHPPIWDYDYVQLLRNDFVQDESYKEQSSKLKEEVRMMFENVVDPLEKLELIDTIQRLGLSYHFGDEIKKTLKNISIERGSTVASNKDNLYATALEFRLLRQHGYKVNQDVFACFMDEVGDIKASHNQDCKGLLNLYEASYHSLEGETMLENARKLAAKLLKQCLKENNDHQYLLMLVEHALELPLHWRMPRLEARWFIDVYEKKEDKNPIILELAILDYNIVQSMHQNDLRYASTWWKELGLGKTLSFARDRLMENFLWSVGMINTPQDGKGRRIQTKVNALITVIDDVYDVYGTLDELELFTDAVERWDINEIQNLPYYMKICYHALYNSVNEMAFDTLKEQGIDVLPFLKKVWTNLCKSYLLEAK…
GaTPS32	MKKLHNIIVRRSANYHPPIWDYDYVQSFKNDFVQNESYKERASKLKEEVRMMFENVVDPLEKLELIDAIQRLGLSYHFGAEIKKTLKNISTDCSSTVAWNKGNLYATALEFRLLRQHGYKVNQDVFACSMDDVGNIKASLNQDCKGLLNLYEASYYLLEGETMLENARELAAKLLKQCLKENNDHHYLWMLAEHALDQMVLDAYEKNKGKNPIILEFAILDYNIVQSMHQDDLRYASARWKELGLGERLSFARDRLMENFFWSVGMIITPQDGKGRRIQTKVNALITVIDDVYDVYGTLDELELFTDAVERWDINAIQKLPNYMKICYHAVYNSVNEMAFDTLKEHGIDVVPFLRKVWTNLCKSYLLEAKWYYIGYTPTLQEYIDNAWISISGSVMLGY…
GaTPS33	MASFFKVICTSPSSPIAINKTSRIRSNPPSSLSMIPRCNAVKEPSFVSTPLQHAYRYGNPNITDEFLDEYASKLEGFKRVLKLVSEDPLQGLTMIDAIQRLGIDHHFQHDIEQVLQRQFMLSANGNGFNNNDLHEVALRFRLLRQEGYFVPAGVFNRFRDREGIFRHELCRDIKGLIELYEASQLGIDGEDVLDEAREFSSQSLKKWLMAKVDFFSDRAIRNTLDQPFHKNLSRFTARNLLGTDFQGTNGWINILQELAKMDFNLVQSLHQKEIAHISNWWKQLGLAKELEFARDQPMKWYIWSMACLTDPTLSEQRIDLTKSISLIYIIDDIFDVYGTLDELTLFVQVVERWDYAASDKLPCYMKICFKALDDITNEISQKVYKEHGRNPINSLRKAW…
GaTPS34	MECNKQVQVVDDEQQVVSCHLKSASFDEIQQRRSANYKPNIWQYDFLQSLPTIYDGVEYKLRAENLKENVKDIFVEAKDQLAKLELIDIIRKLGLGDVFAEETHKALQTVVSSMKNNKNGEEEELYMTALRFKLLRLHGYDGLLELFEASYLAFEGETILDEAKAFSMEALRNVYPTLDLNLAKEVAHALELPMHWRVQWFDVKWRITMYETYNKNIDKRFLELAKLNFNAVQAILQKDLREISRWWRDLRIMEGLNFTRDRLAESFLCSVGLTYEPQYSCFRKCLTKITTMILIIDDVYDVYGSIEELEQFTEAVDRWDSSKTQDLPECMKTCFQALYDITNEIASDIQELNGWQVQALLHMRKAWTGFCKALFVEAKWYNKVYSPSLEEYLSNALIS…
GaTPS35	MNRLVSFILMTGLKAPPFYKFRLARKPRIQGSVSSPMDRPLANYPPDIWGDRFLTLSFDISELESCSRQVEVLKETVKDMLMASTTDPIRNIFLIYSLCRLGVSYHFETEVEQQLAHRFDTLSKLIHNNDYDLHTIAVMFQVFRSHGYNMPSYAFNKFKYENGKFNVNDTKGMISLYEAAQFRINGEHNLDKAFSFTTSHLKSMPIKGVPRLEARQYICFYEKDEVSNDTLLKFANWWKEGNLESKLPYVRHRIVEFFFYAAGFNFEPRYACARNIQTKLTFIIGIIDDTYDAYGTYEELQHFTEAMRRFDVGVMDKLPTDNFKLVYETILKFHDEAEEKVRKEGRSYGVFYTKNEFKKLAEAYFVEASWAHRSYVPTFDEYMETALKSSAAIVSVCQA…
GaTPS36	MAVQAQGSVLGNTNILLCLSKAPSPPFPMLIPLRQHKAKRCCFVAAHSTGSTEAAPLNSNHRESGRSLANFPPDIWGDRFLTLSFDISEFDRCSTQVEVLKEMVKDMLMASTTDPLQNTLLINSLCRLGVSYHFETEIEQQLTHCFHTLSQLVHNSDYNLHEIAIMFQVFRSHGYNMSSDVFNKFKDGDGEFKVSDTKEMISLYEASQFRINGELILDEACTFTTSQLKSMVSQTSTHYAQYIENALCCPYQRGVPRLEARQYICFYEKDDDEARNETLLKFAKYDFNRIQMMLQQELSNLCSEWKEENMESRFPYARNRIVECFFSAIAIYFEPCYARSCNTYAKLLSSLALIDDTYDAYGTYEELQYFTDAIQRFNIDAMDELPTNYLKLVYKTILN…
GaTPS37	MAVQVQGSVLGNTSILLCLSKAPSPPFPMLIPLRLHKAKRCCFVAAHSTSSTKAAPLSCNHRESGRPLANFPPDIWGDRFLTLSFDISELNRCSRQVEVLKETVKDMLMASTTDPLHNVLLINSLCRLGVSYHFETEIEQQLTHCFDELSKLIHNYGYNLHAIAIIFQVFRSHGYNMSSDIFNKFKDENGEFKVSDTKELISLYEASHFRINGELVLDEACAFTTSQLKSMVSRTSTHYAQYIENALYCPYQRGVPRLEARQYICFYEKDEDGDEARNDTLLKFAKYDFNRIQMMLQQELSNLCSDWKEENMESRLPNARNRIVECFFSAIAVYFEPCYARACNIYAKLLSTLVLNDDTYDAYGTYEELQYFTDAIQRFDIGIMDELPTNYLKLVYETI…
GaTPS38	MAVQVQVQGSVLGNTNILLCLSKAPSPPFPMLIPLRLHKAKRCCFVAAHSTSSTKAEPLSSNHRESGRPLVNFPPDIWGDRFLTLSFDISELDRCSTQVEVLKETVKDMLMASTTDPLQNILLINCLCRLGVSHHFEIEIEQQLTHCFDTLSQLIHNSDNNLHDIAIMFQVFRSHGYNISSNIFNKFKDGDGEFKISDTKGMISLYEASQFRINGELILDEACTFTTSQLKSMVSQTSTHYAQYIENALYCPYQRGTLLKFAKHDFNRIQMMLQQELSNLCSEWKEENMESRLPYARNRIVECFFSAIAIYFEPCYARACNIYAKLLTLVLIDDTYDAFNIDAIDELPTNYLKLVYETILNIHNQVKDKVEKEGRSYAVSYTINEFKKLAEACFVERRW…
GaTPS39	MSSSKLPSSTHGSMSNQKRPSANFHPNIWGDIFLSSPSTNVDATTKLQHEELKEEVRRMIKVVMDDELFYRLRLIDTIKRLGVSYHFEREIEEVLLNLYEHDYEDGQTLETTSLQFRLLRENGFGVPCEWFNKFKDDEGNFNMSLTSDVKGLLELYEASHLRVHGEDILEEALGFTTTHLGLAKAAGTIEYPLSALVSRALYQPIHKGLPRLEARRFISIYRDDASHNKTLLKFAELDFNLWGKSLDLPIKLPFVRDRLVEAYFCALGVYFEPQYSFAREILAKTMVMTSIMDDIYDAYGTLEELQLLTNAIQRWNVNYIDQLPEYMKSFYMPLLDLFGEKEQIMVKQGKSYRVKYAKDTFKQLCECYFVEAKWYNENFVPTMEEYMRNAVLSVGYMML…
GaTPS40	MSSPISTNLVPSQHSNTSKENRHLSKFKPSFWGDIFLSSPSQMEMDAGTQQEYEELKQEVRRMLVANMDKSSQKLHIIDAVQRLGVAYHFEKEIEEALEIIYHHHCNHIEIDGDDLYTTAVRFRLLREHGFDVDCATFNKFKDENGNFKESLIGDVKGMLELYEAAHFQLHGENILEEALSFTTFHLKLVETTVDYPLSTQIANVLKRPLRKSLPRLIARSYISIYEGYGTQDEKLMKFAKLDFKILQHLHKKEINKINRWWKDLDVATNFPFIRDRFVECYFWMLGVYFEPHYAIARTFVTKVICLISILDDIYDAYGTYEELEIFTKAIQRWDTNCIDQLPDYMKLWYSETLKVYKDMEDLMSKEGKSYRVQVAIEAMKRQSQVYYVEAKWLHENYI…
GaTPS41	MSSTCMSHQQSYQMLTSKFHPSVWGDIFLSSPTTNVDARTKLQHEELKEEIRRMIKVVMDDELLYKLRLIDTIKRLGVSYHFEREIEEVLLNIYEHDYKDDQTLETTSLQFRLLRENGLGVPCEWFNKFKEEGNFNMSLTSDVKGLLELYEASYLRVHGEDTLEEALGFTTTHLGLAKAAGTIEYPLSALVSHALYQPIRKGLSRLEARRFISFYQDDASHNKTLLKFAELDFNLLQILHKEELSKISRQYITPLTFNINYLATKLPFARDRLVEGYLWILGVYFEPQYSFAREILAKTIVMITLMDDIYDAYGTLEELQLLTNAVQRLDADYINQLPEYMKSFYEPLLDFYREMEEAMIKQGKSYRVKYAKDTIKQVSVSYFVEVKWCNENYIPTMEE…
GaTPS42	MSSQNSANLVVTHDNKMSKENRHLADFNPNFWGDIFLSSPAEMVRFLSLNISCLFNIDAKAHLQYEELKQQVRRMLVISTDKPCQNLDIIDAIQCLGVAYHFEKEIEDALHIIYHHHCNNAQIDDDLYTASVRFRLLRENGFNVCCETFNKFIDEKGKFKESLINDVKGMLELYEAAHFQLHGETILEEALAFTMFHLKLAETTMDYPLSTQIANVLKRLLRKSLPRLVARSYIPIYEGYAILDKNLMKLTKLDFNMCYFWILGVYFEPHYTTARTFMTKVISLTSILDDIYDAYGTYEELEIFTEAIQRWDINCIDQLPDYMKVWYSEVLNVYKEMEDLMSKEGKSYRVQFAIKMKQQSQVYHAEAKWLHENYTPTMKEYMPIALVSCGYPLLTIASF…
GaTPS43	MSSQNSENLVATQDNKMSKENRHLADFNPNFWGDIFLSSLAEMVYMFLICEYLVFICVMHNIDAKAHLRYEELKQQVRRMLVISTDKPYQNLDIIDAIQPLGVAYHFEKEIEDALHIIYHHHCNNAQIDDDLYTASVRFRLLREPGFNVCCGKFKESLISDVKGMLELYEVAHFQLHKETILEEALAFTMFHLKLAETTMDYPLSTQIANALQQPLRKSLPRLVARSYIPICEGYATVDKILMKFAKLDFDMCYFWILGVYFEPHYAIARTFMIKVILLTSILDDIYDAYGTYEELEIFTEYSEVVNVYKEMEDLMSKQQSQVYHAEAKWLHENYIPTMEEYMPIALVSYRYPLLTIASCVGMDDSITKETFIWAFSDPKICRASNTICRLMSDIFEQE…
GaTPS44	MQLINAFGSYKTQTKMSSKMSANLVPSMSKENRHLADFVPSFWGDIFLSTPPGMDMDARTQQEYEELKQKVRRMLVTNMDKPTQKLHIIDAVKRLGVAYHFEKEIEDALEVIYDHYCNHIQIDDDEDLYTTAVRFRLLREHGFNVECETFNKFKNEKGKFKESLISDVKGMLELYEAAHFQLHEENLLEEALSFTTFHLKLAETTVDYPLSTQIANALKRPLRKSLPRLVAWSYISIYEGYGTQDKNLMKFAKLDFKMVQHLHMKEISEIYRWWKGLDVEINFPFIRDRLVECYLWILGVYFEPHYSVARTFMTKVISLTSIVDDTYDAYATYEELEIFTKAIHRWDINCPDQLPDCMKLCYSELLKVFKDMEDLMSEQGKSYRVQLAKEAMKQVCQVY…
GaTPS45	MSYQVSAVPSQVGNMSKENRHLANFAPSFWGTFSSILHLKWYLGAHKNNFKCKMDAKTQLQYTELKQEVRRMLVTDTDKSSQKLHIIDAVQRLGVAYHFEKEIEDALQIIYYYHCNHIHDGDDLYTTAVRFRVLREHGFNVDCEIFNKFKDEKGNFKESLNGDVKGMLELYEAAHFQLHRENILEEALSFTTFHLKLAESRVVDYPLSTQIANALTRPLRKSLQRLVARSYISIYEGYGTQDKNLMKFAKLDFNLLQHLHKEEINEIYRWWKGLDVATNFPFVRDRFVECYFWMMGLYFEPQYAIARTFMTKIISLTSILDDIYDAYGTYEELEIFTKDINCIDQLPDYMKLWYREALKVYKDMEDLMSKEGKSYRVQYAIEAMKQQSQVFFVEAKWFH…
GaTPS46	MFSHSFLSLPSSSPSSIVFFSDNQYHPPLPFAGIWPLWGKDKGDNVDIRPLCRAISKPRTQEYAGVFQNGLPVIKWKEIVDDDIEEEGALKVYESNKVKERVDTIKSMLGSMEDGEISSSAYDTAWVALVEDVSGSGAPQFPSSLEWIANNQLPDGSWGDRQIFMAHDRLINTLACVIALKTWGIHPDKCQKGVSFFKDNISKLENESEEHMPIGFEVAFPSLLEIARSLDIEVPYDSPVFKDIYAKRDLKLTRIPKEIMHNVPTTLLHSLEGMPDLDWEKLLKLQCIDGSFLFSPSSTAFALMQTKDENCLRYLMKTVQRFNGGVPNVYPVDLFEHIWTVDRLQRLGISRYFHPEIKECLDYVYRYWTEDGISWARNTRVYDIDDTAMGFRLLRVHGY…
GaTPS47	MSERRSGGYLPTVWDPELIQSFTPLCTYESDGHRLEELKHATQLLFKSPTRPEEKLDMINKMQRLDVAKHFKKEIKEFLTHLDPNTPTDLFTVALQFRLLRHYGFSVGSDVFNKFMNSDGKFKECLSEDAAGLLSLYEASHLGVHEEDVLDEAKAFSTKHLKLALDKLELEKDLAQQIKESLEVPLHWRLPRMEARNFINIYQRDENKKLALLELAKLDFNLLQSVYLQELKELAEWWKGLKMKDKLPFARDRMVESYFWAMGSVPDPKFSKCRRNMTKYGSLVTMLDDVYDIYGSKDELHKYTTAVKRWDLEAIVELPEYMKVCYKGMYNHVNEMLEDALNTLGLDILPYIKDQWMCYVQSLHVEAEWYYGEYMPTTLDEYLKNAWISIGIPVGLAYI…
GaTPS48	MTSQASPVLASPHPAISSENRPKADFHPGIWGDMFLNCPDTDIDAATELQYEEFKAQVRKMIMEPVDDSNQKLPFIDAVQRLGVSYHFEKEIEDELENIYRDTNNNDAENDLYTTALRFRLLREHGFDISCDAFNKFKDEAGNFKPSLTSDVQGLLELYEASYMRVHGEDILDEAISFTTAQLTLALPTLDHPLSEQVGHALKQSIRRGLPRVEARNFISIYQDLESHNKSLLQFAKIDFNLLQLLHRKELSEICRWWKDLDFTRKLPFARDRVVEGYFWIMGVYFEPQYSLGRKMLTKVIAMASIVDDTYDSYATYDELIPYTNAIERWDIKCMNQLPDYMKISYKALLDVYEEMEQLLANQGRQYRVEYAKKAMIRLAQAYLLEAKWTHQNYKPTFE…
GaTPS49	MTSQASPVLASPHPAISSENRPKADFHPGIWGDMFLNCPDTDIDAATELQYEEFKAQVRKMIMEPVDDSNQKLPFIDAVQRLGVSYHFEKEIEDELENIYRDTNNNDAENDLYTTALRFRLLREHGFDISCDAFNKFKDEAGNFKPSLTSDVQGLLELYEASYMRVHGEDILDEAISFTTAQLTLALPTLDHPLSEQVGHALKQSIRRGLPRVEARNFISIYQDLESHNKSLLQFAKIDFNLLQLLHRKELSEICRWWKDLDFTRKLPFARDRVVEGYFWIMGVYFEPQYSLGRKMLTKVIAMASIVDDTYDSYATYDELIPYTNAIERWDIKCMNQLPDYMKISYKALLDVYEEMEQLLANQGRQYRVEYAKKAMIRLAQAYLLEAKWTHQNYKPTFE…
GaTPS50	MTSQASPVLASPHPAISSENRPKADFHPGIWGDMFLNCPDTDIDAATELQYEEFKAQVRKMIMEPVDDSNQKLPFIDAVQRLGVSYHFEKEIEDELENIYRDTNNNDAENDLYTTALRFRLLREHGFDISCDAFNKFKDEAGNFKPSLTSDVQGLLELYEASYMRVHGEDILDEAISFTTAQLTLALPTLDHPLSEQVGHALKQSIRRGLPRVEARNFISIYQDLESHNKSLLQFAKIDFNLLQLLHRKELSEICRWWKDLDFTRKLPFARDRVVEGYFWIMGVYFEPQYSLGRKMLTKVIAMASIVDDTYDSYATYDELIPYTNAIERWDIKCMNQLPDYMKISYKALLDVYEEMEQLLANQGRQYRVEYAKKAMIRLAQAYLLEAKWTHQNYKPTFE…
GaTPS51	MTSQASPVLASPHPAISSENRPKADFHPGIWGDMFLNCPDTDIDAATELQYEEFKAQVRKMIMEPVDDSNQKLPFIDAVQRLGVSYHFEKEIEDELENIYRDTNNNDAENDLYTTALRFRLLREHGFDISCDAFNKFKDEAGNFKPSLTSDVQGLLELYEASYMRVHGEDILDEAISFTTAQLTLALPTLDHPLSEQVGHALKQSIRRGLPRVEARNFISIYQDLESHNKSLLQFAKIDFNLLQLLHRKELSEICRWWKDLDFTRKLPFARDRVVEGYFWIMGVYFEPQYSLGRKMLTKVIAMASIVDDTYDSYATYDELIPYTNAIERWDIKCMNQLPDYMKISYKALLDVYEEMEQLLANQGRQYRVEYAKKAMIRLAQAYLLEAKWTHQNYKPTFE…
GaTPS52	MSSQISSNLVPSHDVNTSKENRHLAKFRPNFWGDIFLSSTSEMEMDAGTQQKYEELKQEVRRMLVANMDKSSQKFHIIDAAQRLGVAYHFEKEIEEALQIIYHHHCNHTEIDGDDLYTTAVRFRLLREHGFDVHCETFNKFKDEKGNFKESLIGDVKGMLELYEAAHFQLHGENILEEALSFTKFHLKLAETTVDYPLSAQIANALKRPLRKSVPRLIARSYISIYEAYGTQDENLMKFAKLDFKILQHLHKMEINKINRLDVATNFPFVRDRLVECYFWMMGAYFEPHYAVARAFVTKVTCLLSILDDIYDAYGTYEELEIFTKAIQRWDTNCIDLLPDYMKLWYSETLNVYKDMEDLMSKEGKSYRVQFAIEAMKRQSQVYFVEAKWLHENYIPTME…
GaTPS53	MSSQISTNPVPSQHDNTSKENLHLSKFKPSFLGDIFLSSPSQMEMDAGTQQEYEELKQEVRRMLVANTDKSSQKLPIIDAVQRLGVAYHFEKEIEEALEIIYHHHCNHIDIDGDDLYTTTVRFRLLREHGFDVHCETFNKFKHENGNFKESLIGDVKGMLELYEAAHFQLHGENILEEALPFTTFHLKLAENMVDYPLSTQIANALKRPLGKSLPRLIARSYISIYEGYGTQDENLMKFAKLDFKILQHLHKKEINKINRWRKGLDVATNFPFIWDRFVECYFWMLGVYFELHYAVARTFATKVICLISILDDIYDACGTYEEHEIFTKAIQRWDTNCIDQLPDYMKLWFSETLNVYKDMEDLMSKEGKSYRVQVTIEAMKRQSQVYYVEAKWLHENYI…
GaTPS54	MSSQTCSSNLPSSTHGSMSNHNRPLANFHPCVWGNTFLSSPSKMKEDAIIQQQHGELKEEIRRMVKIEEALHNIYEHDCNDDQTLEATSLQFRLLRENGFSFQCDTFYKFKDDEGNFDKSLTSDVKGLLELYEAAHLHVHGEDILEEALGFTTTHLDLAKAAGTIEFPLSVLVSRARDRPICKCLPRLEARRFIVIYKDDGSHDKTLLKFAELDFNLLQNLHKEELSKISKWWKDFDFAKKLPFIRNRLVKSYFWILRVYFEPQYSLAREILTKVMAMSSIMDDIYDAYGTLEELQLLTHAIQRWDADCIDQLPKYMKFFYKPLLDVYEEVEKAMAKEEKSYRVEYSKNSFKQLSEAYMVEANWCHENYVPTMEEYMRNVLTAGYIMLTLTSFIGMGDL…
GaTPS55	MSSQICSSKLPSSTHGSMSNHNRPLANYHLCVWGNIFLSPPSKMKEDATIQQQHGELKEEIRRMVKHDCNDEQTLEATSLRFRLLRENGFSFQCDTFYKFKDDEGNFDKSLTSDVKGLLELYDAAHLRVHGEDILEEALGFTTTHLDLAKAAGTIEFPLSVLISRARDRPICKCLPRLEARRFIDIYKDDGSHDKTLLKFAELDFNLLQNLHKEELSKISKWWKDFDFAKKLPFIRNRLVECYFWILKVYFEPQYSLARKILTKLLATCCIAGQCSTMTSMMDDIYDSYGTLEELKLLTHAIQRWDADCIDQLPEYMKFFYKPLLDVYGEVEKAMSKEESYRVEYSKNTFKQLSEAYMVEANWCHENYVPTMEEYMRNVVLTAGYIMLTLTSFIGMGDL…
GaTPS56	MSSPISTNLVPSQHESKQEVRRMLVANIDKSSQKLHIINAVQRLGALQIIYHHHCNHIEIDGDDLYTTAVRFRLQREHGFDVHCATFNKFKDKKGNFKESLIGDVKGMLKLYEAAHFQRHGENILEEALSFTTFHLKLAETTVDYPLSTQIANALKRPLRKRLPRLIARSYISIYEGYGTQDEILMKFAKLDFKILQHLHKKEINKINRWDTNCIDQLPDYMKLWYSETLSVYKDMEDLMSKEGKSYRVQVAIEAMKRQSQVYYVEAKWLHENYIPTMEEYMPIALVSCGYWNLTMSSFVGMEDSITKEAFNWAFNDPKIVRASSTICRLMSDIVGHKAYDELYNQINNAWKDINEDFLKPTAAPTSALNRILNLARVIDLLYTGEDAYTQVGESAKSS…
GaTPS57	PINLTKKLDIIDAIQRLGVAYHFEKEIEDALHIIYHHHCNNMFNKFIDEKGKFKESLIIDMKGMLELYEVAHFQLHGETILEEALAFTMFHLKATETTMDYPLSTQIANALKRPLHKSLPRWWKGLDVATNFPFIRDGLPHYTIARTFMTKVISLTSILDDIYNANLYCFQFAIEAMKQQCQAYYVEFKWLHESYMPKLDKHLSVVSVTSCYQLLTIVSFFGMEDTSTIICRLMDDVVSHQFEQERGHVPSAVECYMKQYEASKQEAYDELYKQIKNAWKDINEGFLKPRKVPMSALNRILNLTKVLDLFYKDHDGYTNGGDSIKASITTLLIDLISV
GaTPS58	MHFESTNKISAEDDIVIRRSANYDPSIWDYDYIQSLKNDFVQDESYKERASKLKEEVRMMLENEVDPLEKLELIDTIQKLGLSYDFGDEIKKTLKNINNLYATALEFRLLRQHGYKVNQDVFACFMDDVGNIKASLNQDYKGLLNLYEASYHLLEGETMLENARELAAKLLKKCLKENNDNQYLWMLMKHALELPLHWRIPRFEARWFIDVYEKNKEKNPIILELAILDYNIVQSMHQDDLRYVSAWWKELGLYKRMSFARDRLMENFLWSVGMIISPQNGKGRRIQTKVNSLITIIDDVYDVYGTLDELELFTDVVERWDINAIQKLPNYMKICYHALYNSINEMAFDTLKEQGIDVLPFLIKLWTNLCKSYLVEAKWYYTGYTPTLQEYMNNAWISV…
GaTPS59	MSSPISTNLVPSQHGNTSKENRHLANFEPSFWGDIFLSSPSQIDMDAGTQQEYEELKQEVRRMLVANMDKSSQKLHIIDAVQRLGVAYHFEKEIEEASEIIYHHHCNHSEIDGDDLYTTAVRFRLLREHGFDVHCETFNKFKFKDEKGNFKESLIGDVKGMLELYEAAHFQLHGENILEEALSFTTFHLKLAESTSLPRLIARSYISIYEGYDTQDENLMKFANLHFKILQHLHKKEINKINRWWKGLDVATNFPFIRDRFVECYFWMLGVYFEPHYAITRTFVTKVICLLSILDDIYDAYGTYEELKIFTKAIQRWDTKDYMKLWYSEALNIYKDMEDLMSKGGKSYRVQLAIEAMKRQCQAFSVEAKWLHENYIPTMEEYMPIALVSCGYLHLTISS…
GaTPS60	MKKLPFLTLLMWYTPKFHPNVWGDIFLSSPSTNVDAKTKLQHEELKEEVRRMIKVVMDDELLHKLRLIDTIKRLGVSYHFEREIEEVLLNIYEHDYKDDQTLETTSLQFRLLRENGFGVPSEWFNKFKDDEGNFNMSLTSDVKGLLELYEASHLRVHGEDILEKALGFTTTHLGLAKASGTIEYPLSALVSHALYQSIRKGLPRLEAKRFISIYQGDASHNKTLLKFAELDFNLLQTSHKEELSKISRQYITPSTFNINYLTTKLPFVRDRLVESYFWILGVYFEPQYSFAREILVKTMVIASIMDDIYDAYGTFEELQFLTNAIQRWDAEYIDQLPEYMKSFYKPLLDFYGEKEEAMIKQGKSYRIKYAKDAFKQLCESFFVDAKWYNQNYVPTMEEY…

## Sheet: Gr
Names	Amino acid sequences
GrTPS1	MSSMSNVNRRSVNYHPSIWGDIFLSCPSKMKIDTATRQEYEELKQEITRMLMVATDGSSQKCHLIATIKRLGVSYLFEKEIEDALQTNFHHHEYKADQTLEYTSLQFRLLRENGFNAQSEIFNNFKDDKGNFKISLTSDVKGLLELYEASHFLVHGEHILDEALAFTTTHLELAQRIGIERPLSALVSHALKRPIRKTLPRLEARQYISLYQEDDSHDKTLLKFAKLDFNLLQNLHKEELSKISKWWKDLDFATKLPFARDRLVECYFWILGVYFEPQYSLAREIMTKAIVMASTMDDIYDVHGTYEELELFTNAIERWDTSFIDGLPAYMKVYYKALLDLYEEMEKVMTKQGKSYRVQYAKEEMKQLSQAYFIEAKWYHENYVPTVEEYMKIGLVTSG…
GrTPS2	MEIIVSFIVFMDIDTTNQLRYEQLKEEVRRMLMAPMDTSIRKLPLIDAIQRLEAFYKFKDEEGNFKSSLTNDVQGLLELYEVSYMCVHGEDILDEAISFTTTHLTLAAATLDYPLSEQVTHALKQSIQKGLPRVEARRYIFIYQDIESHNNIVGLLHRKELSEICRWWKDLDFTRKLPFARDRVVEGYFWIMGVYFEPQYSLDRKMITKVIAMESIVDDTYDSYATYDELIPYTDAIESMKRLISSNNCWTHQNYKPTFEEFRDNALPTSSYAMLAITAFMGVGDVITPETFTWAAGDPKIIKASTIICRFTDDIAEHKFKHRREDDCSAIECYIEQYGVTAQEAYYGFNKHIENSWKEINKEFLKPTEIPIPVLNRSLNLARVRDVLYREGDGYIHVG…
GrTPS3	MKIDTATRQEYEELKQEITRMLMVATDGSSQKCHLIATIKRLGVSYLFEKEIEDALQTNFHHHEYKADQTLEYTSLQFRLLRENGFNAQSEIFNNFKDDKGNFKISLTSDVKGLLELYEASHLLVHGEHILDEALAFTTSHLELAQRIGIERPLSALVSHALKRPIRKALPRLEARQYISLYQEDDSHDKTLLKFAKLDFNLLQNLHKEELSKISKWWKELDFATKLPFARDRLVECYFWILGVYFEPQYSFAREIMTKAIVMASTMDDIYDVHGTYEELELFTNAIERWDTSFIDGLPAYMKVFYEALFDLYEEMEKVMTKQGKSYRVQYAKEAMKQLSQAYFIEAKWYHENYVPTVEEYMKNALVSSGYPMVTITSFVGMGDVVTEETFNWASNNPK…
GrTPS4	MQCKEECQVFRPIATFSQNIWRYQFPPFSSADELSQVFDSLTKETAPLKEKVKDILMGSTPDPVEKVKFIDTLLRLGVSYHFEDDIENQLETIFTSHHNLFSGNHHDLNSTSIVFRVFRQYGFKMSCDVFNKFKDTDGKFKETLIDDVRGMLSLYEAAYLRVHGEDILEEALAFTTVHLKSMENKSNPHLAKQIANALDQPLNKCPPRLAARTYISFYEEEDFRIETLLKFAKLDFNRVQVLHKQEISQIARFWEDSKLSELSYARERYVETYTWGNSVFYEPRYAQGRIFLTKMILLVSILDDTFDAYGTPQELQRLIDALKRCEISAIDELEDYTKVICKAVLVLFDEIAEEVRKEGRSYSVPYAKDALIRLVNNYQAEVKWSHDGYVPAFEEYMSI…
GrTPS5	MSLFHPHSCSNPFISVSTDSGANPTADTNSSNDLCFKDSKQRIKKMFNQIELSVSSYDTAWVAMVPSPTSHCNPCFPACLNWLLDNQLPNGSWGPCRPHPLLIKDTLSSTLACVLALRRWGVGEEHMTKGLRFIESHFCSASDESQLTPIGFDIIFSGMVEYARDLNLNLPLRSTDIDVLFHKRDLQLRRENSKGREAYLAYVSEGIGKHQDWEMVMKYQRKNGSLFNSPSATAATLSHLPNSGCLHYLTALLDKFENAVPTLHPFHVFPRLCMLETVESLGIGQHFREEITSVLDETYRCWLQGEEEIFLDLPTCALAFRTLRVNGYDVSSEALAGFAEEHFFNSLGGYLKDLDAVVELFRASQMIIHPNEQLLEKHISWTSHFLKQELSNTSKCAYK…
GrTPS6	MASQVSQILASPHTSIPCNMENRPKADFHPGIWGDIFLNCPNEDIDTATQLRYEELKEEVRRMLVAPMGDSSNQKLSLIDAVQRLGVYYHFEEEIEDALEATYHDNNDVDNDLYTTSLRFRLLREHGFTVSCEVFDKFKDEEGNFMSSITTDVKGLLELYEASYMRVHGEDILDEAISFTTTHLTLAAPTLEYPLSEQVAHALKQSIRRGLPRVEARRYISIYQDIESHNKALLEFAKIDFNLLQLLHRKELSEICRWWKDLDFTKKLPFARDRVVEGYFWIMGVYFEPQYSLGRKMMTKVIAMASIVDDTYDSYATYDELIPYTNAIERWDIKCMDELPEFMKISYKALLDVYEEMEQLTAEQGRQYRVEYARKAMIRLAQAYLLEAKWTHQNYKPTF…
GrTPS7	MTNMSSHSIHHLFLCSSPIPSSSLSFSYNHVSIPFAGTWQSWGKDKGHNVDTHRLCRAISKPRTQEYAGVFQNGLPVIKWNEVVDDDIQEGEAFKSLELSKIKEHVENIRSVLGSMEDGEISCSAYDTAWVALIKDVNGSGSPQFPSTLEWISDNQLPDGSWGDKHMFVAHDRLINTLACVVALKTWNLHPDKCRKGLSFFKENISKLEDEKAEHMPIGFEVVFPSLLEIARSLNIEVPYESPIFQNIYEQRDLKLTRIPKEIMHNVATTLLHSLEGMLDLDWKKLLKLQCQDGSFLFSPSSTAYAVMQTKDENCLNYLTKIVQRFNGGVPNVYPVDLFEHIWAIDRLQRLGISRYFNPEIKQCLDYTYRYWTEEGICWARNTRVQDIDDTAMGFRLLR…
GrTPS8	MASLLTSSPICSFPKQAQWKRFSNNRSSYHILNVFSPSQSEATTEISVENDIVRRSANYHPPIWDYDSLQSLGLHHVEDELYKERASKLKEEVRMMFDNVVDPLEKLELIDALQRLGLSYYFEDEIRKTLKNISNNLSSNVAWKKDNLYATSLEFRLLRKHGYEVNQDVFTSFMDKDGNIKASFTHDCKGLLNLYEASYHLVEGETMLENARELAAKLLKQCLKQNNDQYLSMLVEHALELPLHWRMLRLEARWFIDAYEKNKDKNPIILELAILDYNIVQAMHQEDLRYASGWWKDLGIGERLTFARDRLMENFLWSVGIIGAPQFERGRRIQTKVNALITYIDDVYDVYGTMDELELFTDAVERWDVNATQKLPNYMKLCFHALHSSINDMAFHTLK…
GrTPS9	MALSLLTAVPSSSFIRLHTKGTSNRSNVNNLSVVRASKSVAKANDSDQKIVRRSANYHPPTWEYDYIQSLKSDYLGESFNEQAIRLLGEVRMMLEKVMDPLEKLELIDTLQRLGLSYHFQDETKSILEDIHIRADQSKALWKEGNLYATALEFRLLRQHGYNLTEEVFSCFMDEMGNFKSSLCEDCKGLLNLYEASHLSMEDEGILDTARHFAAKQLQQYLKQKKLDEYVRMLVEHALELPLHWRVSRLEARWFIDVYEKREKRNPILLELAKLDFNIVQAVYQDDLIYASKWWRDIGLGEKLPFARDMLMENFLWTVGIAFDPHFGNLRRTLTKIIALITSIDDVYDVYGTLDELELFTQAVERWDINAMELLPEYMKICFFALYNSINEIAFDNLKE…
GrTPS10	MVLRLLTAVPSCSFIRSHSKGTSNRSNVNNLSVVGASKAVATANVSDQKIVRRSANYHPPIWEYDYIQSLKSDYLAESFNEKAIRLVGEVRMMLENVMDPVEKLVLIDTLQRLGLSYHFQNETKRILEDIHVRADQSKVLWKEGSLSATALGFRLLRQHGYNVTQEVFSGFMDEMGNFKSSLREDCKGLLNLYEASHLCMEGEGILDIARDFAAKQLQQYLKQKKLDEYVRLLVEHALELPLHWRVSRLEARWFIDVYEKREERNPMLLELAKLDFNIVQAVHQDDLRYASKWWRDIGLGEKLPFARDRLMENFLWTVGLAFDPHFGNLRRTLTKVNALITSIDDVYDVYGTLDELELFTQAVERWDTNTMELLPEYMKICFLALYNSINEIAFDNLKE…
GrTPS11	MAFSFFRSFPISSFPVHSKSKRFSYDGSSFHRLIISFASQCEATNKISIEDDIVIRRSANYDPSIWDYDYIQSLRNDFVQDESYKERASKLKEEVRMMLENEVDPLEKLELIDTIQRLGLSYDFGDEIKKTLKNISIDRSTTVARDKDNLYATALEFRLLRQHGYKVNQDVFACFMDDVGNIKASLNQDYKGLLNLYEASYHLLEGETMLQNARELAAKLLKQCLKENNDNQYLWMLVEHALELPLHWRIPRFEAGWFIDVYEKNKEKNPILLELAILDYNIVQSMHQDDLRYVSAWWKELGLDKRMSFARDRLMENFLWSVGMIISPQNGKGRRIQTKVNSLITIIDDVYDVYGTLDELELFTDVVERWDINAIQKLPNYMKICYHALYNSINEMAFD…
GrTPS12	SSTVALNKDYLHAIALEFRLLRQHGYKVNQDVFACFMDEVEDIKASQKQDCKGLLNLYEASYHLLKGETMLENVRKLAAKLLKQYLKENNDHQYLWMLEEHALVLHLHWRMPRLEARWFIDMYEKKKDKNPIILELAILDYNIVQSMHQDYLRYASTWWKELGLGKTLSFARDSLMENFLWSVGMINTPQDEKGRRIQTKVNALITVIDDVYEVYGTLDELELFTDVVERFVVLPNYMKICYHALYNSVNEMAFDTLKEQGIDYIDNAWISISGFVMLGHSYLATDLITEEGLHHIQQYYPDIIYWSSIIVRLVDDLGTSLYELQRGDVPKSIQCYMNESEASEEEARDHIRKLIDATWKKMNEDQMAKSPFSRTFIDVAMNLARISLLMYQNGDGHAI…
GrTPS13	MASCMFNSFSICSFPVQSKWKHFSYHGSSFRRLNVSFASRCEATNKISVEDNIVIRRSADYHPPIWEYDYVQSLRNDFVQDESYKERSSKLKEDVRMMFENVVDPLEKLELIDTIQRLGLSYHFGDGIKKTLKNISIDRSSTVASNKDNLYATALEFRLLRQHGYKVNQDVFACFMDEVGDIKASHNQDCKGLLNLYEASYHLLEGETMLENARKLAAKLLKQCLKENNDHQYLWMLVEHALVLPLHWRMPRLEARWFIDVYEKKKDKNPIILELAILDYNIVQSMHQDDLRYASTWWKELGLGKTLSFARDRLMENFLWSVGMINTPQDGKGRRIQTKVNALITVIDDVYDVYGTLDELELFTDVVERWDINEIQKLPNYMKICYHALYNSVNEMAFD…
GrTPS14	GEFKLPVLCFLLSFVSLGFWFLQQGSFILFGSSGKIHGIWPLWGKDKGHNVDIRPLCRAISKPRTQEYAGVFQNGLPVIKWKEIVDDDIEEEEALKVYESNKVKERVDTIKSMLGSMEDGEISSSAYDTAWVALVEDVSGRGAPQFPSSLEWIANNQLPDGSWGDRQIFMAHDRLINTLACVIALKTWGIHPDKCQKGVSFFKDNISKLENESEEHMPIGFEVAFPSLLEIARSLDIEVPYDSPVFIDIYAKRDLKLTRIPKEIMHNVPTTLLHSLEGMPDLDWEKLLKLQCIDGSFLFSPSSTAFALMQTKDENCLRYLMKTVQRFNGGVPNVYPVDLFEHIWTVDRLQRLGISRYFHPEIKECLDYVYRYWTEDGISWARNTRVYDIDDTAMGFRLL…
GrTPS15	MSSKMPANLVPSMSKENRHLADFVPSFWGDIFLSTPPGMDMDARTQQEYEELKQKVRRMLVANMDKPSQKLHIIDAVKRLGVAYHFEKEIEDALEVIYDHYCNHIQIDDDEDLYTTAVRFRLLREHGFNVQCETFNKFKNEKGKFKESLISDVKGMLELYEAAHFQLHEENLLEEALSFTTFHLKLAETTGDYPLSTQIANALKRPLLKSLPRLVAWSYISIYEGYGTQDKNLMKFAKLDFKMVQHLHMKEISEIYRWWKGLDVETNFPFIRDRLVECYLWILGVYFEPHYSVARTFMTKVISLTSIVDDTYDAYATYEELEIFTKAIQRWDINCPDQLPDCMKLCYSELLKIFKDMEDLMSGQGKSYRVQLAKEAMKQVCQAYFVEAKWLHEHYMPTV…
GrTPS16	MTIEHALHIIYHHHCNNAQIDDDLYTASVRFRLLREHGCNTFNKFIDEKGEFKESLISDVKGMLELYKAAHFQLHGETILEEALAWTMFHLKLAETILPRLVARSYIPYICEGSATLDKNLMKFAKLDFNMVQHLHKEELSKINRWWRLYFEPVYTIAITFMIKVISLTSILDDIYDAYGTYEELEIFMEAIQRWDIDQLPDYMKQSQVYHAEAKWLHENYIPTMEEYMPIALVSCGYPLLTIASCVGMDDSITKETFIWAFNDPKICRASNTIFRLMSDIVNHKFEQERGHVSSAVECYMKQHGVSMQEAYNEFYKQINNAWKDINEECLKPTAATPRSALNRILNLARVMDLFHKGEDAYTHVSDAAKTSINSPLVDSRIQTT
GrTPS17	MSSQKSANLVATQDNKMSKENRHFADFNPNFWGDIFLSSLTEMVCFLYNIDAKAHLQYEALKQQVRRMLVISTDKPYQNLDIIDAIQRLGVAYHFEKEIEDALHIIYHHHCNNAQIDDDLYTASVRFRLLREHGFNVCCETFNKFIDEKGKFKESLISDVKGMLELYEAAHFQLHGETILKEALVFTMFHLKLAETTMDYPLSAQIANALKRPLRKSLPRLVARSYIPIYEEYATHDKNLMKLVKLDFNMYNFEPHYTIARIFMTKVISLTSILDDIYDAYGTYEQLEIFTEAIQRWDINCIDQLPDYMKVWYSEVLNVYEEMEDLMSKEGKSYRVQFAIKAMKQQSQVYHAEAKWLHENYIPTMEEYMPIALVSCGYRLLTIASCVGMDDSITEETFI…
GrTPS18	MSSKMSANLVPSMSKENRHLADFVPSFWGDIFLSTPPGMDMDARTQQEYEELKQKVRRMLVTNMDKPSQKLHIIDAVKRLGVAYHFEKEIEDALEVIYDHYCNHIQIDDDEDLYTTAVRFRLLREHGFNVQCETFNKFKNEKGKFKESLISDVKGMLELYEAAHFQLHEENLLEEALSFTTFHLKLAETTGDYPLSTQIANALKRPLLKSLPRLVAWSYISIYEGYGTQDKNLMKFAKLDFKMVQHLHMKEISEIYRWWKGLDVETNFPFIRDRLVECYLWILGVYFEPHYSVARTFMTKVISLTSIVDDTYDAYATYEELEIFTKAIQRWDINCPDQLPDCMKLCYSELLKIFKDMEDLMSGQGKSYRVQLAKEAMKQVCQAYFVEAKWLHEHYMPTV…
GrTPS19	MSSQISTNLVPSQHGNTSKESRHLSKFKPSFWGDIFLSSPSQMEMGAGTQQEYEELKQEVRRMLVANTDKSSQKLPIIDAVQRLGVAYHFEKEIEEALEIIYHHHCNHIEIDGDDLYTTAVRFRLLREHGFNVDCETFNKFKDENGNFKESLIGDVKGMLELYEAAHFQLHGENILEEALSFTTVHLKLAESTVDYPLSTQIANALMRPLRKSLPRLIARSYISIYEGYGTQDENLMKFAKLDFKILQHLHKKEINKINRWWKDLDVATNFPFIRDRFVECYFWMLSVYFEPHYAIARSFATKVICLISILDDIYDAYGTYEELEIFTKAIQRWDTNCIDQLPDYMKLWYSETLNVYKDMEDLMSKEGKSYRVQVAIEAMKRQSQVYYVEAKWLHENYI…
GrTPS20	MDIDAKSKLQYEELKQGVRRMLVTITDKPSQKLDIIDTIQHLGVAYHFKKEIDDALQIIYHNDCNQVQTDDDLYTTAVRFRLLREHGFNVRGETFIKFKDEKGKFKESLINDVKGILELYEAAHFQLHGENILEEALSFAVFHLKLKETTVDYPLSTQIANALKRPFHKSLPRWWTDLNVATNFPFARDRMVECYLWILGVYFEPQYSIARTFMTKVISLTSILDDIYDAYGTKEELELLTEAIQRWDNKCINQLPDYMKLKSHRFQFAIEAMKQQCQAYYVEFKWLHENYMPTLDEYLSVALVTSCYQLLTIVSFVGMEDSITKETFIWAFNDPKILRALTNICRLMDDVVSHQFEQERGHVPSAVECYMKQYGASKQEAYDELYKQIKNAWKDINEG…
GrTPS21	MSSQICSSKLPPSTHRSMSNHNRPLANFHLCVWGNTFLSPPSKMKEDATIQQQHGELKEEIRRMVKIEEALHNIYEHDCNDDQTLEATSLRFRLLRENGFSFHCDTFYKFKDDEGNFDKSLTSDVKGLLELYEAAHLRVHGEDILEEALGFTTTHLDLAKATGTIEFPLSVLVSRARDRPICKCLPRLEARRFIDIYKDDGSHDKTLLKFAELDFNLLQNLHKEELSKISKWWKDFDFAKKLPFIRNRLVEGYFWILGVYFEPQYSLAREILTKVLAMASIMDDIYDAYGTLEELKLLTHAIQRWDVDCMDKLPEYMKFFYKSLLDVYGEVEKAMAKEEKSCCVEYSKNTFKQLSEAYMVEANWCHENYLPTMEEYMRNAVLTAGYIMLTLTSFIGMGD…
GrTPS22	MSSSKLPSSTHGSISNQKRPTAKFHPCVWGDIFLPSPTTNVDAKTKLQHEELKEEVRRMIKVVMDDELLYKLRLIDTIKRLGVSYHFEREIEEVLLNIYEHDYKDDQTLETTSLQFRLLRENGLGVPCEWFHKFKDDDGNFNMSLTSDVKGLLELYEASHLRVHGEDILEEALGFTTTHLGLAKASGTIEYPLSALVSHALYQSIRRGLPRLEAKRFISIYQGDASQNKTLLKFAELDFNLLQILHREELSKISRWKNGLDLATKLPFARDRLVEGYVWILGVYFEPQYSFAREILAKTLVMASIMDDTYDSYGTLEELQLLKNAIQRWDVDYIDQLPEYMKSFYKPLLDFYGEVEEAMIKQEKLYHVKYAKDTFKQLSEAYFVEAKWYNENYVPTMEE…
GrTPS23	MSSSKLPSSTHGSISNQKRPTAKFHPCVWGDIFLPSPTTNVDAKTKLQHEELKEEVRRMIKVVMDDELLYKLRLIDTIKRLGVSYHFEREIEEVLLNIYEHDYKDDQTLETTSLQFRLLRENGLGVPCEWFHKFKDDDGNFNMSLTSDVKGLLELYEASHLRVHGEDILEEALGFTTTHLGLAKASGTIEYPLSALVSHALYQSIRKGLPRLEAKRFISIYQGDASHNKTLLKFAELDFNLLQISHKEELSKISSWKKGLDLTTKLPFVRDRLPQYSFAREILVKTMVIASIMDDISDAYDYYREKEETVIKQGKSYCIKYAKDVFKQLCESFFVDAKWYNQNYVPTMEEYMRNGVLSAGYIMLTVTSFVEMEDFVTPEIFNWASNNPKIIDASSIVIR…
GrTPS24	MSSSKLPSSTHGSMSNPKRPTTKFHPSLWGDIFLSSPTRNVDAKTKLQHEELKEEVRRMIKVVMDDELLYKLRLIDTIKRLGVSYHFEREIEEVLLNIYEHDYKDDQTLETTSLQFRLLRENGLGASCDILEEALGFTTTHLGLAKAAETIEYPLSSLVSHALYQPIRTGLSRLEARRFISFYQDDASHNKTLLKFAELDFNLLQILHKEELSKISRWKNGLDFATKLPFARDRLVEGYGIWILGVYFEPQYSFAREILAKTIVLITLMDDIYDAYGTLEELQLLTNAVQRLDAHYINQLPEYMKSFYEPLLDFYEEMEEAMIKQGKSYRVKYAKDTFKQVSESYFVEVKWYNENYIPTMEEYMRNAVLSFAYIMATIASFVGMGDFVTPEIFNWASNN…
GrTPS25	MSSSKLPSSTHGSMSNPKRPTAKFHPSVWGDIFLSSPTTNVDAKTKLQHEELKEEVRRMIKVVMDDELLYKLRLIDTIKRLGVSYHFEREIEEVLLNIYEHDYKDDQTPETTSLQFRLLRENGLGVPCEWFHKFKDDDGNFNMSLTSDVKGLLELYEASHLRVHGEDILEEALGFTTTHLGLAKASGTIEYPLSALVSHALYQSIRKGLPRLEAKRFISIYQGDASHNKTLLKFAELDFNLLQISHKEELSKISRWKKGLDLTTKLPFVRDRLVESYFWILGVYFEPQYSFAREILVKTMVIASIMDDIYDAYDQLPKYMKSFYKPFLDYYREKEETMIKQGKSYRIKYAKDVEYMRNGVLSAGYIMLTVTSFVGMEDFVTPEIFNWASNKPKIIDASS…
GrTPS26	MSSSKLPSSTHGSMSNQKRPTAKFHPSVWGDIFLSSPTTNVDAKTKLQHEELKEEVRRMIKVVMDDELLYKLRLIDTIKRLGVSYHFEREIEEVLLNIYEHDYKDDQTLETTSLQFRLLREKGLGVPCEWFNKFKDDEGNFNMSLTSDVKGLLELYEASYLRVHGEDILEEALGFTTTHLGLAKAAETIEYPLSALVSHALYQPIRKGLSRLEARRFISFYQDDPSHNKTLLKFAELDFNLLQILHKEELSKISRWNNGLDLATKLPFARDRLVEGYLWVLGVYFEPQYSFAREILAKTIVMITIMDDTYDSYGTLEELQLLKNAIQRWDVDCIDQLPEYMKLFYKPLLDFYGEEEEAMIKQEKLYRVKYAKDTFKQVSEAYFVEAKWYNENYVPTMKE…
GrTPS27	MANTKGVMRPLVNFPEDLWCDRFLSLPFNNSEFESYTKQVEAMKETVKDMLVVSTTDPIEKMHLVNSLCRLGVSYHFENEIEEQPNHLFITLPKLLDDNDYDLHIVALVFQIFRFNGYKLPCGVFSKFQDGDGKFKEQVMGDVKGMVSLYEASHFRTNGEAILDEALDFTTKHLRSLANQSSTSPHLREYTENALFRPYHHSMQRLEAKLYISFYEKDESRNDILLNFAKYDFNRVQLLLQQELTVLSRTQDLKSKFPYARHRVVEGLFYALGVYFEPRYAAGRNMLVKQTCLVGFIDDAYEAYGLYEELQYFTDAIERFDISSMDELPTANQKKLYDTLLHVIGEAEYLVQKEGRSYAIPYTKDERRKLSVGGSMKKMSQHSMTRLAMTQILIGMEEA…
GrTPS28	MQMGLSKCSNIEALAKQIKEEMLPDIDPYSFVSASAYDTAWLAMVPADSDQTCPMFKECLEWVVNNQTKEGCWGECVDAIDTLSATLACVIAIHKWSIGANNIKRGLDFVQENAEKILRKTEDHFPRWFTIIFPGMIELARKVGIQLAFPSQLNAFLLDIFHKRQLLLDTEELIGNQYYPPLLSYLEALPPSYDVSERDITMNLNGDGSLFQSPAATASAFMATGNERSLSYLQTVVGRCANGVPPTFPMDEELIRLCLVNQLQRLGLANHFTHEIEEILVQIYRNYKSLEWLDKASNNIVDVGIQLHKDSLAFRLLRMHGYSISPCHFCWFLNNQEVRAQIEENQEYFTISMLNVYRATDLMFPGENEVEEARSFSRKVLEKITVKDSSLASTGLNKM…
GrTPS29	MELSKDSIEALVKMMKEETLLDIDSYSFVSPSAYDTAWLAMVPADSNQPCSMEPMFRVCLDWVLKNQTQEGFWGECDAHGNPTLESLPATLASVIALKKWNVGKENAEKGLAFIRANAEYLLAGHQNQFPRWFAIVFPGMIELARKTGLDLDFPHHLKGLLMDIFFEREQILESDKELAAGGAYPSLLSYLEVLPSLYAANEQEIMKNLSGDGSLFQSPSATACAFMATGNKDCLAYLQSLIEKCGNNGVPPTYPMDEELIKLGLANQLERLGLAEHFTQQIEEILTQVYQTYTKESSSEKSNSVASVATQLQKDSLAFRLLRMHGYNISPWSLCWFLNDDEIVDHIEKNQEFFSSVMLNVYRATDVMFSGEYELEEARSFSRKVLEKVVSKGTGSDND…
GrTPS30	MAPTSQSLNEEQRRTANYHPSIWDPTTIQSFTTPYTYELYATQLEDLKQKVSKLLASTKDKAALLKLIDSMKRLGVAYHFHEQIQQALNQLNSDLNLVSNDLSTVALHFRILREDCYPITADVLEKFKGGDGRFMGSLCGDVEGLLRLNEASSMAIQGEKILEEAKAFSSENLKNIIGKLEKVEAKQVQRSLEVPLYWRMERIEARNFIDSYATDDSNSSVLLDLAKLDYNLIQSVYQQELKQLAEWWRELNFKEKLSFSRDRLMEIYFWATGLSFEPQYAKCRICFTKYACLATVVDDIYDIYGSLEELECFTKAVTGWDVKVVQELPEYMRVMFSAISDFTNELAQQTLTDHGLDVLPYIKEQWAILCRAHIREARWFYGGQTPTFDEYIKNAWISI…
GrTPS31	MKRLGVAYHFQEQIQQALNQLNSDLNLVSNDLSTVALHFRLLREDCYPITADVLGKFKGGDGRFMGSLCGDVEGLLSLNEASFMAIQGEKILEEAKGFNSENLKNVIGKLEKVKAKQVQRSLEVPLYWRMERIEARNFIDSYAMDDLNNSVLLDLAKLDYNLIQPIYQQELKQLAEWWRELNFKEKLSFSRDRLMEIYFWATGLSFEPQYAKCRICFTKYACLATVIDDIYDIYGSLEELECFTKAVTGWDVKAVQELPEYMRVMFSAISDFTNELAQQTLKDHGLDGLPYIKEQWVVLCRAHITEARWFYGGQTPTFDEYIKNAWISIGSLGGLVLLCFVEADSIVNQFPNCLKDFSQLFYWSSLITRFSDDLGTSKAEMERGDIPKAVQCYMIEKGV…
GrTPS32	MGQASIDGIVSRRSANYHPPIWDYDYVQSLRSDFVQDESYKERARKLKEEVRMMLGNVVDPLEKLELIDTLQRLGLSYHFEAEINKSSKNTSTDRISTVAWKKDNLYVTALELRLLRQHGYKVDQDVFTCFMNDVGNIKSSLNQDFKGLLNLYEASYLLLEGEIVLGNARELVVKLLEQFLKENPDHQYLWMLVDHALELPLHWRMPRLEARWFIDVWWKELGLGERFNFARDRLMENFLLSVGMIITPQDGKSRRIQTKINALITVIDDVYDVYGTLDELGLFTDSLPNYMKIYYHALYNSINEMAFDSLKEQGIDVIPFLKKLWTNLCKSYLLEAIWYYIGYTPTLQEYIDNAWISIAGSVILAHSYLITDHITEKGLHNIQEGYYDIIYRSSIIVR…
GrTPS33	LEMAFCICSSFPVCNFPIHSKWKSFSYNGSSFRRLIVFSTSQSDTTNKTSIEDVTITRRSANYHPAIWDYDYVQSLRNDFVQDESYKERSRKLKEEVRMMLGNVVDPLEKLELIDTLQRLGLSYHFEAEINNTLKNISSDRISTAAWKKENLYATALEFRLLRQHGYKVDQDVFTYFMDDVGNIKSSLNQDFKGLLNLYEASYHLLEGETMLENARELAAKLLKKYLKENNDHEYLSMLVDHALELPLHWRMPRLEARWFIDEYEKSKDKNPIILELAILDYNIVQSIHQEDLRYASTWWKELGLGKRFSFARDRLMENFLWTVGMEIAPEDGKSRIFLTMVYALITVIDDVYDVYGTLDELELFTDVVERWDINAIQRLPDYMKIYYHALYNSVNEMA…
GrTPS34	MKTTETKNVTITRRSANYHPAIWDYDYVQSLRNDFVQDESYKERSRKLKEEVRMMLGNVVDPLEKLELIDTLQRLGLSYHFEAEINNTLKNISSDRISTAAWKKENLYATALEFRLLRQHGYKVDQDVFTYFMDDVGNIKSSLNQDFKGLLNLYEASYHLLEGETMLENARELAAKLLKKYLKENNDHEYLSMLVDHALELPLHWRMPRLEARWFIDEYEKSKDKNPIILELAILDYNIVQSIHQEDLRYASTWWKELGLGKRFTFARDRLMENFLWTVGMEIAPEDGKSRIFLTMVYALITVIDDLELLTDVVERWDINAIQRLPDYMKIYYHALYNSINEMAFDTLKEQGINVIPFLKKLWTDLCKALLLEAKWYYIGYTPTLQEYIDNAWISIGGS…
GrTPS35	MAFCLFISSFPMCSFPIHSKLKSFSYNGSSFHRLTVFSASQSAVTNKTSIEDDSKIRRSANYHRPIWDYDYVQSLRDGFVQDESYNERASNLQEEVRMMLGNMVDSLEKLELIDTLQRLGLSHHFEAEINKTLKNISTDRIGTAAWKKDNLYATALEFRLLRQHGYKVDQDVFTCFMDDVGNIKSSLNQDFKGLLNLYEASYLLLEGETMLENARELAAKLLKQYLKENNDDQYLRVLVDHAFELPLHWRLPRLEARWFIDVYEKNKDKNPIILELAILDYNIVQSIHLEDFRYASTWWKELGLGEKLGFARDRIMSNFLWSAGMVTNPQDTKSRRIQTKVNALLTCVDDVYDVYGTLDELELFTDIVERWDINAIQRLPNFMKIYYLALYNFINEIAF…
GrTPS36	MASQVSQMPSSSPLSSHKDEMRPKADFPPSIWRDFFHNCPDKNIDAETEKRHQQLKEEVRKMIVAPMANSTQKLTFIDSVQRLGVSYHFTKEIEDELVNIYHNNNDAENDLYTTSLRFRILREHGFHVSCSAFNKFNDEQGNFKSSVTNDVRGLLELYEASYLRVHGEDILDEAISFSANHLSLAVASLDYPLSEQVSHALKQSIRRGLPRVEARHYLSVYQDIESHNKALLEFAKIDFNMLQLLHRKELSEICRWWKDLDFQRKLPYTRDRVVECYFWILGVYFEPQYSLGRKMMTKVIIMTSVIDDTYDSYATYDELIPYTSAIERWEIKCIDQLPEYMKLSYKALLDVYEEMKQLVVEHGRQYRVEYAKNAMIRLSQSYFVEAKWTLQNYKPSFEE…
GrTPS37	MASQVSQMPSSSPLSSNKDEMRPKADYPPSIWGDFFHNCPDKNIDAETEKRHQQLKEEVRKMIVAPMANSTQKLTFIDSVQRLGVSYHFTKEIEDELENIYHNNNDAENDLYTTSLRFRILREHGFNVSCNAFNKFKDEQGNFKSSVTNDVRGLLELYEASYLRVHGEDILDEAISFSANHLILAVASLDYPLSEQVSHALKQSIRRGLPRVEARHYLSVYQDIESHNKALLEFAKIDFNMLQLLHREELSEICRWRNDLDFQTKLPYTKDRVVECYFWILGVYFEPQYSLGRKMMTKVIIMTSVIDDTYDSYATYDELIPYTSAIERWEIKCIDQLPEYMKLSYKALLDIYEEMKQLVAEHGRQYRVEYAKNALIRLAQSYFVEAKWALQNYKPSFEE…
GrTPS38	MASQVSQMPSSSPLSSNKDEIRPKADFQPSIWGDLFLNCPDKNIDAGTEKRHQQLKEEVRKMIVAPMANATQKLAFIDSVQRLGVSYHFTKEIEDELENIYHNNNDAENDLYTTSLRFRLLREHGYNVSCDVFNKFKDEQGNFKSTVTSDVRGLLELYQASYLRVHGEDILDEAISFTTNHLSLAVASLDHPLSEEVSHALKQSIRRGLPRVEARHYLSVYQDIESHNKALLEFAKIDFNMLQFLHRKELSEICRWWKDLDFQRKLPYARDRVVEGYFWISGVYFEPQYSLGRKMLTKVIAMASIVDDTYDSYATYEELIPYTNAIERWDIKCIDELPEYMKPSYKALLDVYEEMEQLVAEHGRQYRVEYAKNAMIRLAQSYLVEARWTLQNYKPSFEE…
GrTPS39	MASQDSQMPSSSPLSSNKDEMRPKADFQPSIWGDLFLNCPDKNIDARTEKRHQQLKEEVRKMIVAPMANSTQKLAFIDSVQRLGVSYHFTKEIEDELENIYHNNNDAENDLYTTSLRFRLLREHGYNVSCDVFNKFKDEQGNFKSSVTSDVRGLLELYQASYLRVHGEDILDEAISFTTNHLSLPVASLDHPLSEEVSHALKQSIRRGLPRVEARHYLSVYQDIESHNKALLEFAKIDFNMLQFLHRKELSEICRWWKDLDFQRKLPYARDRVVEGYFWISGVYFEPQYSLGRKMLTKVIAMTSIVDDTYDSYATYEELIPYTNAIERWDIKCIDELPEYMKPSYKALLDVYEEMIQLVAENGRQYRVEYAKNAMIRLAQSYLVEFKWTLQNYKPSFEE…
GrTPS40	MASQVSQMPSSSPLSSNKDEMRPKADFQPSIWGDLFLNCPDKNIDAETEKRHQQLKEEVRKMIVAPMANSTQKLAFIDSVQRLGVSYHFTKEIEDELENIYHNNNDAENDLYTTSLRFRLLREHGFNVSCDVFNKFKDEQGNFKSSVTSDVRGLLELYQASYLRVHGEDILDEAISFTSNHLSLAVASLDHPLSEEVSHALKQSIRRGLPRVEARHYLSVYQDIESHNKVLLEFAKIDFNMVQLLHRKELSEISRWWKDLDFQRKLPYARDRVVEGYFWISGVYFEPQYSLGRKMLTKVIAMASIVDDTYDSYATYEELIPYTNAIERWDIKCIDELPEYMKPSYKALLDVYEEMEQLVAEHGRQYRVEYAKNAMIRLAQSYLVEARWTLQNYKPSFEE…
GrTPS41	MASQVSQMPSSSPLSSNKDEIRPKADFQPSIWGDFFLNCPDKNIDAGTEKRHQQLKEEVRKMIVAPMANSTQKLAFIDSVQRLGVSYHFTKEIEDELENIYHNNNDAENDLYTTSLRFRLLREHGYNVSCDVFNKFKDEQGNFKSSVTSDVRGLLELYQASYLRVHGEDILDEAISFTTNHLSLAVASLDHPLSEEVSHALKQSIRRGLPRVEARHYLSVYQDIESHNKALLEFAKIDFNILQFLHRKELSEICRWWKDLDFQRKLPYARDRVVEGYFWISGVYFEPQYSLGRKMLTKVIAMASIVDDTYDSYATYEELIPYTNAIERWDIKCIDELPEYMKPSYKALLDVYEEMEQLVAEHGRQYRVEYAKNAMIRLAQSYLVEARWTLQNYKPSFEE…
GrTPS42	MASQVSQLPSSSPLTSNKDEMRPKADFQPSIWGDLFLTCPKKDINAETEQRHQQLKEEVRKMVVAPMNNSTQKLNFIDSVQRLGVSYHFTKEIEDELENIYHNNNDAENDIYTTSLRFRLLREHGFNVSCDVFTKFKDEQGNFKSSMTSDVPGLLELYEASYLRVHGEDILDEAISFTTNHLRLVVASLDYPLSEQVSHALKQSIRRGLPRVEARHYLSVYHDIESHNKALLEFAKIDFNMLQLLHRKELSEICRWWKDLDFQKKLPYARDRVVEGYFWISGVYFEPQYSLGRKMLTKVIAMASIVDDTYDSYATYDELIPYTNAIERWDIKCIDQLPEYMKPSYKALLDVYEEMEQLMAKHGRQYCVEYAKNAMIRLAQSYLVEARWTLQNYKPSFEE…
GrTPS43	MAKQVSQLLSSSPLTSNKDEMRPKADFQPSIGEISSLLDIDAETKQRHQQLEGGVRKMIVAPMANSTLKLTFIDSVQRLGNIYHNNNNAENDLYTTSLRFRLLREHGFNVSCEVFNKFKDEKGDFKSSLTSDVQGLLELYEASYLRVHGEDILDESISFTTDHLTLAVATLDYPLSEHVSHALKQSIRRGLPRIEARHYLSVYQDIESHNRALLEFAKIDFNMLQLLHRKELSEICRWWKDLDFQRKLPYARDRVVEDYFWILGVYFEPQYSLGRKILTKVAAMTSIMDDTYDSYATYDELVPYTNAIERWDIKCIDQLPEYMKLSYKALLDVYKEMEQLMAKDGRQYRVEYAKNAMIPLAQSYLVEARWTLQNYKPSFEEFKANALATCGYAMLSITS…
GrTPS44	MAVQVQGSVLGNTNILLCLSKAPSPPFPTLFPLRLHKAKRCCFVAAHSTSSTKATPLSSNHRESGRPLANFPPDIWGDRFLTLSFDISELNRCSRQVEELKETVKDILMASTTDPLHNVLLINSLCRLGVSYHFETEIEQQLTNCFDKLSKIIRNSAHNLHAIAIMFQVFRSHGYNMSSDIFNKFKDENGEFKVSDTKELISLYEASHFRINGELVLDKACAFTTSQLKSMVSRTSPHYAQYIENALYCPYQRGVPRLEARQYICFFEKDEDGDEARNDTLLKFAKYDFNRIQMMHQQELSNLCSEWKEENIESRLPYARSRIVECFFSAIAVYFEPCYARACNIYAKLLSTLVLTDDTYDAYGTYEELQYFTDAIQRFDIGVIEELPTNYLKLVYETI…
GrTPS45	MTVQVQGSGNTNILLCLSKAPSPPFPMLFPLRLHKAKRCCFVAAHSTSSTKATPLSSNHRESGRPLANFPPDIWGDHFLTLSFDISELDRCSTQIEVLKEMVKDMLMTSTTDPLHNILLINSLCRLGVSYHFETEVEQQLTRCFDTLSQLIHNNDYNLHETAIMFQVFRSHGYNMSSDIFNKFKKRNCEFKISDIKEMITLYEAAQFKINGEFILDEAFNFTTTQLKSIVSQASTHYAQYIENALNCPYQKGMKMKQGIIHLKFAKYDFNRIQMMLQQELSSLCSEWKEENMESRFPYARQRIVESFFSATVFYFEPCYARARNIYAKLLSTLAFIDDTYDAYGTYEELQHFTDAMQRFDISVIDELPTDYLKLLYETTLNVHNEIEDKVGKEGRSYAV…
GrTPS46	MAVQVQGSVSSPMDRPLANYPPDVWGDRFLTLSFDISELESCSRQVEVLKETVKDMLMASTTDPIRNIFLIDSLCRLGVSYHFETEVEQQLAHRFDTLSQLIHNNNYDLHTIAVMFQVFRFHGYNMSSHAFNKFKYENGKFNVSDTKGMISLYEATQFRINGENILDEAFTFTTSHLKSMASQSNPHYAQYIENALYRPYHRGVPRLEARQYICFYEKNEGSNDTLLKFAKYDFNRIQMILQQELSNLRSWWKEGNLESKLPYVRHRIVEFFFYAAGFNFEPRYACARNIQTKLTFIIGIIDDTYDAYGSYEELQHFTDAMRRFDIGVMDKLPTDNFKFVYETILKFHDEAEEKVRKEGRSYGVFYTKNEFKKLAEAYFVEASWAHRSYVPTFDEYMDT…
GrTPS47	MAVQVQGSVLGNTNILLCLSKAPSPPFPMLIPLRLHKAKRCCFVAAHSTSSTPLSSNHRESGRPLANFPPDIWGDRFLTLSFDISELDRCSTQVEVLKETVKDMLMASTTDPLHNILLINSLCRLGVSYHFETEIEQQLAHCFDTLSQLIHNNDFNLHETAIMFQVFRFHGYNMSPNIFNKFKDENDEFKVKNTKELISLYEASHFRINGELVLDEACAFTTSQLKSMVSRTSPPYAQYIENALYCPYQRGLPRLEARQYICFCEKDEDGDEARNDTLLKFAKYDFNRIQMMHQQELSNLCSEWKEQNMESRLPHARSRIVECFFSAIAVYFEPCYARACNMYAKLVSTLVLTDDTYDAYGTYEELQYFTDAIQRFDIGVIDELPTNYLKIVYETILNI…
GrTPS48	MECSRQVQVVDDKQQVVSCHLKSAAFDEIQQRRSANYKANIWQYDFLQSLPTIYNGVEYTLRVENLKENVKDMFVEAKDQLAKLELIDIIRKLGLGDLFAEETHKALQTVVSSMKNNKNGEEEELYMTALRFKLLRLHGYDIDIKGLLELFEASYLAFEGETILDEAKAFSMEALRNVYPTLDLNLAKEVAHALELPMHWRVQWFDVKWRITMYETYNKNIDKGFLELAKLNFNTVQAILQKDLREISRWWRNLRIMEGLNFTRDRLAESFLCSVGLTYEPQYSCFRKCLTKITTMILIIDDVYDVYGSIEELEQFTEAVDRWDSSKTQDLPECMKTCFQALYDITNEIAYDIQELNGWQVQALLHLRKAWAGFCKALFVEAKWYNKGYSPSLEEYLSN…
GrTPS49	MASSFLSLTPFFYGSVTFVASTKISHSWTNRRSGNYQPCLWNDDDLQLLNSNYKGDEYTRQVEELKGTVKKMMIGDQPLEQLEMIDNLQRLGVAYLGGNLYATALEFRLLRQHGYHSSSGEVMLSLCNDVKAMMSLYEASHYCFEGESIMEAAWEFTSKNSDMWKHAMELPLHWRMRRLEARWYIDVYERQADLNPINTGLGEILRFARNRLVESFLWTVGIDFEPRFGSCRKTLTKAIALITVIDDIYDVYGTLDELELFTDAVERLVGKMWDIKAMKQLPDYMKICFLALYNTVNEMAYNILKEQGHDIVSNLKKTWVDLLRSYLLEARWYHSGYTPTFEEYMKNAWISITGPLVAIKASLFVTNQTNQKELEFLESYPDLLYWSSDELKRGDVAKS…
GrTPS50	MASFSKVFCTSPSSPIAIKKTSRINSNPPSSLSMIPRCNAYKEPSFVSTPVQHVDYRYGNPNITDEFLDEYASKLEGFKRVFKLVSEDPLQGLTMIDAIQRLGIDHHFQHEIEQVLQRQFMLSANGNGFHNYDLHEVALRFRLLRQEGYFVPAGVFDRFRDREASFRHEHCRDIKGLIELYEASQLGMDGEDILDEAREFSSQSLRKWRMAKVDLFSERAIRNTLDQPFHKTLSRFTARNLLGTDFQGTNGWINILQELAKMDFNLVQSLHQKEIAHISNWWKQLGLAKELEFARDQPMKWYIWSMACLTDPTLSEQRIDLTKPISLIYIIDDIFDVYGTLDELTLFVQVVERWDYAASDKLPYYMKICFKALDDITNEISQKVYKEHGRNPINSLRKA…
GrTPS51	MALAPPSLILCSPGLNPKQVMIPTNICRRKVECDHRSLMSSSRIFCAVPPPTTQVSNSDRPKDGRSSANYQPTIWSYDFLQSLKNDHADIIYKERAAKLEQELRFALHDENAEPVNLLELIDDIQRLGLGHRFEIDINRALEKFVSSDDYSVSTKNSLHAAALRFRLLRQHGYVVSQDVFKAFKDHKGNFKDCLYKDVKGMLSLYEASRLAFEGEYVMDEAFLFTRMHLMDLQGVSNLEEGLLLEQVIHALELPLHRRMVRLEARWYIEAYSKSAARKTNLLELAKLDFNLVQSTLQEDLKEMTRWWIGMGLSSKLNFARDRLMECFFWSVGMVSEPQFRNCRKSLTKVASFVTIIDDVYDVYGTLDELELFTEAVQRWDVCAVKDLPKCMELCFLALY…
GrTPS52	MALAPPSLILCSPRLNPKQVMIPTNICRRKVECDHRSLMSSSRIFCAVPPPTTQVSNSDHPKDGRSSANYQPTIWSYDFLQSLKNDHADIIYKERAAKLEQELRFALHDENAEPVNLQELIDDIQRLGLGHRFEIDINRALENFVSSDDYSVATKYSLHATALRFRLLRQHGYVVSQDVFKAFKDHKGNFKECLYKDVKGMLSLYEASRLAFEGEYVMDEAFLFTRMHLMDLQGGSNLEEGLLEQVIHALELPLHRRMVRLEARWYIEAYSKSAARKPNLLELAKLDFNMVQSTLQEDLKEMTIWWTGTELSSKLNFARDRLMECFFWSIGMVSEPQFRNWRKSFTKVASFATIIDDVYDLYGTLDELELFAEAVERWDLFAVKDLPKCMELCFLALYN…
GrTPS53	MASQASQVLASPHPAISSENRPKADFHPGIWGDMFIICPDTDIDAATELQYEELKAQVRKMIMEPVDDSNQKLPFIDAVQRLGVSYHFEKEIEDELENIYRDTNNNDADTDLYTTALRFRLLREHGFGISCDAFNKFKDEAGNFKPSLTSDVQGLLELYEASYMRVHGEDILDEAISFTTAQLTLALPTLNHPLSEQVGHALKQWWKDLDFTRKLPFARDRVVEGYFWIMGVYFEPQYSLGRKMLTKVIAMASIVDDTYDSYATYDELIPYTNAIERWDIKCMNQLPDYMKISYKALLDVYEEMEQLLANQGRQYRVEYAKKAMIRLAQAYLLEAKWTHQNYKPTFEEFRDNALPTSGYAMLAITAFVGMGEVITPETFKWAASDPKIIKASTIICRFN…
GrTPS54	MASQASQVLASPHPAISSENRPKADFHPGIWGDMFIICPDTDIDAATELQYEELKAQVRKMIMEPVDDSNQKLPFIDAVQRLGVSYHFEKEIEDELENIYRDTNNNDADTDLYTTALRFRLLREHGFGISCDAFNKFKDEAGNFKPSLTSDVQGLLELYEASYMRVHGEDILDEAISFTTAQLTLALPTLNHPLSEQVGHALKQSIRRGLPRVEARNFISIYQDLESHNKSLLQFAKIDFNLLQLLHRKELSEICRWWKDLDFTRKLPFARDRVVEGYFWIMGVYFEPQYSLGRKMLTKVIAMASIVDDTYDSYATYDELIPYTNAIERWDIKCMNQLPDYMKISYKALLDVYEEMEQLLANQGRQYRVEYAKKAMIRLAQAYLLEAKWTHQNYKPTFE…

## Sheet: At
Names	Amino acid sequences
AT1G31950.1	MEAIRIGFGLPNVHSVPLCLTTTRCLFPRQRLLHSHTPSWKPAKQQDFFVASSSKKSSDDLESSLPTPHFSPSLWGDHFLSVSLNRAVEFDELEREIETTKPLARDKLMSSESSDKEKIRLIHLLVSMGISYHFDKEIQDILKHSFTKLDDIIVGEDDLETISIMFEVFKLYGHKMSCDAFDRFRGNDGRFKESLVRDFRGMLQLFEVAHLGTPCEVIMDEALSFTRNHLESLTSGNASTASPHLLKHIQNSLYIPRYCNIEVLVAREYISYYEQEEGHDEILLKFAKLNFNFCQFHYVQELKTLTKWWRDLDLASKLPYIRDRLVESHLVALGPYFEPHYSLGRIIVAKINMIMVVVDDTYDAYATLPQVKALTECLQSIEVSDKLPDYLRIVLGSLF…
AT1G33750.1	MEAARMGFRAKTLPHLGNGTRLPLKTKLSLFPMHLLQNHTTLSRRSTKLNLCVKACSKTSGVESSRPLPHSAPDLWGDHILSVPTENSEFDTLETEIESIKPKVRNMLMSSHKTDKERICLIHLLICLGTFHYFEKEIEEILEQAFRKLDMLFTDEDDLETTAIMFEVFRLYGHKISCDVFDRFKGVDAKFKEHLVSDVRGMLQLYEAAHLATPFETILDEALSFTRYHLESLAGQQATAPHISRHILNALYKPRFLKMEIIAAREYIHFYQKEGHDETLLKFAKLNFNFCQLHYVRELKTLTKWWKDIDLPYKLPYIRDRLLETFIGVMAVYLEPHYSLGRIIATKVSQVIVVMDDTCDAYGTFSEVRSLIDSLERWDPGAIDKLPSCLRIVIQSIVE…
AT1G48800.1	MEAIRVFGPKLGSRLSIRSHTTAFPACKLSRFPLTSFPGKHAHLVLLKATTIPLASGDKENNRKFEKLGPSEWGNQFLFAHVDLSEMDALEREIEALKPKVRDMFMSFKGMKSNKKNLFLIYLLVSLGLAHHFEDEIEESVKGCSQEMVEMMDGENDLYTVSIIFWVFRTYGHNISSDIFNRFKGHNGKFKECLATDAKGILSLYEAAHMGTTTDYILDEALSFTLSYLESLAANGTCKPNLVRRIRNALGLLQNKNVEILVAKEYIRFYEQEEDCDKTILEFSMLNLKFLQLHYLQELKLLTKWYKEQDFESKLPPYYRDRIVELHLATLAYINPKYSRVRIILTMIYTIQIILDDTCDRYASLREVESLAATIERWDHNDHAMEGLPDYLKSVAKFI…
AT1G48820.1	MEAIRVFGLKLGSKLSIHSQTNAFPAFKLSRFPLTSFPGKHAHLDPLKATTHPLAFDGEENNREFKNLGPSEWGHQFLSAHVDLSEMDALEREIEALKPKVRDMLISSESSKKKILFLYLLVSLGLAYHFEDEIKESLEDGLQKIEEMMASEDDLRFKGDNGKFKECLAKDAKGILSLYEAAHMGTTTDYILDEALSFTLTYMESLAASGTCKINLSRRIRKALDQPQHKNMEIIVAMKYIQFYEEEEDCDKTLLKFAKLNFKFLQLHYLQELKILSKWYKDQDFKSKLPPYFRDRLVECHFASLTCFEPKYARARIFLSKIFTVQIFIDDTCDRYASLGEVESLADTIERWDPDDHAMDGLPDYLKSVVKFVFNTFQEFERKCKRSLRINLQVAKWVK…
AT1G61120.1	MKSSYGSSSNDLHAFVNEIKGEIQLSNINLDPYSFVSPSAYDTAWLSMIEEDINVDDNELKPMFQGCLDWIMCNQNAREGFWMNSTSYTTVADGRDEDGEKDMCILTSTLACVVALQKWNIGCFHLHKGTRYIERNTEMIIGKYINEEGSYPRWFAIKFTGILELAQKLGLHFVFSSRCIEMIKGMFYQRQEIIQREKLVHDCNYKPLLAYLEVLPSKLYVTNQEDIIVKSLDSMDGSLFQSPSATASAFMLTRNTKCLAYLQNLVQKCPNGVPQKYPLNEDLIKLSMVNLIESTGLGEFFGIEIEHVLEQVYSRYEEKDFERMPMSYLADQLHKDSLAFRMLRMHGRDVSPRSFCWFLNDQETRNHLERNIDSFLLVILSVYRATDLMFPGEHDLQEA…
AT1G61680.1	MALIATKISSRSCFVSAYPNNSPTFLISKFPNTVDSLSPANTAKRSILRNVHASVSNPSKQFHNKTSLEYLHELNIKKIKNILSANVDVPSENLEMIDVIQSLGIDLHFRQEIEQTLHMIYKEGLQFNGDLHEIALRFRLLRQEGHYVQEIIFKNILDKKGGFKDVVKNDVKGLTELFEASELRVEGEETLDGAREFTYSRLNELCSGRESHQKQEIMKSLAQPRHKTVRGLTSKRFTSMIKIAGQEDPEWLQSLLRVAEIDSIRLKSLTQGEMSQTFKWWTELGLEKDVEKARSQPLKWHTWSMKILQDPTLTEQRLDLTKPISLVYVIDDIFDVYGELEELTIFTRVVERWDHKGLKTLPKYMRVCFEALDMITTEISMKIYKSHGWNPTYALRQSW…
AT1G61680.2	MALIATKISSRSCFVSAYPNNSPTFLISKFPNTVDSLSPANTAKRSILRNVHASVSNPSKQFHNKTSLEYLHELNIKKIKNILSANVDVPSENLEMIDVIQSLGIDLHFRQEIEQTLHMIYKEGLQFNGDLHEIALRFRLLRQEGHYVQENKKGGFKDVVKNDVKGLTELFEASELRVEGEETLDGAREFTYSRLNELCSGRESHQKQEIMKSLAQPRHKTVRGLTSKRFTSMIKIAGQEDPEWLQSLLRVAEIDSIRLKSLTQGEMSQTFKWWTELGLEKDVEKARSQPLKWHTWSMKILQDPTLTEQRLDLTKPISLVYVIDDIFDVYGELEELTIFTRVVERWDHKGLKTLPKYMRVCFEALDMITTEISMKIYKSHGWNPTYALRQSWASLCKAF…
AT1G66020.1	MEAKFGSQISLHFRTNSFPLRKLYGFPLTTFSGTSLNHLRLKATNTLKGDDQESIRKFKKLPTSEWTHYFHSFVVDVSEMDALRNEIDALKPKVKNTIMSSQGIDSTKKRILMIYMLVSLGLAHHFEEEIYETLRDGFGKIEEMMEDEDDLCTVSIIFWAFRRYGHYISSDVFRRFKGSNGNFKESLTGYAKGMLSLYEAAHLGTTKDYILQEALSFTSSHLESLAACGTCPPHLSVHIQNVLSVPQHWNMEILVPVEYIPFYEQEKDHDEILLKFAKLSFKLLQLQYIQDLKIVTKWYKELEFASKLPPYFRDNIVVNYFYVLAVIYTPQHSYERIMLTQYFTCLAILDDTFDRYASLPEAISLANSLERWAPNDAMDKQPDYLKIVLNFILKTFEVF…
AT1G70080.1	MEAITKYGSYFNVRFLSRLCWRLNLSSSYHYPLLKSSLSFSRFQSPKKLCLVRATTNPTDDNSTTRSFTPHPPSLWGHHFLSASVNQTEMDDLWRQIEALKPIVNAMLLPCNGADAKKITCFIHTLVSLGVSYHFEEKIVEFLKDAFENIEDMIIDCKEDDLYTVSIIFRVFRLYGHYITPDIFNRFKGDDGNFKKCLNDDVRGMLSFYEASHFGTTTEDILEEAMSFTQKHLELFLVGEKAKHYPHITKLIQAALYIPQNFNLEILVAREYIDFYELETDHNEMLLKLAKLNFRFLQLQYIQDLKTLTTWWKELDLVSKIPVYFRERLAEPYFWATGIYYEPQYSAARIMLAKSIILVDIVDNTFDVYGTIDEVKSLVQAIERWDSDAVDVLPDYLKV…
AT1G79460.1	MSINLRSSGCSSPISATLERRLDSEVQTRANNVSFEQTKEKIRKMLEKVELSVSAYDTSWVAMVPSPSSQNAPLFPQCVKWLLDNQHEDGSWGLDNHDHQSLKKDVLSSTLASILALKKWGIGERQINKGLQFIELNSALVTDETIQKPTGFDIIFPGMIKYARDLNLTIPLGSEVVDDMIRKRDLDLKCDSEKFSKGREAYLAYVLEGTRNLKDWDLIVKYQRKNGSLFDSPATTAAAFTQFGNDGCLRYLCSLLQKFEAAVPSVYPFDQYARLSIIVTLESLGIDRDFKTEIKSILDETYRYWLRGDEEICLDLATCALAFRLLLAHGYDVSYDPLKPFAEESGFSDTLEGYVKNTFSVLELFKAAQSYPHESALKKQCCWTKQYLEMELSSWVKTS…
AT2G23230.1	MKTLTFFGPKYGTQVSLLSPNVVSKLSRFPLTSFARKPTKPVCVKTTDCDLVESQRTFNKFPRSDWGDHFLRLPFNVSDMDMLTIEMNALKSTIRKMLMYSQDVEETKERILIIYLLVALGMAYHFEDEIDDNLKHGFENIETTMAGENDLSTVSVMFWVSGHMDITCLPVRNMFRRFKGEDGKFEECHTKDVKGLLSLYEAAQLGTSTEDILDEAMSFSSSHLECLAGGTCPPHISRLIQNELYMPQHHNAEILFASEYISFYKQEDVHNKVLLEFAKLNFKFLQLHWIHELKILTKWWNDQDLLSKLPPYFRDRMVECHLYAVIYYFEPQYSFGRIMLAKLLVLLTVVDDTCDRYGSVPEVAKLLDCVERWDPELGESLPDYLKTVFKFTLDVFEDC…
AT2G24210.1	MATLLQIGSGVIYSNALRKTLRRPQSSTCIIVTETTPCNKSPTVQRRSANYQPSRWDHHHLLSVENKFAKDKRVRERDLLKEKVRKMLNDEQKTYLDQLEFIDDLQKLGVSYHFEAEIDNILTSSYKKDRTNIQESDLHATALEFRLFRQHGFNVSEDVFDVFMENCGKFDRDDIYGLISLYEASYLSTKLDKNLQIFIRPFATQQLRDFVDTHSNEDFGSCDMVEIVVQALDMPYYWQMRRLSTRWYIDVYGKRQNYKNLVVVEFAKIDFNIVQAIHQEELKNVSSWWMETGLGKQLYFARDRIVENYFWTIGQIQEPQYGYVRQTMTKINALLTTIDDIYDIYGTLEELQLFTVAFENWDINRLDELPEYMRLCFLVIYNEVNSIACEILRTKNINV…
AT2G37140.1	MIILKLILCMRRWDPNGIYILPDYMMKTVFSSLLGMFSNRQFKLYSKANLSYAEWAQGDIVPTFDEYLEIGGVEVSMYVTVSCSFLGLVQTARRKSYEWLKSRRPSQ
AT3G14490.1	MEATRTSFGLHNAPLCPTTNPSLFPRRWLHKHTLSLKPAKQHHLVCVRATESNDNLESSRPLAHFSPTLWGDHFLSVPLHVAEFDDFSREIEVTMKPKVRDMLKSSKNSDNERIRLIHLLMNLGIAYHFEIEIDEILGQAFGNLDDIIAKENDLETISTMFEVFRLRGYYMPCYAFNRFKGEDGRFKESLAEDIRGMLQLYEAAHLGTPSEDIMDEALSFTRYRLESLTSNHTATASPHLSKHIQNALYRARYHNLEILVAREYISFYEQEEDHDETLLKFAKLNFNYCQLHYIQELKDLTKWWKELDLASKLPYIRDRIVEVYFGALALYFEPRYSLGRIIVTKITMIVTVFNDTCDAYGTLPEVTSLVDSFQRWDLGDIEKLPSYVKIVFRGVFETL…
AT3G14520.1	MDATRTFFGLPNVHNVPLCLTSNLSLFPQRLLQKHTLPLKPAKKHHLVCVRSTKSSDDLEGSRPSTYFSPSLWGDHFLSVSLDRGEFDELEREIETMKPLVKDMLMSSQSSDKEKIRLIHLLVSLGSSYHFDKEIQDILKHSFTKLDDIIVGEDDLETISIMFEVFRLYGHKMSCDAFDRFRGEDGRFKESLAKDVRGMLQLFEVAHLGTPSEDIMDEASSFAQNHLDSWIGGNVSGATPHLLKHIQNSLYIPRYCNIEVLVAREYISYYEQEEGHNKILLKFAKLNFNFCQFHYIQELKTLTKWWKDLDLASKLPYIRDRLVESHLGGLGPYFEPHYSLGRIIVAKIIMTMVVVDDTYDAHATVPEVAVLTECLQRLNIGADDKLPDYLRTVLESVFE…
AT3G14540.1	MEATRMGFGGLSVPLSLTPNLSLIPQRLLDKHNLSLKPVKIHHLVCVRSTKSSDDLETSRPSTYFSPSLWGDHFLSVSLDHAEFVELEREIETMKPLVKDMLMSSQSSDKEKIRLIHLLVSLGSSYHFDKEIQDILKHSFTKLDGIIVEEDDLETISIMFEVFRLYGHKMSCDAFDRFRGGDGRFKESLAKDVRGMLQLFEVAHLGTLSEDIMDEALRFTRNHLESLTSGNVSSASPHILKHIQNSLYIPRYCNIEVLVAREYISYYEQEEGYNEILLKFAKLNFNFCQCHYIQEIKTLTKWWKDLDLASKLPYIRDRSVESHLGGLGPYFEPQYSLGRIIVAKTIMIIVVADDTYDAHATIPEATVLTEYFQRLNIGADDKLSGYLRIVLESVFEVMG…
AT3G25810.1	MATLCIGSAPIYQNACIHNFRLQRPRRFISKSMTKTMPDANPLDLRRRSGNYQPSSWDHSYLLSIENKYVNEKEVITRHVLKKKVKKMLEEVETKSRLEKLELIDDLQKLGVSYHFEQEINNILTNFHLENGKNIWKCDKEEDLHATALEFRLLRQHGFGVSEDIFDVIIDKIESNTFKSDNITSIITLYEASYLSTKSDTKLHKVIRPFATEQIRNFVDDESETYNIMLREMAIHALEIPYHWRMRRLETRWYIDAYEKKHDMNLFLAEFAKIDFNIVQTAHQEDVKYVSCWWKETGLGSQLHFVRDRIVENYFWTVGMIYEPQFGYIRRIVAIVAALITVIDDIYDIYGTPEELELFTAMVQNWDINRLDELPEYMKLCFLTLFNEINAMGCDVLKC…
AT3G25820.1	MATLRISSALIYQNTLTHHFRLRRPHRFVCKSMTKTTPDTTLVELSRRSGNYQPSPWNHCYLLSIENKYASETEVITRDVLKKKVKSMLDDEKKSRLEQLELIDDLQKLGVSYHFEIEINDTLTDLHLKMGRNCWKCDKEEDLHATSLEFRLLRQHGFDVSENIFDVIIDQIESNTFKTNNINGIISLYEASYLSTKSDTKLHKVIRPFATEQIRKFVDDEDTKNIEVREKAYHALEMPYHWRMRRLDTRWYIDAYEKKHDMNLVLIEFAKIDFNIVQAAHQEDLKYVSRWWKDTCLTNQLPFVRDRIVENYFWTVGLIYEPQFGYIRRIMTIVNALVTTIDDIYDIYGTLEELELFTSMVENWDVNRLGELPEYMRLCFLILYNEINGIGCDILKYKK…
AT3G25820.2	MATLRISSALIYQNTLTHHFRLRRPHRFVCKSMTKTTPDTTLVELSRRSGNYQPSPWNHCYLLSIENKYASETEVITRDVLKKKVKSMLDDEKKSRLEQLELIDDLQKLGVSYHFEIEINDTLTDLHLKMGRNCWKCDKEEDLHATSLEFRLLRQHGFDVSENIFDVIIDQIESNTFKTNNINGIISLYEASYLSTKSDTKLHKVIRPFATEQIRKFVDDEDTKNIEVREKAYHALEMPYHWRMRRLDTRWYIDAYEKKHDMNLVLIEFAKIDFNIVQAAHQEDLKYVSRWWKDTCLTNQLPFVRDRIVENYFWTVGLIYEPQFGYIRRIMTIVNALVTTIDDIYDIYGTLEELELFTSMVENWDVNRLGELPEYMRLCFLILYNEINGIGCDILKYKK…
AT3G25830.1	MATLRISSALIYQNTLTHHFRLRRPHRFVCKSMTKTTPDTTLVELSRRSGNYQPSPWNHCYLLSIENKYASETEVITRDVLKKKVKSMLDDEKKSRLEQLELIDDLQKLGVSYHFEIEINDTLTDLHLKMGRNCWKCDKEEDLHATSLEFRLLRQHGFDVSENIFDVIIDQIESNTFKTNNINGIISLYEASYLSTKSDTKLHKVIRPFATEQIRKFVDDEDTKNIEVREKAYHALEMPYHWRMRRLDTRWYIDAYEKKHDMNLVLIEFAKIDFNIVQAAHQEDLKYVSRWWKDTCLTNQLPFVRDRIVENYFWTVGLIYEPQFGYIRRIMTIVNALVTTIDDIYDIYGTLEELELFTSMVENWDVNRLGELPEYMRLCFLILYNEINGIGCDILKYKK…
AT3G29110.1	MKPSRFPLTSVRGKPAKQVGLKVSASCDRPISKLPPSKWTNYFHSVLVDVSEMDVLEREIEALKPNVREMLMSSKGYDSVKKRSLMIYLLVSLGLAYHFEEEIEKSLKDGFEKIDEIIAGEDDLYTISTIFWVFRTYGYNMSSDVFRRFKEENGKFKESLIEDARGMLSLYEAAHLGTTTDYILDEALDFASNNLVSLAEDGMCPSHLSTHIRNALSISQHWNMEIIVAVQYIRFYEQEVGHDEMLLKFAKLNFNLVQRLYLQEVKILTKWYKDQDIHSKLPPYYRPVVTEMHFFSTATFFEPQFSHARILQTKLFMAELLVDDTCDRYATFSEVESLINSLQRWAPDDAMDTHPDYLKVVFKFILNAFEECEKELRPQGRSYSLEQTKEEYKRFAKSN…
AT3G29190.1	MEVISIFGPKHGSLISLHSSYNLFKVSKVTRFRRTLFPSNHAKVFRFKALTCDNQESNNMFKELPTSEWTHHFHSIQVDVSEMDAIRIEIDALKPKVKNILMSFQGIDSTKKRILMIYMLISLGLACQFEEEIYETLKEGFGKIEEMMANEEDLYTVSIIFWVFRRYGHYISSDFFRRFKGNDGNFKKSLIGDAKGMLSFYEAANMATTKDYILDEALSFTSSHLESLAANGACPPHMSRRIRNALNASQHWNMEMLVAVEYISFYEKEKDHNEMLLKFSKLNFKFLQLQYLQELKVLTKWYKEVDFVSKLPPYFRDRIVENHFFIQTLFVESQHSRARIMMAKYFILLVIQDDTLDRYASLPEAESLVNSLNRWAPDHAMDKQPDYLKFVFKFILDTF…
AT3G29410.1	MEASKCFGPRTLPIIHNVPLCLKTNFSLFPCRLLQSQSLSSKKSTKHYLFRVKAETSGDLESTRPLTYFSPSYWGDHFLSVSIDDSEFEALEKEIETVFKPKVRDMLMSPHSSDKERIRLIHLLISLGIAYYYENEIEEILHKAYGKLACLISDEDDLETIAIMFEVFRLYGHKMPCDVFERFKSEDGKFKESLVGDVRGLLQLYEAAHLGAPSEDIMDEALSFARYHLEPLAGTETSSNLFKHVENVLYRARYHSIEILVARQYISFYDQEEDQDETLLRFSKLNFNFCQMHYVKELKIVTRWWKELGIASKLPYSIRERNVETYLGGLGVLFEPRYSLARIFLAKLTLIMTVVDDTCDAYATLPEVQSLHDAFHRWDLRAMEELPRYMRIIYQSVFE…
AT3G32030.1	MAVARTVFGLGTLSYLHQAPLFLKTSQSLFPRPSLSLKPMKHDFVCVKATTKSSTSDDLESGRPSILFSPSIWGDYFLSVSVDDSEFDDIAREIESVMKPYVRDRLISSHNSNKDKIRLIHLLISLGISYYFESEIEMILNKAFEELDMIIAEEDDLETISIMFEVFRLYQHKMSCDSFVRFKGEDGRLKESLVGDVRGMLQLYQAAHLGTPSDQYIMEEAKSFTRNHLESLVESTTIPPHFSSHIRDALYIDRYHNMEILVARKYISFYEQEEGHDLTLLKFGKLSFNYCRLHYIQELKTLTKWWKDQDIPSNLPCVRDRIVETYFPTLGLYFEPRFSLGRIIIAKMTIIVVALNDVCDSYATYPEAKSLIDSLQRWDIEAIDELPNYSRIVLRLILE…
AT4G02780.1	MSLQYHVLNSIPSTTFLSSTKTTISSSFLTISGSPLNVARDKSRSGSIHCSKLRTQEYINSQEVQHDLPLIHEWQQLQGEDAPQISVGSNSNAFKEAVKSVKTILRNLTDGEITISAYDTAWVALIDAGDKTPAFPSAVKWIAENQLSDGSWGDAYLFSYHDRLINTLACVVALRSWNLFPHQCNKGITFFRENIGKLEDENDEHMPIGFEVAFPSLLEIARGINIDVPYDSPVLKDIYAKKELKLTRIPKEIMHKIPTTLLHSLEGMRDLDWEKLLKLQSQDGSFLFSPSSTAFAFMQTRDSNCLEYLRNAVKRFNGGVPNVFPVDLFEHIWIVDRLQRLGISRYFEEEIKECLDYVHRYWTDNGICWARCSHVQDIDDTAMAFRLLRQHGYQVSADV…
AT4G13280.1	MESQTTFKYESLAFTKLSHCQWTDYFLSVPIDESELDVITREIDILKPEVMELLSSQGDDETSKRKVLLIQLLLSLGLAFHFENEIKNILEHAFRKIDDITGDEKDLSTISIMFRVFRTYGHNLPSSVFKRFTGDDGKFQQSLTEDAKGILSLYEAAHLGTTTDYILDEALKFTSSHLKSLLAGGTCRPHILRLIRNTLYLPQRWNMEAVIAREYISFYEQEEDHDKMLLRLAKLNFKLLQLHYIKELKSFIKWWMELGLTSKWPSQFRERIVEAWLAGLMMYFEPQFSGGRVIAAKFNYLLTILDDACDHYFSIHELTRLVACVERWSPDGIDTLEDISRSVFKLMLDVFDDIGKGVRSEGSSYHLKEMLEELNTLVRANLDLVKWARGIQTAGKEAY…
AT4G13300.1	MESQTKFDYESLAFTKLSHSQWTDYFLSVPIDDSELDAITREIDIIKPEVRKLLSSKGDDETSKRKVLLIQSLLSLGLAFHFENEIKDILEDAFRRIDDITGDENDLSTISIMFRVFRTYGHNLPSSVFKRFTGDDGKFERSLTEDAKGILSLYEAAHLGTTTDYILDEALEFTSSHLKSLLVGGMCRPHILRLIRNTLYLPQRWNMEAVIAREYISFYEQEEDHDKMLLRLAKLNFKLLQLHYIKELKTFIKWWMELGLTSKWPSQFRERIVEAWLAGLMMYFEPQFSGGRVIAAKFNYLLTILDDACDHYFSIPELTRLVDCVERWNHDGIHTLEDISRIIFKLALDVFDDIGRGVRSKGCSYYLKEMLEELKILVRANLDLVKWARGNQLPSFEEH…
AT4G15870.1	MYSISLVVNMQCISAYGSILSLPLRSNLFSVRKLSSFPHKSFSGQHGKLVRMKATPTRACHDQESNRKFKRLPLSKWGHHFLSAQVDVSEMNALAQEIERLKPEVGEMLMFSSKSIESTKKRILFIYMLVSLGVAFHFEDEIEQSLEEGFEKIQEMIAGEDDLYTISIMFWVFRTYGYNMSTDVFKRFKGENEKFMESITSDVKGMVSLYEAAHLRTTREDILEEALSFTTRNLESLARAGASSPHILMRIRNALCMPQHYNAEMIFAREYISFYEQEEDHNKMLLRFAKINFKFLQLNWIQELKTLTKWWKQQDLASKLPPYFRDRLIECYLFAIMIYFEPQFSLGRVSLAKINTVFTLVDDTCDRYGNVSEVAALVQCVERWDPDCMDSLPDYMKTV…
AT4G16730.1	MGSSISPLAREYIYVKEVETAEKAILFKEEVRKTLNEIEGSIEQLEMIDSLQRLGISYHYKHEIHDILRKIHDQHGEIERETQDLHATSLEFILLRQHGFDVSQDAFDVFISETGEFRKTLHSDIKGLLSLYEASYFSMDSEFKLKETRIYANKRLSEFVAESSKTICREDETYILEMVKRALETPYHWSIRRLEARWYINVYEKKHEMNPLLLEFAAIDFNMLQANHQEELKLISSWWNSTGLMKQLDFVRDRITESYFWTIGIFYEPEFKYCRKILTKIFMLIVIMDDIYDIYGTLEELELFTNVVEKWDVNHVERLPNYMRMCFLFLYNEINQIGYDVLRDKGLNVIPYLKQVWTDLFKTFLTESKWYKTGHKPSFEEYMQNGVISSSVPTILLHL…
AT4G16740.1	MPKRQAQRRFTRKTDSKTPSQPLVSRRSANYQPSLWQHEYLLSLGNTYVKEDNVERVTLLKQEVSKMLNETEGLLEQLELIDTLQRLGVSYHFEQEIKKTLTNVHVKNVRAHKNRIDRNRWGDLYATALEFRLLRQHGFSIAQDVFDGNIGVDLDDKDIKGILSLYEASYLSTRIDTKLKESIYYTTKRLRKFVEVNKNETKSYTLRRMVIHALEMPYHRRVGRLEARWYIEVYGERHDMNPILLELAKLDFNFVQAIHQDELKSLSSWWSKTGLTKHLDFVRDRITEGYFSSVGVMYEPEFAYHRQMLTKVFMLITTIDDIYDIYGTLEELQLFTTIVEKWDVNRLEELPNYMKLCFLCLVNEINQIGYFVLRDKGFNVIPYLKESWADMCTTFLKEA…
AT4G16740.2	MPKRQAQRRFTRKTDSKTPSQPLVSRRSANYQPSLWQHEYLLSLGNTYVKEDNVERVTLLKQEVSKMLNETEGLLEQLELIDTLQRLGVSYHFEQEIKKTLTNVHVKNVRAHKNRIDRNRWGDLYATALEFRLLRQHGFSIAQDVFDGNIGVDLDDKDIKGILSLYEASYLSTRIDTKLKESIYYTTKRLRKFVEVNKNETKSYTLRRMVIHALEMPYHRRVGRLEARWYIEVYGERHDMNPILLELAKLDFNFVQAIHQDELKSLSSWWSKTGLTKHLDFVRDRITEGYFSSVGVMYEPEFAYHRQMLTKVFMLITTIDDIYDIYGTLEELQLFTTIVEKWDVNRLEELPNYMKLCFLCLVNEINQIGYFVLRDKGFNVIPYLKESVRILIILSM
AT4G20200.1	MEATSVFWPKLGSQIFLSSSTNLWPLSKLYGFHLTSFPSKPLKHIRLKATNTLTFDDQERIRKFKKLPTSEWTHYGHSISIDVSEMDALRKEIDALKPILKSTLMSFKGIDSTKKRILMIYLLVSLGLAYHFEEEIYETLKMSFENIDKMMDGEDDLYTVSIIFWVFRRHGYHISYGVFQRFKGSNGNFKESLTRDAKGMLSLYEAANLGTTKDFILEEALSFTSSHLESLAASGTCPPHLSVRIRNALGLSQHWNMEMLVPVEFIPFYEQEIEHDEMLLKFAKLSFKLGQLQYLQELKTLTKWYKELDFATNLPPYFRDRIVEHHFLVQAVFFSPQLSRERIMMIQYFTGLALLDDTFDRYASLHEAESLANSLERWAPDQAMDKQPDYLRFVLNFIL…
AT4G20210.1	MEAIKTFSPKFGFQISLSPRTHLTPVRFPPTACPVKPANLVRLKATRALIRDPQESNRKFQKFPPSEWTNRFDSVSVDASEMDALRKEIDKIIPNVKKELMSSQGIESTKKKILMVYLLVSLGLAYHFEDEIEECLKEGFETIEEMMAGEDNLYTISIIFLVLRTYGHHMSSDIFQKFKGNDGNFKGCISGDAKGLLALYEAAQLRTTTEYIMEEALSFTSSNLELLAADGRCPPHLSKHIRNALGLSQHKQMEVLVAVEYISFYEQEKDHDKILLKFAKLNFKLMQLHYLEELKVVTKWYKEHDFASNLPPYFKYVIVENHFFAITMYFEPKFSQKRIMLAKYFTVLVLLDDTCDRYASLSEAESLTNSLERWAPDDAMDKQPHYLKFVFKFIMGCFE…
AT4G20230.1	MNMEATSVFRPKLGSQFSLPSTTNLFPLRKLYGFPLTSFPGKPIKRIRLKATNTLTFDDKERTRKFKKLPLSEWTHYFHSIPLDISEMDALKEEIDELKPKVKNTFMSSQGSDSTKTKILMIYLFVSLGLAYHFEEEIYETLKEGFENIEKIMAGEEDLYTVSIIFWVFRRYGHYISSDVFQRFKGSNGSFKESLIGDAKGMLSLYEAAHLATTKDYILDEALIFTSSHLETLVATGTCPPHLLARIRNALSICQHWNFEVLVPLDFIPFYEQEKDHDEMLLKFAKLSFKYLKLIYLQDLKILTKWYKKLDFPSKFPPYFKDRCVENYFFVLPVFFEPQLSSARMLLTKGFILLGIQDDTFDRYASISEAESLGNSLKRWAPDHSMDKQPEYLKSVLKV…
AT5G23960.1	MGSEVNRPLADFPANIWEDPLTSFSKSDLGTETFKEKHSTLKEAVKEAFMSSKANPIENIKFIDALCRLGVSYHFEKDIVEQLDKSFDCLDFPQMVRQEGCDLYTVGIIFQVFRQFGFKLSADVFEKFKDENGKFKGHLVTDAYGMLSLYEAAQWGTHGEDIIDEALAFSRSHLEEISSRSSPHLAIRIKNALKHPYHKGISRIETRQYISYYEEEESCDPTLLEFAKIDFNLLQILHREELACVTRWHHEMEFKSKVTYTRHRITEAYLWSLGTYFEPQYSQARVITTMALILFTALDDMYDAYGTMEELELFTDAMDEWLPVVPDEIPIPDSMKFIYNVTVEFYDKLDEELEKEGRSGCGFHLKKSLQKTANGYMQEAKWLKKDYIATFDEYKENAI…
AT5G23960.2	MGSEVNRPLADFPANIWEDPLTSFSKSDLGTETFKEKHSTLKEAVKEAFMSSKANPIENIKFIDALCRLGVSYHFEKDIVEQLDKSFDCLDFPQMVRQEGCDLYTVGIIFQVFRQFGFKLSADVFEKFKDENGKFKGHLVTDAYGMLSLYEAAQWGTHGEDIIDEALAFSRSHLEEISSRSSPHLAIRIKNALKHPYHKGISRIETRQYISYYEEEESCDPTLLEFAKIDFNLLQILHREELACVTRWHHEMEFKSKVTYTRHRITEAYLWSLGTYFEPQYSQARVITTMALILFTALDDMYDAYGTMEELELFTDAMDEYSICNIIPIPDSMKFIYNVTVEFYDKLDEELEKEGRSGCGFHLKKSLQKTANGYMQEAKWLKKDYIATFDEYKENAILS…
AT5G44630.1	MEALGNFDYESYTNFTKLPSSQWGDQFLKFSIADSDFDVLEREIEVLKPKVRENIFVSSSTDKDAMKKTILSIHFLDSLGLSYHFEKEIEESLKHAFEKIEDLIADENKLHTISTIFRVFRTYGYYMSSDVFKIFKGDDGKFKESLIEDVKGMLSFYEAVHFGTTTDHILDEALSFTLNHLESLATGRRASPPHISKLIQNALHIPQHRNIQALVAREYISFYEHEEDHDETLLKLAKLNFKFLQLHYFQELKTITMWWTKLDHTSNLPPNFRERTVETWFAALMMYFEPQFSLGRIMSAKLYLVITFLDDACDTYGSISEVESLADCLERWDPDYMENLQGHMKTAFKFVMYLFKEYEEILRSQGRSFVLEKMIEEFKIIARKNLELVKWARGGHVPS…
AT5G48110.1	MEAITKNGSLSQTLVHCGPKSLSSFIPVRCLRFSKNPFPKKLVVTRARTSINSDHEAANRPLFQFPPSLLDDRFLSISANQSEIDSLGRDIEALKAKVSEKLVCMDVKERIHLIHLLVSLGVAYHFEKQIEEFLKVDFENVEDMNLGEEDMYSISVIFRVFRLYRHKLSSDVFNRFKEENGDFKKCLLDDKKSLTKQWASRGNTWNYFVGGSNEEHLSGHIKNVLYLSQQENAEVVMSREYIQFYEQETHHDETLLKFAKINFKFMQLHYVQELQTIVKWWKELDLESKIPNYYRVRAVECLYWAMAVYMEPQYSVARIILSKSLVLWTIIDDLYDAYCTLPEAIAFTENMERWETDAIDMPDHMKVLLRSLIDLMEDFKGEVRSEGRLYSVEYGIDEW…
