# Supplementary material for: Systematic identification of TPS genes in Gossypium and their characteristics in response to flooding stress
Source: Front Plant Sci. 2023 Feb 8;14:1126884. doi: 10.3389/fpls.2023.1126884 (PMC9945120; doi:10.3389/fpls.2023.1126884)
Supplement: Supplementary file 5 [file Table_4.xlsx]

## Sheet: Sheet1
List of Primers used for qRT-PCR analysis of GhTPS genes
Gene ID	Forward Prime	Reverse Primer
GhTPS37	TTTGCATGGGCAACCAATGA	GTGCCGTTACGCCATATTGT
GhTPS52	GAGGCCAGATGGACTCTTCA	CCCATGCCAACGAAAGATGT
GhTPS13	AAGAACATGGCTCGAACTGC	AGTGACACCGGTAGATGTCC
GhTPS42	CCATGGCAATACAAGGCGAA	ATCATCCGTGGCGTAGGAAT
GhTPS26	CTTGGGCTAAGACCGCTTTC	TTCAGGGTCCGAAGCAAGAT
GhTPS63	AGAACAGCATAACCCGGGAA	CGTGCCACCGTAAGAAATGT
GhTPS2	GCATGGCAAGGACGTAACAT	GGTCCCAAGGCAAACGAAAT
GhTPS36	GCATGGCAAGGACGTAACAT	GGTCCCAAGGCAAACGAAAT
GhTPS24	TGCTCCTTGGAATTGGCTTG	GGCACTTCCCAAATCATCCC
GhTPS62	CTTCATGAGGTTGCCCTTCG	CTGCCTTCCCTGTCTCTGAA
Actin	ATCCTCCGTCTTGACCTTG	TGTCCGTCAGGCAACTCAT
