# Supplementary material for: Systematic identification of TPS genes in Gossypium and their characteristics in response to flooding stress
Source: Front Plant Sci. 2023 Feb 8;14:1126884. doi: 10.3389/fpls.2023.1126884 (PMC9945120; doi:10.3389/fpls.2023.1126884)
Supplement: Supplementary file 6 [file Table_5.xlsx]

## Sheet: Total
Distribution of TPS proteins from five plant species into their different clades
Species	TPS a	TPS b	TPS c	TPS e/f	TPS g	Total
Gossypium hirsutum	27	32	4	6	2	71
Gossypium barbadense	34	29	4	6	2	75
Gossypium arboreum	36	18	2	3	1	60
Gossypium raimondii	32	16	2	3	1	54
Total	129	95	12	18	6	260

## Sheet: Gh
Distribution of TPS proteins of Gossypium hirsutum into their different clades
TPS a	TPS b	TPS c	TPS e/f	TPS g
GhTPS1	GhTPS13	GhTPS16	GhTPS11	GhTPS24
GhTPS10	GhTPS14	GhTPS26	GhTPS12	GhTPS62
GhTPS22	GhTPS15	GhTPS53	GhTPS2
GhTPS23	GhTPS17	GhTPS63	GhTPS36
GhTPS28	GhTPS18		GhTPS40
GhTPS29	GhTPS19		GhTPS41
GhTPS3	GhTPS20
GhTPS30	GhTPS21
GhTPS31	GhTPS25
GhTPS32	GhTPS27
GhTPS34	GhTPS33
GhTPS35	GhTPS38
GhTPS37	GhTPS39
GhTPS4	GhTPS42
GhTPS5	GhTPS43
GhTPS50	GhTPS44
GhTPS51	GhTPS45
GhTPS52	GhTPS46
GhTPS59	GhTPS47
GhTPS6	GhTPS48
GhTPS64	GhTPS49
GhTPS65	GhTPS54
GhTPS66	GhTPS55
GhTPS67	GhTPS56
GhTPS68	GhTPS57
GhTPS70	GhTPS58
GhTPS71	GhTPS60
	GhTPS61
	GhTPS69
	GhTPS7
	GhTPS8
	GhTPS9

## Sheet: Gb
Distribution of TPS proteins of Gossypium barbadense into their different clades
TPS a	TPS b	TPS c	TPS e/f	TPS g
GbTPS1	GbTPS10	GbTPS16	GbTPS11	GbTPS25
GbTPS21	GbTPS13	GbTPS26	GbTPS12	GbTPS64
GbTPS22	GbTPS14	GbTPS55	GbTPS2
GbTPS23	GbTPS15	GbTPS65	GbTPS36
GbTPS28	GbTPS17		GbTPS41
GbTPS29	GbTPS18		GbTPS42
GbTPS3	GbTPS19
GbTPS30	GbTPS20
GbTPS31	GbTPS24
GbTPS32	GbTPS27
GbTPS33	GbTPS34
GbTPS35	GbTPS38
GbTPS37	GbTPS39
GbTPS4	GbTPS43
GbTPS40	GbTPS44
GbTPS49	GbTPS45
GbTPS5	GbTPS46
GbTPS50	GbTPS47
GbTPS51	GbTPS48
GbTPS52	GbTPS56
GbTPS53	GbTPS57
GbTPS54	GbTPS58
GbTPS6	GbTPS59
GbTPS61	GbTPS60
GbTPS66	GbTPS62
GbTPS67	GbTPS63
GbTPS68	GbTPS74
GbTPS69	GbTPS8
GbTPS7	GbTPS9
GbTPS70
GbTPS71
GbTPS72
GbTPS73
GbTPS75

## Sheet: Ga
Distribution of TPS proteins of Gossypium arboreum into their different clades
TPS a	TPS b	TPS c	TPS e/f	TPS g
GaTPS1	GaTPS11	GaTPS25	GaTPS10	GaTPS33
GaTPS18	GaTPS12	GaTPS46	GaTPS3
GaTPS19	GaTPS13		GaTPS9
GaTPS2	GaTPS14
GaTPS20	GaTPS15
GaTPS21	GaTPS16
GaTPS22	GaTPS17
GaTPS23	GaTPS26
GaTPS24	GaTPS27
GaTPS35	GaTPS28
GaTPS36	GaTPS29
GaTPS37	GaTPS30
GaTPS38	GaTPS31
GaTPS39	GaTPS32
GaTPS4	GaTPS34
GaTPS40	GaTPS47
GaTPS41	GaTPS58
GaTPS42	GaTPS7
GaTPS43
GaTPS44
GaTPS45
GaTPS48
GaTPS49
GaTPS5
GaTPS50
GaTPS51
GaTPS52
GaTPS53
GaTPS54
GaTPS55
GaTPS56
GaTPS57
GaTPS59
GaTPS6
GaTPS60
GaTPS8

## Sheet: Gr
Distribution of TPS proteins of Gossypium raimondii into their different clades
TPS a	TPS b	TPS c	TPS e/f	TPS g
GrTPS1	GrTPS10	GrTPS14	GrTPS28	GrTPS50
GrTPS15	GrTPS11	GrTPS7	GrTPS29
GrTPS16	GrTPS12		GrTPS5
GrTPS17	GrTPS13
GrTPS18	GrTPS30
GrTPS19	GrTPS31
GrTPS2	GrTPS32
GrTPS20	GrTPS33
GrTPS21	GrTPS34
GrTPS22	GrTPS35
GrTPS23	GrTPS48
GrTPS24	GrTPS49
GrTPS25	GrTPS51
GrTPS26	GrTPS52
GrTPS27	GrTPS8
GrTPS3	GrTPS9
GrTPS36
GrTPS37
GrTPS38
GrTPS39
GrTPS4
GrTPS40
GrTPS41
GrTPS42
GrTPS43
GrTPS44
GrTPS45
GrTPS46
GrTPS47
GrTPS53
GrTPS54
GrTPS6
