# Supplementary material for: Systematic identification of TPS genes in Gossypium and their characteristics in response to flooding stress
Source: Front Plant Sci. 2023 Feb 8;14:1126884. doi: 10.3389/fpls.2023.1126884 (PMC9945120; doi:10.3389/fpls.2023.1126884)
Supplement: Supplementary file 7 [file Table_6.xlsx]

## Sheet: Distribution of TPS genes
Distribution of TPS genes on chromosomes in four cotton species
G. hirsutum(At/Dt) Vs G.barbadense(At/Dt)				G. hirsutum(At/Dt) Vs G.arboreum(A) & G.raimondii(D)				G. barbadense Vs G.arboreum(A) & G.raimondii (D)
Ch.NO.	Genes	Ch.NO.	Genes	Ch.NO.	Genes	Ch.NO.	Genes	Ch.NO.	Genes	Ch.NO.	Genes
GH-At-01	3	GB-At-01	3	GH-At-01	3	A-01	3	GB-At-01	3	A-01	3
GH-At-02	0	GB-At-02	0	GH-At-02	0	A-02	3	GB-At-02	0	A-02	3
GH-At-03	0	GB-At-03	0	GH-At-03	0	A-03	0	GB-At-03	0	A-03	0
GH-At-04	6	GB-At-04	7	GH-At-04	6	A-04	1	GB-At-04	7	A-04	1
GH-At-05	6	GB-At-05	5	GH-At-05	6	A-05	17	GB-At-05	5	A-05	17
GH-At-06	0	GB-At-06	0	GH-At-06	0	A-06	0	GB-At-06	0	A-06	0
GH-At-07	0	GB-At-07	0	GH-At-07	0	A-07	0	GB-At-07	0	A-07	0
GH-At-08	1	GB-At-08	1	GH-At-08	1	A-08	1	GB-At-08	1	A-08	1
GH-At-09	5	GB-At-09	4	GH-At-09	5	A-09	6	GB-At-09	4	A-09	6
GH-At-10	4	GB-At-10	5	GH-At-10	4	A-10	7	GB-At-10	5	A-10	7
GH-At-11	7	GB-At-11	8	GH-At-11	7	A-11	8	GB-At-11	8	A-11	8
GH-At-12	0	GB-At-12	0	GH-At-12	0	A-12	0	GB-At-12	0	A-12	0
GH-At-13	2	GB-At-13	1	GH-At-13	2	A-13	5	GB-At-13	1	A-13	5
Scaffold	0	Scaffolds	0	Scaffold	0	Scaffolds	9	Scaffolds	0	Scaffolds	9
GH-Dt-01	3	GB-Dt-01	3	GH-Dt-01	3	D-01	0	GB-Dt-01	3	D-01	0
GH-Dt-02	0	GB-Dt-02	0	GH-Dt-02	0	D-02	6	GB-Dt-02	0	D-02	6
GH-Dt-03	0	GB-Dt-03	0	GH-Dt-03	0	D-03	0	GB-Dt-03	0	D-03	0
GH-Dt-04	2	GB-Dt-04	2	GH-Dt-04	2	D-04	1	GB-Dt-04	2	D-04	1
GH-Dt-05	13	GB-Dt-05	15	GH-Dt-05	13	D-05	0	GB-Dt-05	15	D-05	0
GH-Dt-06	0	GB-Dt-06	0	GH-Dt-06	0	D-06	6	GB-Dt-06	0	D-06	6
GH-Dt-07	0	GB-Dt-07	0	GH-Dt-07	0	D-07	13	GB-Dt-07	0	D-07	13
GH-Dt-08	1	GB-Dt-08	1	GH-Dt-08	1	D-08	0	GB-Dt-08	1	D-08	0
GH-Dt-09	5	GB-Dt-09	5	GH-Dt-09	5	D-09	17	GB-Dt-09	5	D-09	17
GH-Dt-10	4	GB-Dt-10	4	GH-Dt-10	4	D-10	0	GB-Dt-10	4	D-10	0
GH-Dt-11	6	GB-Dt-11	9	GH-Dt-11	6	D-11	7	GB-Dt-11	9	D-11	7
GH-Dt-12	0	GB-Dt-12	0	GH-Dt-12	0	D-12	2	GB-Dt-12	0	D-12	2
GH-Dt-13	3	GB-Dt-13	2	GH-Dt-13	3	D-13	2	GB-Dt-13	2	D-13	2
Total(At)	34	Total(At)	34	Total(At)	34	Total(A)	60	Total(At)	34	Total(A)	60
Total (Dt)	37	Total (Dt)	41	Total (Dt)	37	Total(D)	54	Total (Dt)	41	Total(D)	54
Total	71	Total	75	Total	71			Total	75

## Sheet: Distribution  Fig.
Gb-At/Dt
A01	3
A02	0
A03	0
A04	7
A05	5
A06	0
A07	0
A08	1
A09	4
A10	5
A11	8
A12	0
A13	1
D01	3
D02	0
D03	0
D04	2
D05	15
D06	0
D07	0
D08	1
D09	5
D10	4
D11	9
D12	0
D13	2
Gh-At/Dt
A01	3
A02	0
A03	0
A04	6
A05	6
A06	0
A07	0
A08	1
A09	5
A10	4
A11	7
A12	0
A13	2
D01	3
D02	0
D03	0
D04	2
D05	13
D06	0
D07	0
D08	1
D09	5
D10	4
D11	6
D12	0
D13	3
Ga-chro
Chr01	3
Chr02	3
Chr03	0
Chr04	1
Chr05	17
Chr06	0
Chr07	0
Chr08	1
Chr09	6
Chr10	7
Chr11	8
Chr12	0
Chr13	5
Gr-chro
Chr01	0
Chr02	6
Chr03	0
Chr04	1
Chr05	0
Chr06	6
Chr07	13
Chr08	0
Chr09	17
Chr10	0
Chr11	7
Chr12	2
Chr13	2

## Sheet: Distribution  Tab.
	Comparison of chromosomes harboring number of TPS genes from different genomes and sub genomes of four cotton species
	Chr. No	Ga	GH-At	GB-At	Gr	GH-Dt	GB-Dt	Total
	Chr. 1	3	3	3	0	3	3	15
	Chr. 2	3	0	0	6	0	0	9
	Chr. 3	0	0	0	0	0	0	0
	Chr. 4	1	6	7	1	2	2	19
	Chr. 5	17	6	5	0	13	15	56
	Chr. 6	0	0	0	6	0	0	6
	Chr. 7	0	0	0	13	0	0	13
	Chr. 8	1	1	1	0	1	1	5
	Chr. 9	6	5	4	17	5	5	42
	Chr. 10	7	4	5	0	4	4	24
	Chr. 11	8	7	8	7	6	9	45
	Chr. 12	0	0	0	2	0	0	2
	Chr. 13	5	2	1	2	3	2	15
	Scaffolds	9	0	0	0	0	0	9
	Total	60	34	34	54	37	41	260

## Sheet: Sheet2
Gossypium hirsutum			Gossypium barbadense			Gossypium arboreum			Gossypium raimondii
Chr No.	Gene No.		Chr No.	Gene No.		Chr No.	Gene No.		Chr No.	Gene No.
A01	3		A01	3		A01	3		D01	0
A02	0		A02	0		A02	3		D02	6
A03	0		A03	0		A03	0		D03	0
A04	6		A04	7		A04	1		D04	1
A05	6		A05	5		A05	17		D05	0
A06	0		A06	0		A06	0		D06	6
A07	0		A07	0		A07	0		D07	13
A08	1		A08	1		A08	1		D08	0
A09	5		A09	4		A09	6		D09	17
A10	4		A10	5		A10	7		D10	0
A11	7		A11	8		A11	8		D11	7
A12	0		A12	0		A12	0		D12	2
A13	2		A13	1		A13	5		D13	2
D01	3		D01	3		Scaffolds	9
D02	0		D02	0						54
D03	0		D03	0			60
D04	2		D04	2
D05	13		D05	15
D06	0		D06	0
D07	0		D07	0
D08	1		D08	1
D09	5		D09	5
D10	4		D10	4
D11	6		D11	9
D12	0		D12	0
D13	3		D13	2
Scaffold	0		Scaffolds	0
	71			75
