# Supplementary material for: Systematic identification of TPS genes in Gossypium and their characteristics in response to flooding stress
Source: Front Plant Sci. 2023 Feb 8;14:1126884. doi: 10.3389/fpls.2023.1126884 (PMC9945120; doi:10.3389/fpls.2023.1126884)
Supplement: Supplementary file 8 [file Table_7.xlsx]

## Sheet: GH-GH
	Synonymous and non-synonymous substitutions and tentative divergence time of orthologous TPS genes in Gossypium hirsutum
	Seq_1	Seq_2	Ka	Ks	Ka_Ks	Summary
	GH_A01G0700.1	GH_D01G0700.1	0.0283014	0.0582534	0.485833	Less than 0.5	21
	GH_A01G0700.1	GH_A11G3155.1	0.218698	0.774262	0.282459	Greater than 0.5	4
	GH_A01G0700.1	GH_D11G3183.1	0.222698	0.728858	0.305544	Greater than 1.0	0
	GH_A01G0973.1	GH_D01G0999.1	0.0096128	0.0359949	0.26706	Total	27
	GH_A01G2183.1	GH_D01G2266.1	0.0116636	0.067477	0.172852
	GH_A04G0220.1	GH_D05G3845.1	0.0612954	0.18186	0.337046
	GH_A04G0223.1	GH_D05G3844.1	0.0824401	0.27711	0.2975
	GH_A04G0491.1	GH_D05G3564.1	0.0699152	0.154389	0.452851
	GH_A04G1281.1	GH_D04G1627.1	0.0204705	0.0503198	0.406808
	GH_A05G1635.1	GH_D05G1666.1	0.0346629	0.0526922	0.657837
	GH_A05G2924.1	GH_D05G2948.1	0.0183911	0.0421459	0.436368
	GH_A05G3183.1	GH_D05G3206.1	0.0297451	0.0393533	0.755849
	GH_A08G0731.1	GH_D08G0724.1	0.0199564	0.0333405	0.598562
	GH_A08G0731.1	GH_D11G1311.1	0.118995	0.516514	0.23038
	GH_A08G0731.1	GH_A11G1284.1	0.123477	0.514557	0.239969
	GH_A09G0086.1	GH_D09G0090.1	0.0234602	0.0501264	0.46802
	GH_A09G0358.1	GH_D09G0366.1	0.0366714	0.0939623	0.390278
	GH_A10G0177.1	GH_D10G0184.1	0.0303952	0.0379228	0.801502
	GH_A11G1284.1	GH_D11G1311.1	0.0105455	0.0332721	0.316946
	GH_A11G1284.1	GH_D08G0724.1	0.126905	0.516147	0.245869
	GH_A11G3142.1	GH_D11G3173.1	0.0102683	0.0534818	0.191996
	GH_A11G3155.1	GH_D01G0700.1	0.223662	0.78613	0.28451
	GH_A13G1674.1	GH_D13G1625.1	0.0108375	0.0750988	0.14431
	GH_D01G0700.1	GH_D11G3183.1	0.229405	0.732666	0.313109
	GH_D08G0724.1	GH_D11G1311.1	0.121643	0.524622	0.231869

## Sheet: GB-GB
	Synonymous and non-synonymous substitutions and tentative divergence time of orthologous TPS genes in Gossypium barbadense
	Seq_1	Seq_2	Ka	Ks	Ka_Ks	Summary
	GB_A01G0688.1	GB_D13G1719.1	0.285883	1.33355	0.214378	Less than 0.5	24
	GB_A01G0688.1	GB_A11G3227.1	0.274602	0.987546	0.278065	Greater than 0.5	6
	GB_A01G0688.1	GB_D11G3218.1	0.278427	0.976256	0.285199	Greater than 1.0	1
	GB_A01G0970.1	GB_D01G1039.1	0.00942015	0.0351627	0.267902	Total	31
	GB_A01G2285.1	GB_D01G2369.1	0.00775251	0.0529837	0.146319
	GB_A04G0244.1	GB_D05G3857.1	0.182413	0.403828	0.45171
	GB_A04G0246.1	GB_D13G1719.1	0.145198	0.772284	0.188011
	GB_A04G0315.1	GB_D05G3784.1	0.0497071	0.089673	0.554315
	GB_A04G0489.1	GB_D05G3579.1	0.0367562	0.080076	0.459017
	GB_A04G1323.1	GB_D04G1710.1	0.0228964	0.0385616	0.593762
	GB_A05G1656.1	GB_D05G1682.1	0.0191641	0.0459455	0.417105
	GB_A05G2972.1	GB_D05G2957.1	0.0259196	0.0507689	0.510541
	GB_A05G3215.1	GB_D05G3213.1	0.0411283	0.0577773	0.711841
	GB_A08G0737.1	GB_A11G1289.1	0.122846	0.518445	0.236951
	GB_A08G0737.1	GB_D11G1325.1	0.120983	0.507625	0.238332
	GB_A08G0737.1	GB_D08G0750.1	0.0181278	0.0351284	0.516044
	GB_A09G0392.1	GB_D09G0358.1	0.0784091	0.17451	0.449311
	GB_A10G0051.1	GB_D10G0054.1	0.0307882	0.0726618	0.423719
	GB_A10G0169.1	GB_D10G0173.1	0.0402768	0.039932	1.00863
	GB_A10G0173.1	GB_D10G0178.1	0.0265791	0.0436169	0.609376
	GB_A11G1289.1	GB_D08G0750.1	0.126915	0.508722	0.249477
	GB_A11G1289.1	GB_D11G1325.1	0.00948421	0.0332721	0.28505
	GB_A11G3215.1	GB_D11G3217.1	0.0119541	0.0498885	0.239617
	GB_A11G3228.1	GB_D13G1719.1	0.321654	1.34751	0.238703
	GB_A11G3228.1	GB_D05G3859.1	0.326776	1.11915	0.291987
	GB_A11G3228.1	GB_D11G3223.1	0.145329	0.414478	0.350633
	GB_D05G3858.1	GB_D13G1719.1	0.111402	0.852026	0.13075
	GB_D05G3859.1	GB_D11G3226.1	0.327113	1.18361	0.276369
	GB_D05G3860.1	GB_D11G3223.1	0.308505	1.17278	0.263056
	GB_D08G0750.1	GB_D11G1325.1	0.125586	0.5093	0.246584
	GB_D11G3223.1	GB_D13G1719.1	0.307717	1.103	0.278983

## Sheet: Ga-Ga
	Synonymous and non-synonymous substitutions and tentative divergence time of orthologous TPS genes in Gossypium arboreum
	Seq_1	Seq_2	Ka	Ks	Ka_Ks	Summary
	Ga08G0776.1	Ga11G2752.1	0.122297	0.509884	0.239853	Less than 0.5	1
						Greater than 0.5	0
						Greater than 1.0	0
						Total	1

## Sheet: Gr-Gr
	Synonymous and non-synonymous substitutions and tentative divergence time of orthologous TPS genes in Gossypium raimondii
	Seq_1	Seq_2	Ka	Ks	Ka_Ks	Summary
	Gorai.002G080400.1	Gorai.013G164900.1	0.12753	0.830887	0.153487	Less than 0.5	4
	Gorai.002G080400.1	Gorai.009G428500.1	0.154061	0.787313	0.195679	0.5-1.0	0
	Gorai.004G079500.1	Gorai.007G137400.1	0.137126	0.522272	0.262557	Greater than 1.0	0
	Gorai.009G428400.1	Gorai.013G164800.1	0.118207	0.728245	0.162318	Total	4

## Sheet: GH-GB
	Synonymous and non-synonymous substitutions and tentative divergence time of orthologous TPS genes between Gossypium Hirsutum & Gossypium barbadense
	Seq_1	Seq_2	Ka	Ks	Ka_Ks	Summary
	GB_A01G0688.1	GH_D13G1626.1	0.285883	1.35033	0.211713	Less than 0.5	61
	GB_A01G0688.1	GH_A13G1674.1	0.286419	1.32905	0.215507	0.5-1.0	22
	GB_A01G0688.1	GH_A11G3154.1	0.274602	0.987546	0.278065	Greater than 1.0	4
	GB_A01G0688.1	GH_A01G0700.1	0.000785649	0.00277137	0.283488	Total	87
	GB_A01G0688.1	GH_D11G3183.1	0.22164	0.721528	0.307181
	GB_A01G0688.1	GH_D01G0700.1	0.0274778	0.0552308	0.497509
	GB_A01G0970.1	GH_D01G0999.1	0.00961642	0.035947	0.267517
	GB_A01G2285.1	GH_D01G2266.1	0.00775251	0.0529837	0.146319
	GB_A01G2285.1	GH_A01G2183.1	0.0073587	0.0345047	0.213266
	GB_A04G0244.1	GH_A13G1674.1	0.240857	0.965293	0.249517
	GB_A04G0244.1	GH_D13G1626.1	0.238424	0.933258	0.255475
	GB_A04G0244.1	GH_D05G3844.1	0.19174	0.398426	0.481243
	GB_A04G0244.1	GH_A04G0220.1	0.147754	0.275508	0.536296
	GB_A04G0315.1	GH_D05G3781.1	0.0690547	0.094157	0.733399
	GB_A04G0315.1	GH_A04G0299.1	0.012148	0.010634	1.14237
	GB_A04G0489.1	GH_D05G3564.1	0.038597	0.0695703	0.554791
	GB_A04G1323.1	GH_A04G1281.1	0.00212691	0.00754723	0.281813
	GB_A04G1323.1	GH_D04G1627.1	0.0226663	0.0529252	0.428271
	GB_A05G1656.1	GH_D05G1666.1	0.0205307	0.0422293	0.486172
	GB_A05G1656.1	GH_A05G1635.1	0.0142396	0.0207776	0.685335
	GB_A05G2972.1	GH_D05G2948.1	0.025496	0.050064	0.509268
	GB_A05G2972.1	GH_A05G2924.1	0.0229749	0.0388405	0.59152
	GB_A05G3215.1	GH_D05G3206.1	0.0273189	0.0393676	0.693944
	GB_A08G0737.1	GH_A08G0731.1	0.000508001	0.00717924	0.0707598
	GB_A08G0737.1	GH_D11G1311.1	0.118364	0.520439	0.227432
	GB_A08G0737.1	GH_A11G1284.1	0.122846	0.518445	0.236951
	GB_A08G0737.1	GH_D08G0724.1	0.0205566	0.037206	0.552508
	GB_A09G0389.1	GH_A09G0356.1	0.0109726	0.0121145	0.905743
	GB_A09G0391.1	GH_D09G0366.1	0.0307677	0.0813922	0.378018
	GB_A09G0391.1	GH_A09G0358.1	0.0151126	0.0160177	0.943494
	GB_A10G0054.1	GH_A10G0052.1	0.141492	0.33741	0.419347
	GB_A10G0169.1	GH_D10G0178.1	0.0410897	0.0399707	1.028
	GB_A10G0173.1	GH_D10G0184.1	0.0265791	0.0406289	0.654193
	GB_A11G1289.1	GH_A08G0731.1	0.123477	0.514557	0.239969
	GB_A11G1289.1	GH_D08G0724.1	0.126905	0.516147	0.245869
	GB_A11G1289.1	GH_D11G1311.1	0.0100146	0.0332721	0.300993
	GB_A11G1549.1	GH_A11G1549.1	0.0135824	0.00814119	1.66836
	GB_A11G3215.1	GH_D11G3173.1	0.0102683	0.0534818	0.191996
	GB_A11G3219.1	GH_A01G0700.1	0.303904	1.10713	0.274498
	GB_A11G3228.1	GH_D13G1625.1	0.324336	1.31105	0.247387
	GB_A11G3228.1	GH_A13G1674.1	0.321038	1.26814	0.253157
	GB_A11G3228.1	GH_D01G0700.1	0.225778	0.789192	0.286088
	GB_A11G3228.1	GH_D11G3183.1	0.0630699	0.100586	0.627025
	GB_A13G1565.1	GH_A13G1451.1	0.000783392	0.00292256	0.26805
	GB_D01G1039.1	GH_A01G0973.1	0.00941667	0.0352086	0.267454
	GB_D01G2369.1	GH_D01G2266.1	0	0.00538602	0
	GB_D01G2369.1	GH_A01G2183.1	0.0116636	0.067477	0.172852
	GB_D04G1710.1	GH_D04G1627.1	0.00834943	0.0182039	0.458661
	GB_D04G1710.1	GH_A04G1281.1	0.0204449	0.0386167	0.529431
	GB_D05G0812.1	GH_A05G0823.1	0.0417217	0.0583849	0.714598
	GB_D05G1682.1	GH_D05G1666.1	0.00224593	0.00392158	0.572711
	GB_D05G1682.1	GH_A05G1635.1	0.0414933	0.0651357	0.637028
	GB_D05G2957.1	GH_A05G2924.1	0.0186799	0.042706	0.437407
	GB_D05G3213.1	GH_A05G3183.1	0.043346	0.0577585	0.75047
	GB_D05G3579.1	GH_A04G0491.1	0.0672301	0.158291	0.424724
	GB_D05G3579.1	GH_D05G3564.1	0.00509804	0.00261381	1.95042
	GB_D05G3784.1	GH_D05G3781.1	0.0297609	0.0462684	0.643222
	GB_D05G3857.1	GH_D13G1626.1	0.146762	0.915093	0.160379
	GB_D05G3857.1	GH_A13G1674.1	0.145732	0.893446	0.163112
	GB_D05G3857.1	GH_D05G3844.1	0.00346696	0.0125035	0.277278
	GB_D08G0750.1	GH_D11G1311.1	0.122065	0.521178	0.23421
	GB_D08G0750.1	GH_A11G1284.1	0.126915	0.508722	0.249477
	GB_D08G0750.1	GH_D08G0724.1	0.000538938	0.00190416	0.283032
	GB_D08G0750.1	GH_A08G0731.1	0.0174999	0.0310523	0.563562
	GB_D09G0087.1	GH_D09G0090.1	0.000715137	0.00259516	0.275566
	GB_D09G0087.1	GH_A09G0086.1	0.0225614	0.0467894	0.482191
	GB_D09G0351.1	GH_D09G0362.1	0.00144796	0.00258565	0.56
	GB_D09G0357.1	GH_A09G0356.1	0.0609726	0.131421	0.463947
	GB_D09G0358.1	GH_A09G0358.1	0.0374413	0.0940523	0.39809
	GB_D10G0177.1	GH_D10G0183.1	0.00916882	0.0107145	0.855742
	GB_D10G0178.1	GH_D10G0184.1	0	0.00263969	0
	GB_D10G0178.1	GH_A10G0177.1	0.0303952	0.0407063	0.746693
	GB_D11G1325.1	GH_A08G0731.1	0.121613	0.503796	0.241394
	GB_D11G1325.1	GH_D08G0724.1	0.125012	0.513056	0.243662
	GB_D11G1325.1	GH_A11G1284.1	0.0100146	0.0332721	0.300993
	GB_D11G3217.1	GH_D11G3173.1	0.00617287	0.0282519	0.218494
	GB_D11G3217.1	GH_A11G3142.1	0.0119541	0.0498885	0.239617
	GB_D11G3217.1	GH_A01G0700.1	0.275	1.08701	0.252987
	GB_D11G3217.1	GH_A13G1674.1	0.305862	0.973385	0.314225
	GB_D11G3218.1	GH_D01G0700.1	0.275452	0.994336	0.277021
	GB_D11G3223.1	GH_D11G3177.1	0.304171	0.958791	0.317244
	GB_D11G3223.1	GH_A11G3155.1	0.143291	0.411737	0.348017
	GB_D11G3226.1	GH_D13G1625.1	0.325575	1.34228	0.242554
	GB_D13G1719.1	GH_A13G1674.1	0.0100582	0.0811995	0.12387
	GB_D13G1719.1	GH_D05G3844.1	0.143572	0.92202	0.155715
	GB_D13G1719.1	GH_A04G0223.1	0.120585	0.764362	0.157758
	GB_D13G1719.1	GH_D13G1625.1	0.00230947	0.00551473	0.418782

## Sheet: Ga-Gr
	Synonymous and non-synonymous substitutions and tentative divergence time of orthologous TPS genes between Gossypium Arboreum & Gossypium raimondii
	Seq_1	Seq_2	Ka	Ks	Ka_Ks	Summary
	Ga01G0779.1	Gorai.002G080300.1	0.0235075	0.0348985	0.673597	Less than 0.5	11
	Ga01G1071.1	Gorai.002G110600.1	0.016099	0.040225	0.400223	0.5-1.0	9
	Ga04G0429.1	Gorai.012G132700.1	0.0200957	0.0384782	0.522262	Greater than 1.0	1
	Ga05G0866.1	Gorai.009G084900.1	0.0382313	0.0854493	0.447415	Total	21
	Ga05G1741.1	Gorai.009G170800.1	0.258523	1.08424	0.238436
	Ga05G3116.1	Gorai.009G306500.1	0.0156335	0.0365276	0.427991
	Ga05G3397.1	Gorai.009G330400.1	0.0329783	0.0638272	0.516681
	Ga05G3947.1	Gorai.009G391200.1	0.0910035	0.119867	0.759207
	Ga05G3984.1	Gorai.009G428200.1	0.00933138	0.117427	0.0794655
	Ga10G2911.1	Gorai.011G019700.1	0.0290756	0.035445	0.8203
	Ga10G2915.1	Gorai.011G019200.1	0.0217731	0.014128	1.54112
	Ga10G3041.1	Gorai.011G005500.1	0.185426	0.34972	0.530213
	Gorai.002G234600.1	Ga02G1510.1	0.0104883	0.0543666	0.192919
	Gorai.004G079500.1	Ga11G2752.1	0.127375	0.500424	0.254534
	Gorai.004G079500.1	Ga08G0776.1	0.0183287	0.0299478	0.612021
	Gorai.007G137400.1	Ga08G0776.1	0.132594	0.520404	0.25479
	Gorai.007G137400.1	Ga11G2752.1	0.025232	0.0666611	0.378512
	Gorai.007G315000.1	Ga11G0696.1	0.0833962	0.110482	0.754839
	Gorai.007G316200.1	Ga11G0663.1	0.0740465	0.141842	0.522035
	Gorai.013G164800.1	Ga13G1775.1	0.0222869	0.086802	0.256755
	Gorai.013G164800.1	Ga13G1836.1	0.0222869	0.086802	0.256755

## Sheet: Ga-GH
	Synonymous and non-synonymous substitutions and tentative divergence time of orthologous TPS genes between Gossypium Arboreum & Gossypium hirsutum
	Seq_1	Seq_2	Ka	Ks	Ka_Ks	Summary
	Ga01G0779.1	GH_D11G3183.1	0.220515	0.722656	0.305145	Less than 0.5	31
	Ga01G0779.1	GH_D01G0700.1	0.0258264	0.0522708	0.494088	0.5-1.0	13
	Ga01G1071.1	GH_D01G0999.1	0.0135437	0.0328783	0.411936	Greater than 1.0	1
	Ga02G1510.1	GH_D01G2266.1	0.0104883	0.0486056	0.215784	Total	45
	Ga04G0429.1	GH_D04G1627.1	0.021923	0.0503632	0.435298
	Ga05G1741.1	GH_D05G1666.1	0.263668	1.06919	0.246605
	Ga05G3118.1	GH_D05G2948.1	0.0455721	0.104725	0.435158
	Ga05G3947.1	GH_D05G3781.1	0.101701	0.130831	0.777348
	Ga05G3984.1	GH_D05G3845.1	0.012446	0.121417	0.102506
	Ga05G3987.1	GH_D05G3844.1	0.0885066	0.305928	0.289306
	Ga05G4053.1	GH_D05G3845.1	0.0625844	0.191431	0.326929
	Ga08G0776.1	GH_D11G1311.1	0.117578	0.519745	0.226222
	Ga08G0776.1	GH_D08G0724.1	0.0158567	0.0293301	0.540628
	Ga09G0091.1	GH_D09G0090.1	0.0865997	0.111736	0.775036
	Ga09G0392.1	GH_D09G0362.1	0.0160952	0.0505847	0.318184
	Ga09G0395.1	GH_D09G0366.1	0.0239237	0.0610022	0.392177
	Ga10G2911.1	GH_D10G0184.1	0.0267985	0.035445	0.756059
	Ga11G0663.1	GH_D01G0700.1	0.229499	0.76176	0.301275
	Ga11G0663.1	GH_D11G3183.1	0.0678413	0.120525	0.562882
	Ga11G0697.1	GH_D11G3173.1	0.00849813	0.0606829	0.140042
	Ga11G2752.1	GH_D08G0724.1	0.127149	0.508265	0.250163
	Ga11G2752.1	GH_D11G1311.1	0.0100098	0.0295514	0.338726
	Ga13G1775.1	GH_D13G1625.1	0.0209358	0.0851529	0.245861
	GH_A01G0700.1	Ga01G0779.1	0.0023588	0.00555815	0.424386
	GH_A01G0973.1	Ga01G1071.1	0.00651177	0.0103355	0.630038
	GH_A01G2183.1	Ga02G1510.1	0.0151884	0.045837	0.331357
	GH_A04G0220.1	Ga05G3984.1	0.0604973	0.177935	0.339997
	GH_A04G1281.1	Ga04G0429.1	0.00141643	0.00503358	0.281397
	GH_A05G0823.1	Ga05G0866.1	0.0340289	0.039579	0.859771
	GH_A05G1635.1	Ga05G1741.1	0.276984	1.07742	0.25708
	GH_A05G2924.1	Ga05G3118.1	0.0425763	0.106439	0.400006
	GH_A08G0731.1	Ga11G2752.1	0.123723	0.506705	0.244171
	GH_A08G0731.1	Ga08G0776.1	0.00372893	0.00841777	0.442983
	GH_A09G0086.1	Ga09G0091.1	0.0364486	0.0484129	0.752868
	GH_A09G0356.1	Ga09G0392.1	0.0764447	0.132982	0.574849
	GH_A09G0358.1	Ga09G0395.1	0.0119753	0.0251555	0.476049
	GH_A10G0052.1	Ga10G3041.1	0.191867	0.382183	0.502029
	GH_A10G0177.1	Ga10G2911.1	0.00587051	0.00267201	2.19704
	GH_A10G2557.1	Ga10G0136.1	0.034566	0.0460655	0.750366
	GH_A11G1284.1	Ga11G2752.1	0.00157198	0.00727389	0.216113
	GH_A11G3142.1	Ga11G0697.1	0.00169551	0.0183449	0.0924245
	GH_A11G1284.1	Ga08G0776.1	0.122052	0.517759	0.235732
	GH_A11G3155.1	Ga11G0663.1	0.0822203	0.145675	0.564409
	GH_A11G3156.1	Ga01G0779.1	0.220686	0.715754	0.308327
	GH_A13G1674.1	Ga13G1775.1	0.013455	0.0214734	0.62659

## Sheet: Ga-GB
	Synonymous and non-synonymous substitutions and tentative divergence time of orthologous TPS genes between Gossypium Arboreum & Gossypium barbadense
	Seq_1	Seq_2	Ka	Ks	Ka_Ks	Summary
	Ga01G0779.1	GB_D13G1719.1	0.28349	1.3205	0.214683	Less than 0.5	43
	Ga01G0779.1	GB_D05G3857.1	0.324046	1.26718	0.255723	0.5-1.0	15
	Ga01G0779.1	GB_D11G3217.1	0.272647	1.06576	0.255825	Greater than 1.0	2
	Ga01G1040.1	GB_D01G0996.1	0.0386633	0.0596436	0.648238	Total	60
	Ga01G1071.1	GB_D01G1039.1	0.0138324	0.0321343	0.430455
	Ga02G1510.1	GB_D01G2369.1	0.0104883	0.0486056	0.215784
	Ga04G0429.1	GB_D04G1710.1	0.0212524	0.0386536	0.549818
	Ga05G0866.1	GB_D05G0812.1	0.0536588	0.0914263	0.586908
	Ga05G1741.1	GB_D05G1682.1	0.261001	1.08145	0.241343
	Ga05G3118.1	GB_D05G2957.1	0.0463273	0.102854	0.450417
	Ga05G3728.1	GB_D05G3579.1	0.0427059	0.063492	0.672618
	Ga05G3947.1	GB_D05G3784.1	0.109138	0.155432	0.702161
	Ga05G3984.1	GB_D13G1719.1	0.113597	0.79533	0.14283
	Ga05G3984.1	GB_D05G3857.1	0.0802771	0.273304	0.293728
	Ga05G4037.1	GB_D11G3226.1	0.325686	1.33473	0.24401
	Ga05G4037.1	GB_D05G3857.1	0.0972966	0.289338	0.336273
	Ga05G4056.1	GB_D11G3217.1	0.334731	1.07604	0.311077
	Ga08G0776.1	GB_D11G1325.1	0.120194	0.506959	0.237089
	Ga08G0776.1	GB_D08G0750.1	0.0163702	0.0290546	0.56343
	Ga09G0091.1	GB_D09G0087.1	0.0856391	0.108252	0.791108
	Ga09G0392.1	GB_D09G0357.1	0.0663311	0.132286	0.50142
	Ga10G2911.1	GB_D10G0178.1	0.0267985	0.0382422	0.700757
	Ga10G3041.1	GB_D10G0054.1	0.179912	0.378868	0.474868
	Ga11G0663.1	GB_D11G3223.1	0.163584	0.423433	0.386329
	Ga11G0697.1	GB_D11G3217.1	0.0100239	0.0543483	0.184439
	Ga11G0697.1	GB_D13G1719.1	0.308671	1.15277	0.267765
	Ga11G1048.1	GB_D11G2872.1	0.0245299	0.0419345	0.584957
	Ga11G2752.1	GB_D08G0750.1	0.12717	0.504372	0.252135
	Ga11G2752.1	GB_D11G1325.1	0.00947963	0.0295514	0.320785
	Ga13G1775.1	GB_D05G3857.1	0.141989	0.91016	0.156004
	Ga13G1775.1	GB_D13G1719.1	0.020145	0.091362	0.220497
	Ga13G1775.1	GB_D11G3217.1	0.319324	1.02273	0.312226
	GB_A01G0688.1	Ga13G1775.1	0.298634	1.32489	0.225402
	GB_A01G0688.1	Ga11G0663.1	0.229209	0.756844	0.302849
	GB_A01G0688.1	Ga01G0779.1	0.00157171	0.00277393	0.566601
	GB_A01G0970.1	Ga01G1071.1	0.00651419	0.0103222	0.631086
	GB_A01G2285.1	Ga02G1510.1	0.00930665	0.016368	0.568588
	GB_A04G0244.1	Ga13G1775.1	0.241741	0.976391	0.247586
	GB_A04G0244.1	Ga05G3984.1	0.152305	0.317592	0.479562
	GB_A04G0244.1	Ga05G4037.1	0.109468	0.166795	0.656302
	GB_A04G0246.1	Ga11G0697.1	0.32811	1.05844	0.309993
	GB_A04G0250.1	Ga01G0779.1	0.291471	1.16113	0.251023
	GB_A04G0315.1	Ga05G3947.1	0.0735222	0.14754	0.498321
	GB_A04G0489.1	Ga05G3728.1	0.044601	0.0347762	1.28251
	GB_A04G1323.1	Ga04G0429.1	0.00354736	0.00755357	0.469628
	GB_A05G1656.1	Ga05G1741.1	0.257381	1.05436	0.244111
	GB_A05G2972.1	Ga05G3118.1	0.0518354	0.120577	0.429894
	GB_A08G0737.1	Ga11G2752.1	0.123091	0.510557	0.241092
	GB_A08G0737.1	Ga08G0776.1	0.00425509	0.0120873	0.35203
	GB_A10G0051.1	Ga10G3041.1	0.226474	0.503825	0.449508
	GB_A10G0173.1	Ga01G0779.1	0.653384	3.06277	0.213331
	GB_A10G0173.1	Ga10G2911.1	0.00465238	0.00285987	1.62678
	GB_A11G1289.1	Ga11G2752.1	0.00104762	0.00727389	0.144025
	GB_A11G1289.1	Ga08G0776.1	0.122052	0.517759	0.235732
	GB_A11G3215.1	Ga01G0779.1	0.277154	1.04445	0.26536
	GB_A11G3219.1	Ga05G4058.1	0.353521	1.30337	0.271237
	GB_A11G3227.1	Ga13G1775.1	0.328414	1.21549	0.27019
	GB_A11G3228.1	Ga11G0663.1	0.084204	0.148042	0.568784
	GB_A13G1565.1	Ga13G1548.1	0.000786885	0.00292541	0.268983
	GB_A11G3215.1	Ga11G0697.1	0.0016462	0.0178182	0.0923889

## Sheet: Gr-GH
	Synonymous and non-synonymous substitutions and tentative divergence time of orthologous TPS genes between Gossypium raimondii & Gossypium hirsutum
	Seq_1	Seq_2	Ka	Ks	Ka_Ks	Summary
	GH_A01G0700.1	Gorai.007G316800.1	0.224569	0.736996	0.304709	Less than 0.5	30
	GH_A01G0700.1	Gorai.002G080300.1	0.0259889	0.0408363	0.636417	0.5-1.0	15
	GH_A01G0973.1	Gorai.002G110600.1	0.0116491	0.0432694	0.269223	Greater than 1.0	3
	GH_A01G2183.1	Gorai.002G234600.1	0.0132325	0.073384	0.180318	Total	48
	GH_A04G0220.1	Gorai.009G427900.1	0.0258157	0.0426756	0.604929
	GH_A04G0223.1	Gorai.009G428200.1	0.0140483	0.0740639	0.189678
	GH_A04G0299.1	Gorai.009G391200.1	0.0557454	0.0764262	0.729401
	GH_A04G0491.1	Gorai.009G363000.1	0.0734013	0.114594	0.640533
	GH_A04G1281.1	Gorai.012G132700.1	0.0186468	0.0384453	0.48502
	GH_A05G0823.1	Gorai.009G084900.1	0.0829112	0.128971	0.642869
	GH_A05G1635.1	Gorai.009G170800.1	0.042078	0.0652138	0.645231
	GH_A05G2924.1	Gorai.009G306500.1	0.0161114	0.0418435	0.38504
	GH_A05G3183.1	Gorai.009G330400.1	0.0273162	0.0484217	0.564133
	GH_A08G0731.1	Gorai.007G137400.1	0.132813	0.516914	0.256933
	GH_A08G0731.1	Gorai.004G079500.1	0.0194169	0.0318798	0.609065
	GH_A09G0086.1	Gorai.006G009100.1	0.0225614	0.0534784	0.421879
	GH_A09G0358.1	Gorai.006G035800.1	0.0335537	0.100197	0.334879
	GH_A10G0177.1	Gorai.011G019700.1	0.0326683	0.0379228	0.861444
	GH_A11G1284.1	Gorai.004G079500.1	0.127131	0.50821	0.250154
	GH_A11G1284.1	Gorai.007G137400.1	0.026882	0.070541	0.381084
	GH_A11G3142.1	Gorai.007G314900.1	0.0136746	0.0596705	0.229169
	GH_A11G3155.1	Gorai.007G315900.1	0.153257	0.404387	0.378985
	GH_A11G3156.1	Gorai.007G316200.1	0.0607019	0.0943838	0.643139
	GH_A13G1674.1	Gorai.009G428400.1	0.11258	0.819513	0.137375
	GH_A13G1674.1	Gorai.013G164800.1	0.0104607	0.073896	0.14156
	Gorai.002G080300.1	GH_D01G0700.1	0.0237709	0.0204144	1.16442
	Gorai.002G110600.1	GH_D01G0999.1	0.00337791	0.0118171	0.28585
	Gorai.002G234600.1	GH_D01G2266.1	0.00309438	0.0162755	0.190125
	Gorai.004G079500.1	GH_D11G1311.1	0.122631	0.517898	0.236787
	Gorai.004G079500.1	GH_D08G0724.1	0.00622249	0.0073824	0.842881
	Gorai.006G009100.1	GH_D09G0090.1	0.000715137	0.010435	0.0685329
	Gorai.006G035800.1	GH_D09G0362.1	0.278876	0.983961	0.283422
	Gorai.007G137400.1	GH_D08G0724.1	0.131983	0.523447	0.252141
	Gorai.007G137400.1	GH_D11G1311.1	0.0203482	0.0430366	0.472812
	Gorai.007G314900.1	GH_D11G3173.1	0.004624	0.0282719	0.163554
	Gorai.007G315600.1	GH_D11G3176.1	0.11775	0.399801	0.294522
	Gorai.007G316800.1	GH_D01G0700.1	0.228072	0.740948	0.30781
	Gorai.009G170800.1	GH_D05G1666.1	0.00619053	0.0118404	0.522831
	Gorai.009G306500.1	GH_D05G2948.1	0.00505265	0.0117018	0.431782
	Gorai.009G330400.1	GH_D05G3206.1	0.0100032	0.00958479	1.04365
	Gorai.009G362900.1	GH_D05G3565.1	0.0751613	0.0715579	1.05036
	Gorai.009G391200.1	GH_D05G3781.1	0.00594799	0.0107529	0.553153
	Gorai.009G428200.1	GH_D05G3844.1	0.0771993	0.269162	0.286813
	Gorai.009G428400.1	GH_D13G1625.1	0.116646	0.782931	0.148987
	Gorai.011G019200.1	GH_D10G0178.1	0.0133442	0.0172092	0.775409
	Gorai.011G019600.1	GH_D10G0183.1	0.0205705	0.0361084	0.569688
	Gorai.012G132700.1	GH_D04G1627.1	0.00782879	0.0175924	0.445009
	Gorai.013G164800.1	GH_D13G1625.1	0.00434155	0.0248727	0.17455

## Sheet: Gr-GB
	Synonymous and non-synonymous substitutions and tentative divergence time of orthologous TPS genes between Gossypium raimondii & Gossypium barbadense
	Seq_1	Seq_2	Ka	Ks	Ka_Ks	Summary
	GB_A01G0688.1	Gorai.013G164900.1	0.285975	1.3468	0.212336	Less than 0.5	32
	GB_A01G0688.1	Gorai.007G315500.1	0.272717	0.963448	0.283064	0.5-1.0	22
	GB_A01G0688.1	Gorai.002G080300.1	0.025163	0.0378446	0.664904	Greater than 1.0	0
	GB_A01G0970.1	Gorai.002G110600.1	0.0116534	0.0432127	0.269675	Total	54
	GB_A01G2285.1	Gorai.002G234600.1	0.00931267	0.058785	0.158419
	GB_A04G0244.1	Gorai.009G427900.1	0.12532	0.273895	0.457548
	GB_A04G0315.1	Gorai.009G391200.1	0.0649167	0.0937479	0.69246
	GB_A04G0489.1	Gorai.009G362900.1	0.131202	0.212126	0.618508
	GB_A04G1323.1	Gorai.012G132700.1	0.0208359	0.0410271	0.507857
	GB_A05G1656.1	Gorai.009G170800.1	0.0197287	0.0459991	0.428894
	GB_A05G2972.1	Gorai.009G306500.1	0.0253632	0.0470017	0.539622
	GB_A05G3215.1	Gorai.009G330400.1	0.0248986	0.0484394	0.514014
	GB_A08G0737.1	Gorai.007G137400.1	0.120222	0.515011	0.233435
	GB_A08G0737.1	Gorai.004G079500.1	0.0200275	0.0358221	0.559084
	GB_A10G0051.1	Gorai.011G005500.1	0.0305299	0.0514374	0.593535
	GB_A10G0169.1	Gorai.011G019200.1	0.0498782	0.0609205	0.818742
	GB_A10G0173.1	Gorai.011G019700.1	0.0289702	0.0406289	0.713044
	GB_A11G1289.1	Gorai.004G079500.1	0.127131	0.50821	0.250154
	GB_A11G1289.1	Gorai.007G137400.1	0.0263358	0.070541	0.37334
	GB_A11G3215.1	Gorai.007G314900.1	0.0136746	0.0596705	0.229169
	GB_A11G3215.1	Gorai.009G428400.1	0.316467	1.12704	0.280796
	GB_A11G3216.1	Gorai.002G080300.1	0.339568	1.07492	0.315902
	GB_A11G3227.1	Gorai.013G164900.1	0.314528	1.14052	0.275776
	GB_A11G3228.1	Gorai.007G315900.1	0.153257	0.404387	0.378985
	Gorai.002G080500.1	GB_D11G3218.1	0.262781	0.982056	0.267583
	Gorai.002G106500.1	GB_D01G0996.1	0.0054827	0.00825129	0.664466
	Gorai.002G110600.1	GB_D01G1039.1	0.00220457	0.0115628	0.190661
	Gorai.002G234600.1	GB_D01G2369.1	0.00309438	0.0162755	0.190125
	Gorai.004G079500.1	GB_D11G1325.1	0.125239	0.505156	0.247921
	Gorai.004G079500.1	GB_D08G0750.1	0.00703849	0.00763851	0.921448
	Gorai.006G009100.1	GB_D09G0087.1	0	0.00781257	0
	Gorai.006G035400.1	GB_D09G0357.1	0.0666811	0.146497	0.45517
	Gorai.006G035900.1	GB_D09G0358.1	0.101129	0.228159	0.443239
	Gorai.007G137400.1	GB_D08G0750.1	0.132223	0.519941	0.254304
	Gorai.007G137400.1	GB_D11G1325.1	0.02089	0.0430366	0.485402
	Gorai.007G314900.1	GB_D11G3217.1	0.00769978	0.0338483	0.227479
	Gorai.007G316200.1	GB_D11G3223.1	0.134031	0.377276	0.355261
	Gorai.009G084900.1	GB_D05G0812.1	0.0426873	0.0479723	0.889832
	Gorai.009G170800.1	GB_D05G1682.1	0.00500674	0.0117324	0.426746
	Gorai.009G306500.1	GB_D05G2957.1	0.00599661	0.011858	0.505703
	Gorai.009G330400.1	GB_D05G3213.1	0.00908276	0.00960525	0.945604
	Gorai.009G362900.1	GB_D05G3579.1	0.0982638	0.187898	0.522964
	Gorai.009G391200.1	GB_D05G3784.1	0.0261121	0.0396363	0.658793
	Gorai.009G427900.1	GB_D13G1719.1	0.14805	0.749225	0.197604
	Gorai.009G427900.1	GB_D05G3857.1	0.100264	0.31237	0.32098
	Gorai.009G428600.1	GB_D11G3223.1	0.305815	1.13602	0.269198
	Gorai.011G005500.1	GB_D10G0054.1	0.0258678	0.0469101	0.551433
	Gorai.011G019200.1	GB_D10G0173.1	0.0117665	0.0171845	0.684714
	Gorai.011G019600.1	GB_D10G0177.1	0.0205625	0.0395593	0.51979
	Gorai.011G019700.1	GB_D10G0178.1	0.00217944	0.00263969	0.825644
	Gorai.012G132700.1	GB_D04G1710.1	0.0083428	0.0097744	0.853536
	Gorai.013G164800.1	GB_D13G1719.1	0.00434155	0.0280406	0.15483
	Gorai.013G164900.1	GB_D05G3857.1	0.146235	0.920373	0.158887
	Gorai.013G164900.1	GB_D11G3217.1	0.312766	1.0246	0.305257

[truncated: 2 more sheets: Graph-A, Graph-B]
