# Supplementary material for: Systematic identification of TPS genes in Gossypium and their characteristics in response to flooding stress
Source: Front Plant Sci. 2023 Feb 8;14:1126884. doi: 10.3389/fpls.2023.1126884 (PMC9945120; doi:10.3389/fpls.2023.1126884)
Supplement: Supplementary file 9 [file Table_8.xlsx]

## Sheet: GO-Gh
Accession	GO Type	Name	Input Gene Number	All Gene Number	Q-value
GO:0010333	molecular_function	terpene synthase activity	1	102 (0.23%)	0
GO:0016829	molecular_function	lyase activity	1	122 (0.27%)	0
GO:0000287	molecular_function	magnesium ion binding	1	299 (0.67%)	0
GO:0008152	biological_process	metabolic process	1	1,976 (4.43%)	0

## Sheet: GO-Gb
Accession	GO Type	Name	Input Gene Number	All Gene Number	Q-value
GO:0010333	molecular_function	terpene synthase activity	1	103 (0.23%)	0
GO:0016829	molecular_function	lyase activity	1	123 (0.27%)	0
GO:0000287	molecular_function	magnesium ion binding	1	308 (0.68%)	0
GO:0008152	biological_process	metabolic process	1	1,971 (4.33%)	0

## Sheet: GO-Ga
Accession	GO Type	Name	Input Gene Number	All Gene Number	Q-value
GO:0010333	molecular_function	terpene synthase activity	1	77 (0.31%)	0
GO:0016829	molecular_function	lyase activity	1	86 (0.35%)	0
GO:0000287	molecular_function	magnesium ion binding	1	193 (0.79%)	0
GO:0008152	biological_process	metabolic process	1	1,021 (4.16%)	0

## Sheet: GO-Gr
Accession	GO Type	Name	Input Gene Number	All Gene Number	Q-value
GO:0010333	molecular_function	terpene synthase activity	1	69 (0.29%)	0
GO:0016829	molecular_function	lyase activity	1	80 (0.34%)	0
GO:0000287	molecular_function	magnesium ion binding	1	180 (0.75%)	0
GO:0008152	biological_process	metabolic process	1	1,028 (4.31%)	0
