# Supplementary material for: Systematic identification of TPS genes in Gossypium and their characteristics in response to flooding stress
Source: Front Plant Sci. 2023 Feb 8;14:1126884. doi: 10.3389/fpls.2023.1126884 (PMC9945120; doi:10.3389/fpls.2023.1126884)
Supplement: Supplementary file 10 [file Table_9.xlsx]

## Sheet: Summary
	Category	Cis Elements	Functions	Signal Seq.	No. of Genes	Percentage
	Common	CAAT-box	Common cis-acting element in promoter and enhancer regions	CAAAT/AGCTCAATTTCA/CAACCAACTCC/CAAT/CCAAT/CCCAATTT/TGCAAATCT/TGCCAAC	71	1
		TATA-box	Core promoter element around -30 of transcription start	ATATAA/TATATA	71	1
		A-box	Cis-acting regulatory element	CCGTCC	13	0.183099
	Light Responsive Elements	Box 4	Part of a conserved DNA module involved in light responsiveness	ATTAAT	67	0.943662
		G-Box	Cis-acting regulatory element involved in light responsiveness	ACACGTG(G/t)CACC/ACACGTGGC/ACACGTGT/CACGAC/CACGTC/CACGTG/CACGTGAAA/CACGTT/CAGACGTGGCA/CCACGTAA/GCCACGTGGA/TAAACGTG/TAACACGTAG/TACGTG/TCCACATGGCA/tgACACGTGGCA	59	0.830986
		GT1-motif	Light responsive responsiveness	GGTTAA/GCGGTAATT/GGTTAAT/GTGTGTGAA	51	0.71831
		TCT-motif	Part of a light responsive element	TCTTAC	34	0.478873
		GATA-motif	Part of a light responsive element	GATAGGG/AAGATAAGATT/AAGGATAAGG/GATAGGA	29	0.408451
		MRE	MYB binding site involved in light responsiveness	AACCTAA	25	0.352113
		AE-box	Part of a module for light response	AGAAACAA/AGAAACTT	15	0.211268
		I-box	Part of a light responsive element	GTGTGTGAA/gGATAAGGTG/cCATATCCAAT	21	0.295775
		ATCT-motif	Part of a conserved DNA module involved in light responsiveness	AATCTAATCC	19	0.267606
		AT1-motif	Part of a light responsive module	AATTATTTTTTATT	15	0.211268
		TCCC-motif	Part of a light responsive element	TCTCCCT	15	0.211268
		GA-motif	Part of a light responsive elements	ATAGATAA	12	0.169014
		chs-CMA1a	Light responsiveness	TTACTTAA	18	0.253521
		ACE	Cis-acting element involved in light responsiveness	CTAACGTATT/GACACGTATG/GCGACGTACC	15	0.211268
		LAMP-element	Part of a light responsive element	CTTTATCA	10	0.140845
		Chs-CMA2a	Part of a light responsive element	TCACTTGA	13	0.183099
		Sp1	Light responsive element	GGGCGG	6	0.084507
		3-AF1 binding site	Light responsive element	TAAGAGAGGAA	8	0.112676
		Gap-box	Part of a light responsive element	CAAATGAA(A/G)A	5	0.0704225
		ATC-motif	Part of a conserved DNA module involved in light responsiveness	AGTAATCT/AGCTATCCA/TGCTATCCA	8	0.112676
		Box II	Part of a light responsive element	ACACGTAGA/TGGTAATAA/CCACGTGGC/ACACGTTGT	1	0.0140845
		LS7	Part of a light responsive element	CAGATTTATTTTTA	1	0.0140845
		ACA-motif	Part of gapA in (gapA-CMA1) involved with light responsiveness	AATCACAACCATA	1	0.0140845
	Abiotic Stress Related	ARE	Cis-acting regulatory element essential for the anaerobic induction	AAACCA	56	0.788732
		WUN-motif	Wound-responsive element	AAATTACT/AAATTACT/AAATTACTA/AAATTTCCT/AAATTTCTT/CAATTACAT/CCATTTCAA/TAATTACTC/TTATTACAT	6	0.084507
		LTR	Cis-acting element involved in low-temperature responsiveness	CCGAAA	30	0.422535
		O2-site	Cis-acting regulatory element involved in zein metabolism regulation	GATGA(C/T)(A/G)TG(A/G)	21	0.295775
		TC-rich repeats	Cis-acting element involved in defense and stress responsiveness	ATTCTCTAAC/GTTTTCTTAC	17	0.239437
		MBS	MYB binding site involved in drought-inducibility	CAACTG	26	0.366197
		Circadian	Cis-acting regulatory element involved in circadian control	CAAAGATATC	11	0.15493
		GC-motif	Enhancer-like element involved in anoxic specific inducibility	CCCCCG	3	0.0422535
	Growth & Development	CAT-box	Cis-acting regulatory element related to meristem expression	GCCACT	20	0.28169
		AT-rich element	Binding site of AT-rich DNA binding protein (ATBP-1)	ATAGAAATCAA	21	0.295775
		GCN4_motif	Cis-regulatory element involved in endosperm expression	TGAGTCA	6	0.084507
		HD-Zip 1	Element involved in differentiation of the palisade mesophyll cells	CAAT(A/T)ATTG	8	0.112676
		MBSI	MYB binding site involved in flavonoid biosynthetic genes regulation	TTTTTACGGTTA	8	0.112676
		Box III	Protein binding site	atCATTTTCACt	2	0.028169
		MSA-like	Cis-acting element involved in cell cycle regulation	(T/C)C(T/C)AACGG(T/C)(T/C)A/TCAAACGGT	2	0.028169
		3-AF3 binding site	Part of a conserved DNA module array (CMA3)	CACTATCTAAC	4	0.056338
		HD-Zip 3	Protein binding site	GTAAT(G/C)ATTAC	6	0.084507
		RY-element	Cis-acting regulatory element involved in seed-specific regulation	CATGCATG	6	0.084507
	Hormone Responsive Elements	ABRE	Cis-acting element involved in the abscisic acid responsiveness	AACCCGG/ACGTG/CACGTG/CGCACGTGTC/CGTACGTGCA/GACACGTACGT/GACACGTGGC/GCAACGTGTC/GCCGCGTGGC/TACGGTC/TACGTGTC	59	0.830986
		CGTCA-motif	Cis-acting regulatory element involved in the MeJA-responsiveness	CGTCA	45	0.633803
		TGACG-motif	Cis-acting regulatory element involved in the MeJA-responsiveness	TGACG	45	0.633803
		TCA-element	Cis-acting element involved in salicylic acid responsiveness	CCATCTTTTT/TCAGAAGAGG	36	0.507042
		TGA-element	Auxin responsiveness	AACGAC	17	0.239437
		P-box	Gibberellin-responsive element	CCTTTTG	14	0.197183
		TATC-box	Cis-acting element involved in gibberellin-responsiveness	TATCCCA	14	0.197183
		GARE-motif	Gibberellin responsive element	TCTGTTG	14	0.197183
		AuxRR-core	Cis-acting regulatory element involved in auxin responsiveness	GGTCCAT	8	0.112676
		TGA-box	Part of an auxin-responsive element	TGACGTAA	2	0.028169

## Sheet: Full Details
Common Elements			Light Rensponsive Elements																							Stress Related Cis-Elements								Growth & Development										Hormone Responsive Elements
CAAT-box	TATA-box	A-box	Box 4	G-Box	GT1-motif	TCT-motif	GATA-motif	MRE	AE-box	I-box	ATCT-motif	AT1-motif	TCCC-motif	GA-motif	chs-CMA1a	ACE	LAMP-element	chs-CMA2a	Sp1	3-AF1 binding site	Gap-box	ATC-motif	Box II	LS7	ACA-motif	ARE	WUN-motif	LTR	O2-site	TC-rich repeats	MBS	circadian	GC-motif	CAT-box	AT-rich element	GCN4_motif	HD-Zip 1	MBSI	Box III	MSA-like	3-AF3 binding site	HD-Zip 3	RY-element	ABRE	CGTCA-motif	TGACG-motif	TCA-element	TGA-element	P-box
GH_A01G0700.1	GH_A01G0700.1	GH_A01G2183.1	GH_A01G0973.1	GH_A01G0700.1	GH_A01G0700.1	GH_A01G0700.1	GH_A04G0220.1	GH_A05G2924.1	GH_A04G0220.1	GH_A01G0973.1	GH_A01G0973.1	GH_A04G0491.1	GH_A04G0299.1	GH_A08G0731.1	GH_A01G0973.1	GH_A01G2183.1	GH_A01G0700.1	GH_A11G1284.1	GH_A05G1636.1	GH_A04G0299.1	GH_A13G1674.1	GH_A01G2183.1	GH_A09G0358.1	GH_D09G0366.1	GH_A10G0053.1	GH_A01G0973.1	GH_D05G1667.1	GH_A04G0223.1	GH_A04G0220.1	GH_A04G0223.1	GH_A05G0823.1	GH_A01G2183.1	GH_A04G0491.1	GH_A04G0299.1	GH_A01G2183.1	GH_A05G0823.1	GH_D11G3176.1	GH_A01G0973.1	GH_A04G0491.1	GH_A01G2183.1	GH_A11G3156.1	GH_A04G1281.1	GH_A04G0299.1	GH_A01G0700.1	GH_A04G0220.1	GH_A01G0700.1	GH_A01G0700.1	GH_A05G2924.1	GH_A04G0223.1
GH_A01G0973.1	GH_A01G0973.1	GH_A05G2924.1	GH_A04G0220.1	GH_A01G2183.1	GH_A04G0223.1	GH_A04G0220.1	GH_A04G0491.1	GH_A05G2925.1	GH_A04G1281.1	GH_A01G2183.1	GH_A04G0223.1	GH_A05G2925.1	GH_A09G0359.1	GH_A11G3155.1	GH_D05G3566.1	GH_A05G2924.1	GH_A04G0491.1	GH_A11G3156.1	GH_A09G0357.1	GH_D09G0362.1	GH_A11G3142.1	GH_D01G2266.1				GH_A01G2183.1	GH_A11G3155.1	GH_A05G2924.1	GH_A05G2924.1	GH_A05G2925.1	GH_A05G3183.1	GH_A04G0223.1	GH_A09G0357.1	GH_A05G1636.1	GH_A05G2924.1	GH_A10G2557.1	GH_A05G1636.1	GH_A04G0223.1	GH_D13G1396.1	GH_A05G2925.1	GH_D11G3183.1	GH_A04G0491.1	GH_A05G2924.1	GH_A01G2183.1	GH_A04G0224.1	GH_A01G0973.1	GH_A04G0223.1	GH_A05G3183.1	GH_D04G1628.1
GH_A01G2183.1	GH_A01G2183.1	GH_A05G3183.1	GH_A04G0223.1	GH_A04G0299.1	GH_A04G0299.1	GH_A05G2925.1	GH_A05G1636.1	GH_A05G3183.1	GH_A13G1674.1	GH_A04G0299.1	GH_A04G0491.1	GH_D01G0999.1	GH_A10G0053.1	GH_D10G0054.1	GH_D05G3569.1	GH_A09G0357.1	GH_A09G0356.1	GH_D05G3846.1	GH_D05G1667.1	GH_D10G0054.1	GH_D04G1627.1	GH_D04G1627.1				GH_A04G0223.1	GH_A13G1674.1	GH_A09G0359.1	GH_A05G3183.1	GH_A05G3183.1	GH_A09G0086.1	GH_A11G3142.1	GH_D09G0090.1	GH_A05G3183.1	GH_A09G0358.1	GH_D05G3844.1	GH_A05G3183.1	GH_D09G0365.1			GH_A09G0359.1	GH_A04G1281.1	GH_A05G3183.1	GH_A04G0223.1	GH_A04G0491.1	GH_A04G0224.1	GH_A04G0491.1	GH_A11G1284.1	GH_D10G0184.1
GH_A04G0220.1	GH_A04G0220.1	GH_A10G0177.1	GH_A04G0491.1	GH_A04G1281.1	GH_A04G1281.1	GH_A05G3183.1	GH_A05G2925.1	GH_A09G0358.1	GH_D01G0700.1	GH_A05G0823.1	GH_A05G1636.1	GH_D05G1666.1	GH_A11G1284.1	GH_A01G0700.1	GH_D05G3844.1	GH_A09G0359.1	GH_A13G1674.1	GH_D11G3183.1	GH_D11G1311.1	GH_D13G1396.1	GH_D08G0724.1	GH_D05G3781.1				GH_A04G0224.1	GH_D10G0183.1	GH_A10G0052.1	GH_D05G1667.1	GH_A09G0086.1	GH_A10G0052.1	GH_D05G3565.1		GH_A11G3242.1	GH_A09G0359.1	GH_D08G0724.1	GH_A10G0052.1	GH_A09G0357.1			GH_A11G3154.1	GH_A09G0357.1	GH_A09G0086.1	GH_A04G1281.1	GH_A04G1281.1	GH_A05G2924.1	GH_A05G0823.1	GH_A11G3155.1	GH_D11G1311.1
GH_A04G0223.1	GH_A04G0223.1	GH_D01G0700.1	GH_A04G1281.1	GH_A05G0823.1	GH_A05G0823.1	GH_A09G0086.1	GH_A09G0086.1	GH_A10G0052.1	GH_D01G0999.1	GH_A08G0731.1	GH_A09G0359.1	GH_D05G2948.1	GH_D08G0724.1	GH_A04G0223.1	GH_D08G0724.1	GH_A13G1674.1	GH_D04G1627.1	GH_A01G0973.1	GH_D11G3176.1	GH_A04G0491.1	GH_D09G0362.1	GH_D04G1628.1				GH_A05G0823.1	GH_D13G1625.1	GH_A10G0177.1	GH_D05G3206.1	GH_A09G0356.1	GH_A13G1674.1	GH_D10G0178.1		GH_D01G2266.1	GH_A11G3142.1	GH_D09G0366.1	GH_A10G0177.1	GH_A10G0052.1				GH_D05G3564.1	GH_D05G2948.1	GH_A05G0823.1	GH_A05G0823.1	GH_A05G3183.1	GH_A05G1636.1	GH_D05G2948.1	GH_A08G0731.1
GH_A04G0224.1	GH_A04G0224.1	GH_D05G2948.1	GH_A05G0823.1	GH_A05G1635.1	GH_A05G1636.1	GH_A09G0356.1	GH_A09G0358.1	GH_A13G1451.1	GH_D04G1627.1	GH_A10G2557.1	GH_D09G0365.1	GH_D05G3564.1	GH_D09G0367.1	GH_A04G0299.1	GH_D09G0365.1	GH_D04G1627.1	GH_D13G1625.1	GH_A09G0359.1	GH_D13G1396.1	GH_A13G1674.1		GH_D05G2948.1				GH_A05G1635.1	GH_D13G1626.1	GH_D04G1627.1	GH_D05G3564.1	GH_A11G3142.1	GH_D05G3206.1	GH_D11G3173.1		GH_D04G1627.1	GH_A11G3154.1	GH_D11G3178.1	GH_D05G1667.1	GH_D05G3564.1				GH_D09G0362.1	GH_D05G3206.1	GH_A05G1635.1	GH_A05G1635.1	GH_A08G0731.1	GH_A05G3183.1	GH_D05G3206.1	GH_A09G0086.1
GH_A04G0299.1	GH_A04G0299.1	GH_D05G3206.1	GH_A05G1635.1	GH_A05G2924.1	GH_A08G0731.1	GH_A10G0177.1	GH_A09G0359.1	GH_D01G0999.1	GH_D05G3566.1	GH_A11G1284.1	GH_D09G0367.1	GH_D05G3568.1	GH_D10G0184.1	GH_A05G0823.1	GH_D10G0183.1	GH_D05G1666.1	GH_D13G1626.1	GH_A10G2557.1		GH_D05G3566.1		GH_D05G3845.1				GH_A05G1636.1		GH_D05G3781.1	GH_D05G3846.1	GH_A13G1451.1	GH_D05G3568.1	GH_D11G3176.1		GH_D05G1667.1	GH_A13G1451.1		GH_D09G0365.1	GH_D10G0054.1						GH_A05G1636.1	GH_A05G3183.1	GH_A09G0357.1	GH_A08G0731.1	GH_D05G3564.1	GH_A09G0359.1
GH_A04G0491.1	GH_A04G0491.1	GH_D10G0184.1	GH_A05G1636.1	GH_A05G2925.1	GH_A09G0356.1	GH_A10G2557.1	GH_A10G0177.1	GH_D05G1666.1	GH_D05G3844.1	GH_A11G1549.1	GH_D10G0183.1	GH_D05G3569.1	GH_D11G1311.1	GH_D05G3781.1	GH_D11G3178.1	GH_D05G3846.1	GH_A04G0299.1	GH_D01G0999.1		GH_D05G3569.1		GH_D11G3178.1				GH_A05G2924.1		GH_D05G3844.1	GH_D09G0365.1	GH_D05G3845.1	GH_D05G3569.1	GH_A01G0700.1		GH_D05G3206.1	GH_D05G3206.1		GH_D09G0367.1	GH_D11G3177.1						GH_A05G2924.1	GH_A09G0357.1	GH_A10G0177.1	GH_A09G0356.1	GH_D05G3565.1	GH_A11G3154.1
GH_A04G1281.1	GH_A04G1281.1	GH_A09G0357.1	GH_A05G2924.1	GH_A09G0086.1	GH_A09G0358.1	GH_A11G1284.1	GH_A11G1284.1	GH_D05G2948.1	GH_D10G0178.1	GH_D01G0700.1	GH_D11G3178.1	GH_D09G0366.1	GH_D13G1625.1	GH_D05G3845.1	GH_D11G3183.1	GH_D10G0183.1	GH_A10G2557.1	GH_D05G3566.1								GH_A05G3183.1		GH_D05G3845.1	GH_D10G0178.1	GH_D10G0183.1	GH_D10G0183.1	GH_D01G0700.1		GH_D09G0090.1	GH_D05G3781.1									GH_A05G2925.1	GH_A09G0358.1	GH_A11G1284.1	GH_A10G0177.1	GH_D05G3568.1	GH_D05G3564.1
GH_A05G0823.1	GH_A05G0823.1	GH_A09G0359.1	GH_A05G2925.1	GH_A09G0356.1	GH_A09G0359.1	GH_A11G1549.1	GH_A11G1549.1	GH_D05G3206.1	GH_D13G1625.1	GH_D05G3844.1	GH_A04G0220.1	GH_D11G1311.1	GH_D13G1626.1	GH_D05G3846.1	GH_A04G0220.1	GH_D11G3177.1	GH_D09G0090.1	GH_D05G3569.1								GH_A08G0731.1		GH_D09G0366.1	GH_D10G0183.1	GH_D11G3183.1	GH_D13G1396.1	GH_D04G1628.1		GH_D11G3178.1	GH_D05G3845.1									GH_A05G3183.1	GH_A11G1549.1	GH_A11G3142.1	GH_A10G2557.1	GH_D08G0724.1	GH_D05G3565.1
GH_A05G1635.1	GH_A05G1635.1	GH_A11G3155.1	GH_A05G3183.1	GH_A09G0357.1	GH_A10G0052.1	GH_D05G3206.1	GH_A11G3155.1	GH_D05G3564.1	GH_D13G1626.1	GH_D05G3845.1	GH_A05G2924.1	GH_D13G1625.1	GH_A01G0700.1	GH_D09G0365.1	GH_A05G1635.1	GH_D13G1625.1		GH_D05G3844.1								GH_A09G0356.1		GH_D10G0184.1	GH_D11G3173.1	GH_A10G0052.1	GH_A04G0491.1	GH_D11G3177.1		GH_A04G0224.1	GH_D09G0365.1									GH_A09G0086.1	GH_A11G3242.1	GH_A11G3154.1	GH_A11G3154.1	GH_D13G1396.1	GH_D05G3568.1
GH_A05G1636.1	GH_A05G1636.1	GH_D05G3844.1	GH_A08G0731.1	GH_A09G0358.1	GH_A10G0053.1	GH_D05G3845.1	GH_D01G0700.1	GH_D08G0724.1	GH_A01G0700.1	GH_D09G0362.1	GH_A05G2925.1	GH_D13G1626.1	GH_A09G0357.1	GH_D11G3177.1	GH_A09G0356.1	GH_D13G1626.1		GH_D09G0366.1								GH_A09G0357.1		GH_D11G3178.1	GH_D11G3177.1	GH_A10G0053.1	GH_A04G1281.1			GH_A04G1281.1	GH_D09G0367.1									GH_A09G0357.1	GH_A13G1674.1	GH_A11G3155.1	GH_A13G1451.1	GH_A05G0823.1	GH_D09G0367.1
GH_A05G2924.1	GH_A05G2924.1	GH_D11G3176.1	GH_A09G0086.1	GH_A09G0359.1	GH_A10G0177.1	GH_D08G0724.1	GH_D01G0999.1	GH_D09G0362.1	GH_A04G0223.1	GH_D11G3173.1	GH_A10G0177.1	GH_A09G0358.1	GH_A11G3154.1	GH_D11G3183.1	GH_A11G3154.1	GH_A01G0973.1		GH_D09G0367.1								GH_A09G0358.1		GH_D11G3183.1	GH_D11G3183.1	GH_A11G3242.1	GH_A05G1635.1			GH_A05G2924.1	GH_D11G3183.1									GH_A09G0358.1	GH_D01G0700.1	GH_A13G1451.1	GH_D04G1627.1	GH_A09G0358.1	GH_D13G1625.1
GH_A05G2925.1	GH_A05G2925.1		GH_A09G0356.1	GH_A10G0052.1	GH_A11G1549.1	GH_D09G0362.1	GH_D05G1666.1	GH_D09G0365.1	GH_A04G0299.1	GH_A09G0357.1	GH_A11G3242.1	GH_A10G0177.1	GH_D05G3568.1		GH_A13G1674.1	GH_A04G1281.1										GH_A10G2557.1		GH_A01G2183.1	GH_A09G0086.1	GH_D05G3564.1	GH_A08G0731.1			GH_A09G0356.1	GH_A04G0220.1									GH_A09G0359.1	GH_D04G1627.1	GH_D01G2266.1	GH_D05G1666.1	GH_A11G3142.1	GH_D13G1626.1
GH_A05G3183.1	GH_A05G3183.1		GH_A09G0358.1	GH_A11G1284.1	GH_A11G3155.1	GH_D09G0366.1	GH_D05G1667.1	GH_D11G3177.1	GH_A11G1549.1	GH_A09G0358.1	GH_D05G3565.1	GH_A11G1284.1	GH_D13G1396.1		GH_D05G1666.1	GH_D01G0999.1										GH_A11G1284.1		GH_A04G0220.1	GH_A11G3156.1	GH_D09G0366.1	GH_A09G0359.1			GH_A09G0357.1	GH_A05G1636.1									GH_A10G0052.1	GH_D05G3206.1	GH_D05G2948.1	GH_D05G2948.1	GH_D05G3845.1
GH_A08G0731.1	GH_A08G0731.1		GH_A09G0359.1	GH_A11G3142.1	GH_A11G3156.1	GH_D10G0184.1	GH_D05G3569.1	GH_A01G2183.1		GH_D04G1627.1	GH_D05G3568.1				GH_D05G2948.1											GH_A11G1549.1		GH_A04G0224.1	GH_A11G3242.1	GH_D11G3173.1	GH_A11G3142.1			GH_A11G3154.1	GH_A05G2925.1									GH_A10G0177.1	GH_D05G3569.1	GH_D05G3206.1	GH_D05G3206.1	GH_D09G0366.1
GH_A09G0086.1	GH_A09G0086.1		GH_A10G0052.1	GH_A11G3154.1	GH_A11G3242.1	GH_D11G3183.1	GH_D05G3844.1	GH_A04G0220.1		GH_D05G1666.1	GH_D10G0184.1				GH_D10G0054.1											GH_A11G3142.1		GH_A09G0086.1	GH_D01G0700.1	GH_D11G3178.1	GH_A11G3242.1			GH_A11G3155.1	GH_A11G1284.1									GH_A10G2557.1	GH_D05G3846.1	GH_D05G3565.1	GH_D05G3565.1	GH_D11G1311.1
GH_A09G0356.1	GH_A09G0356.1		GH_A10G0053.1	GH_A11G3155.1	GH_A13G1451.1	GH_A01G2183.1	GH_D05G3845.1	GH_A10G0177.1		GH_D05G3566.1	GH_D13G1625.1				GH_D13G1396.1											GH_A11G3154.1		GH_A09G0358.1	GH_D04G1627.1		GH_D01G2266.1			GH_D05G3568.1	GH_D05G1667.1									GH_A11G3142.1	GH_D08G0724.1	GH_D05G3569.1	GH_D05G3566.1
GH_A09G0357.1	GH_A09G0357.1		GH_A10G0177.1	GH_A11G3242.1	GH_D01G2266.1	GH_A04G0223.1	GH_D09G0362.1	GH_A10G2557.1		GH_D05G3781.1	GH_D13G1626.1															GH_A11G3155.1		GH_A10G2557.1	GH_D05G3569.1		GH_D04G1628.1			GH_D05G3781.1	GH_D05G3569.1									GH_A11G3154.1	GH_D09G0090.1	GH_D05G3781.1	GH_D05G3568.1
GH_A09G0358.1	GH_A09G0358.1		GH_A10G2557.1	GH_A13G1674.1	GH_D05G3565.1	GH_A04G0224.1	GH_D09G0367.1	GH_A11G3156.1		GH_D11G3177.1																GH_A11G3242.1		GH_A11G3154.1	GH_D09G0362.1		GH_D05G1666.1			GH_D11G3173.1	GH_D11G1311.1									GH_A11G3155.1	GH_D09G0362.1	GH_D05G3845.1	GH_D05G3569.1
GH_A09G0359.1	GH_A09G0359.1		GH_A11G1549.1	GH_D01G0700.1	GH_D05G3569.1	GH_A04G0299.1	GH_D11G1311.1	GH_A11G3242.1		GH_D11G3178.1																GH_A13G1451.1		GH_A11G3155.1	GH_D10G0054.1		GH_D05G3565.1				GH_D11G3177.1									GH_A11G3156.1	GH_D09G0366.1	GH_D09G0362.1	GH_D08G0724.1
GH_A10G0052.1	GH_A10G0052.1		GH_A11G3142.1	GH_D01G2266.1	GH_D08G0724.1	GH_A04G1281.1	GH_A01G0973.1	GH_D10G0178.1																		GH_A13G1674.1		GH_A11G3242.1			GH_D05G3781.1													GH_A13G1451.1	GH_D10G0054.1	GH_D10G0178.1	GH_D09G0365.1
GH_A10G0053.1	GH_A10G0053.1		GH_A11G3154.1	GH_D04G1627.1	GH_D09G0090.1	GH_A09G0357.1	GH_A05G0823.1	GH_D10G0183.1																		GH_D01G0999.1		GH_D01G0700.1			GH_D05G3845.1													GH_A13G1674.1	GH_D10G0184.1	GH_D10G0184.1	GH_D09G0367.1
GH_A10G0177.1	GH_A10G0177.1		GH_A11G3155.1	GH_D04G1628.1	GH_D09G0362.1	GH_A09G0359.1	GH_A10G0052.1	GH_D10G0184.1																		GH_D01G2266.1		GH_D05G1666.1			GH_D09G0362.1													GH_D01G0700.1	GH_D11G3177.1	GH_D11G3173.1	GH_A09G0359.1
GH_A10G2557.1	GH_A10G2557.1		GH_A11G3242.1	GH_D05G1666.1	GH_D09G0365.1	GH_A10G0052.1	GH_A13G1451.1	GH_D11G3183.1																		GH_D04G1627.1		GH_D05G1667.1			GH_D10G0178.1													GH_D01G0999.1	GH_D13G1625.1	GH_D11G3176.1	GH_A11G1284.1
GH_A11G1284.1	GH_A11G1284.1		GH_A13G1674.1	GH_D05G1667.1	GH_D09G0366.1	GH_A11G3154.1	GH_A13G1674.1																			GH_D04G1628.1		GH_D05G3565.1			GH_D11G3176.1													GH_D01G2266.1	GH_D13G1626.1	GH_D13G1396.1	GH_A11G3142.1
GH_A11G1549.1	GH_A11G1549.1		GH_D01G0700.1	GH_D05G3206.1	GH_D09G0367.1	GH_A11G3242.1	GH_D05G3568.1																			GH_D05G1666.1		GH_D05G3566.1																GH_D04G1627.1	GH_A01G0700.1	GH_A04G0220.1	GH_D01G0700.1
GH_A11G3142.1	GH_A11G3142.1		GH_D01G0999.1	GH_D05G3564.1	GH_D10G0054.1	GH_D01G2266.1	GH_D13G1625.1																			GH_D05G2948.1		GH_D05G3568.1																GH_D05G1666.1	GH_A01G0973.1	GH_A04G0491.1	GH_D01G0999.1
GH_A11G3154.1	GH_A11G3154.1		GH_D01G2266.1	GH_D05G3844.1	GH_D11G3183.1	GH_D04G1627.1	GH_D13G1626.1																			GH_D05G3206.1		GH_D09G0362.1																GH_D05G1667.1	GH_A05G2924.1	GH_A04G1281.1	GH_D01G2266.1
GH_A11G3155.1	GH_A11G3155.1		GH_D04G1627.1	GH_D05G3846.1	GH_D13G1396.1	GH_D05G3781.1																				GH_D05G3565.1		GH_D11G1311.1																GH_D05G2948.1	GH_A08G0731.1	GH_A05G0823.1	GH_D05G3781.1
GH_A11G3156.1	GH_A11G3156.1		GH_D05G1667.1	GH_D08G0724.1	GH_A04G0224.1	GH_D05G3844.1																				GH_D05G3566.1																		GH_D05G3206.1	GH_A10G0177.1	GH_A05G1635.1	GH_D05G3846.1
GH_A11G3242.1	GH_A11G3242.1		GH_D05G2948.1	GH_D09G0090.1	GH_A04G0491.1	GH_D10G0178.1																				GH_D05G3568.1																		GH_D05G3564.1	GH_A11G1284.1	GH_A09G0358.1	GH_D09G0366.1
GH_A13G1451.1	GH_A13G1451.1		GH_D05G3206.1	GH_D09G0362.1	GH_A05G2924.1	GH_D11G3173.1																				GH_D05G3569.1																		GH_D05G3781.1	GH_A11G3142.1	GH_A11G1549.1	GH_D10G0178.1
GH_A13G1674.1	GH_A13G1674.1		GH_D05G3565.1	GH_D09G0365.1	GH_A11G1284.1	GH_D11G3177.1																				GH_D05G3781.1																		GH_D05G3844.1	GH_A11G3154.1	GH_A11G3242.1	GH_D11G1311.1
GH_D01G0700.1	GH_D01G0700.1		GH_D05G3566.1	GH_D09G0366.1	GH_A11G3142.1																					GH_D05G3845.1																		GH_D05G3846.1	GH_A11G3155.1	GH_A13G1674.1	GH_D11G3173.1
GH_D01G0999.1	GH_D01G0999.1		GH_D05G3568.1	GH_D10G0054.1	GH_A13G1674.1																					GH_D08G0724.1																		GH_D08G0724.1	GH_A13G1451.1	GH_D01G0700.1	GH_D11G3176.1
GH_D01G2266.1	GH_D01G2266.1		GH_D05G3844.1	GH_D10G0178.1	GH_D01G0700.1																					GH_D09G0362.1																		GH_D09G0090.1	GH_D01G2266.1	GH_D04G1627.1
GH_D04G1627.1	GH_D04G1627.1		GH_D05G3845.1	GH_D10G0183.1	GH_D01G0999.1																					GH_D09G0366.1																		GH_D09G0365.1	GH_D05G2948.1	GH_D05G3846.1
GH_D04G1628.1	GH_D04G1628.1		GH_D05G3846.1	GH_D10G0184.1	GH_D04G1627.1																					GH_D09G0367.1																		GH_D09G0366.1	GH_D05G3565.1	GH_D08G0724.1
GH_D05G1666.1	GH_D05G1666.1		GH_D09G0362.1	GH_D11G1311.1	GH_D04G1628.1																					GH_D10G0178.1																		GH_D10G0054.1	GH_D05G3781.1	GH_D09G0090.1
GH_D05G1667.1	GH_D05G1667.1		GH_D09G0365.1	GH_D11G3183.1	GH_D05G1666.1																					GH_D11G3173.1																		GH_D10G0178.1	GH_D05G3845.1	GH_D09G0366.1
GH_D05G2948.1	GH_D05G2948.1		GH_D09G0366.1	GH_D13G1625.1	GH_D05G1667.1																					GH_D11G3176.1																		GH_D10G0183.1	GH_D10G0178.1	GH_D10G0054.1
GH_D05G3206.1	GH_D05G3206.1		GH_D09G0367.1	GH_D13G1626.1	GH_D05G3206.1																					GH_D11G3177.1																		GH_D10G0184.1	GH_D11G3173.1	GH_D11G3177.1
GH_D05G3564.1	GH_D05G3564.1		GH_D10G0054.1	GH_A04G0220.1	GH_D05G3564.1																					GH_D11G3178.1																		GH_D11G3173.1	GH_D11G3176.1	GH_D13G1625.1
GH_D05G3565.1	GH_D05G3565.1		GH_D10G0178.1	GH_A04G0223.1	GH_D05G3781.1																					GH_D11G3183.1																		GH_D11G3177.1	GH_D13G1396.1	GH_D13G1626.1
GH_D05G3566.1	GH_D05G3566.1		GH_D10G0183.1	GH_A05G1636.1	GH_D05G3844.1																					GH_D13G1625.1																		GH_D11G3178.1
GH_D05G3568.1	GH_D05G3568.1		GH_D10G0184.1	GH_A05G3183.1	GH_D05G3845.1																					GH_D13G1626.1																		GH_D11G3183.1
GH_D05G3569.1	GH_D05G3569.1		GH_D11G1311.1	GH_A08G0731.1	GH_D10G0183.1																					GH_A04G0220.1																		GH_D13G1396.1
GH_D05G3781.1	GH_D05G3781.1		GH_D11G3173.1	GH_A10G0177.1	GH_D11G1311.1																					GH_A09G0086.1																		GH_D13G1625.1
GH_D05G3844.1	GH_D05G3844.1		GH_D11G3177.1	GH_A10G2557.1	GH_D13G1625.1																					GH_A09G0359.1																		GH_D13G1626.1
GH_D05G3845.1	GH_D05G3845.1		GH_D11G3178.1	GH_A11G3156.1	GH_D13G1626.1																					GH_A10G0177.1																		GH_A04G0299.1
GH_D05G3846.1	GH_D05G3846.1		GH_D11G3183.1	GH_A13G1451.1																						GH_D05G3844.1																		GH_A08G0731.1
GH_D08G0724.1	GH_D08G0724.1		GH_D13G1625.1	GH_D01G0999.1																						GH_D05G3846.1																		GH_A09G0356.1
GH_D09G0090.1	GH_D09G0090.1		GH_D13G1626.1	GH_D05G2948.1																						GH_D09G0365.1																		GH_A10G0053.1
GH_D09G0362.1	GH_D09G0362.1		GH_A01G0700.1	GH_D05G3781.1																						GH_D10G0184.1																		GH_A11G1284.1
GH_D09G0365.1	GH_D09G0365.1		GH_A01G2183.1	GH_D11G3173.1																						GH_D13G1396.1																		GH_A11G3242.1
GH_D09G0366.1	GH_D09G0366.1		GH_A04G0299.1	GH_D11G3177.1																																								GH_D04G1628.1
GH_D09G0367.1	GH_D09G0367.1		GH_A09G0357.1	GH_D11G3178.1																																								GH_D09G0362.1
GH_D10G0054.1	GH_D10G0054.1		GH_A11G1284.1	GH_D13G1396.1																																								GH_D11G1311.1
GH_D10G0178.1	GH_D10G0178.1		GH_A11G3156.1
GH_D10G0183.1	GH_D10G0183.1		GH_D05G1666.1
GH_D10G0184.1	GH_D10G0184.1		GH_D05G3564.1
GH_D11G1311.1	GH_D11G1311.1		GH_D05G3569.1
GH_D11G3173.1	GH_D11G3173.1		GH_D05G3781.1
GH_D11G3176.1	GH_D11G3176.1		GH_D09G0090.1
GH_D11G3177.1	GH_D11G3177.1		GH_D11G3176.1
GH_D11G3178.1	GH_D11G3178.1		GH_D13G1396.1
GH_D11G3183.1	GH_D11G3183.1
GH_D13G1396.1	GH_D13G1396.1
GH_D13G1625.1	GH_D13G1625.1
GH_D13G1626.1	GH_D13G1626.1
[truncated: 4 more columns]

## Sheet: Cis-acting Elements
GH_A01G0700.1	TCA	TCATCTTCAT	585	9	+	Pisum sativum
GH_A01G0700.1	G-box	CACGTC	1533	6	+	Zea mays	cis-acting regulatory element involved in light responsiveness
GH_A01G0700.1	STRE	AGGGG	624	5	+	Arabidopsis thaliana
GH_A01G0700.1	STRE	AGGGG	646	5	+	Arabidopsis thaliana
GH_A01G0700.1	STRE	AGGGG	1758	5	+	Arabidopsis thaliana
GH_A01G0700.1	MYC	CATGTG	122	6	+	Arabidopsis thaliana
GH_A01G0700.1	MYC	CAATTG	168	6	+	Arabidopsis thaliana
GH_A01G0700.1	MYC	CAATTG	464	6	+	Arabidopsis thaliana
GH_A01G0700.1	TGACG-motif	TGACG	110	5	+	Hordeum vulgare	cis-acting regulatory element involved in the MeJA-responsiveness
GH_A01G0700.1	as-1	TGACG	110	5	+	Arabidopsis thaliana
GH_A01G0700.1		motif_sequence	587	4	+	organism	short_function
GH_A01G0700.1		motif_sequence	718	4	+	organism	short_function
GH_A01G0700.1		motif_sequence	1510	4	+	organism	short_function
GH_A01G0700.1		motif_sequence	1614	4	+	organism	short_function
GH_A01G0700.1	TCA-element	CCATCTTTTT	563	9	+	Nicotiana tabacum	cis-acting element involved in salicylic acid responsiveness
GH_A01G0700.1	GT1-motif	GGTTAA	1752	6	+	Arabidopsis thaliana	light responsive element
GH_A01G0700.1	W box	TTGACC	1252	6	+	Arabidopsis thaliana
GH_A01G0700.1	Myb-binding site	CAACAG	1908	6	+	Nicotiana tabacum
GH_A01G0700.1	AT~TATA-box	TATATA	229	6	+	Arabidopsis thaliana
GH_A01G0700.1	AT~TATA-box	TATATA	231	6	+	Arabidopsis thaliana
GH_A01G0700.1	AT~TATA-box	TATATA	431	6	+	Arabidopsis thaliana
GH_A01G0700.1	AT~TATA-box	TATATA	433	6	+	Arabidopsis thaliana
GH_A01G0700.1	AT~TATA-box	TATATA	964	6	+	Arabidopsis thaliana
GH_A01G0700.1	G-Box	CACGTT	698	6	+	Pisum sativum	cis-acting regulatory element involved in light responsiveness
GH_A01G0700.1	G-Box	CACGTT	1201	6	+	Pisum sativum	cis-acting regulatory element involved in light responsiveness
GH_A01G0700.1	TCT-motif	TCTTAC	175	6	+	Arabidopsis thaliana	part of a light responsive element
GH_A01G0700.1	ABRE	ACGTG	1849	5	+	Arabidopsis thaliana	cis-acting element involved in the abscisic acid responsiveness
GH_A01G0700.1	MYB	CAACAG	1908	6	+	Arabidopsis thaliana
GH_A01G0700.1	ERE	ATTTCATA	191	8	+	Nicotiana glutinos
GH_A01G0700.1	WRE3	CCACCT	1826	6	+	Pisum sativum
GH_A01G0700.1	LAMP-element	CTTTATCA	901	8	+	Pisum sativum	part of a light responsive element
GH_A01G0700.1	Unnamed__4	CTCC	1258	4	+	Petroselinum hortense
GH_A01G0700.1	Unnamed__4	CTCC	1484	4	+	Petroselinum hortense
GH_A01G0700.1	Unnamed__4	CTCC	1539	4	+	Petroselinum hortense
GH_A01G0700.1	CAAT-box	CAAT	41	4	+	Nicotiana glutinosa
GH_A01G0700.1	CAAT-box	CAAT	103	4	+	Nicotiana glutinosa
GH_A01G0700.1	CAAT-box	CCAAT	167	5	+	Arabidopsis thaliana	common cis-acting element in promoter and enhancer regions
GH_A01G0700.1	CAAT-box	CAAT	168	4	+	Nicotiana glutinosa
GH_A01G0700.1	CAAT-box	CAAT	241	4	+	Nicotiana glutinosa
GH_A01G0700.1	CAAT-box	CAAT	464	4	+	Nicotiana glutinosa
GH_A01G0700.1	CAAT-box	CAAT	563	4	+	Nicotiana glutinosa
GH_A01G0700.1	CAAT-box	CAAAT	845	5	+	Pisum sativum	common cis-acting element in promoter and enhancer regions
GH_A01G0700.1	CAAT-box	CAAAT	950	5	+	Pisum sativum	common cis-acting element in promoter and enhancer regions
GH_A01G0700.1	CAAT-box	CAAT	1114	4	+	Nicotiana glutinosa
GH_A01G0700.1	CAAT-box	CAAT	1168	4	+	Nicotiana glutinosa
GH_A01G0700.1	CAAT-box	CAAT	1188	4	+	Nicotiana glutinosa
GH_A01G0700.1	CAAT-box	CAAT	1212	4	+	Nicotiana glutinosa
GH_A01G0700.1	CAAT-box	CAAT	1459	4	+	Nicotiana glutinosa
GH_A01G0700.1	CAAT-box	CAAT	1518	4	+	Nicotiana glutinosa
GH_A01G0700.1	CAAT-box	CAAT	1554	4	+	Nicotiana glutinosa
GH_A01G0700.1	CAAT-box	CCAAT	1559	5	+	Arabidopsis thaliana	common cis-acting element in promoter and enhancer regions
GH_A01G0700.1	CAAT-box	CAAT	1560	4	+	Nicotiana glutinosa
GH_A01G0700.1	CAAT-box	CCAAT	1565	5	+	Arabidopsis thaliana	common cis-acting element in promoter and enhancer regions
GH_A01G0700.1	CAAT-box	CAAT	1566	4	+	Nicotiana glutinosa
GH_A01G0700.1	CAAT-box	CAAT	1582	4	+	Nicotiana glutinosa
GH_A01G0700.1	CAAT-box	CAAT	1779	4	+	Nicotiana glutinosa
GH_A01G0700.1	CAAT-box	CAAT	1800	4	+	Nicotiana glutinosa
GH_A01G0700.1	CAAT-box	CCAAT	1809	5	+	Arabidopsis thaliana	common cis-acting element in promoter and enhancer regions
GH_A01G0700.1	CAAT-box	CAAT	1810	4	+	Nicotiana glutinosa
GH_A01G0700.1	CAAT-box	CAAT	1983	4	+	Nicotiana glutinosa
GH_A01G0700.1	TATA-box	ATTATA	227	6	+	Brassica napus	core promoter element around -30 of transcription start
GH_A01G0700.1	TATA-box	TATATA	229	6	+	Arabidopsis thaliana	core promoter element around -30 of transcription start
GH_A01G0700.1	TATA-box	ATATAT	230	6	+	Brassica napus	core promoter element around -30 of transcription start
GH_A01G0700.1	TATA-box	TATATA	231	6	+	Arabidopsis thaliana	core promoter element around -30 of transcription start
GH_A01G0700.1	TATA-box	ATATAA	232	6	+	Brassica oleracea	core promoter element around -30 of transcription start
GH_A01G0700.1	TATA-box	TATA	233	4	+	Arabidopsis thaliana	core promoter element around -30 of transcription start
GH_A01G0700.1	TATA-box	TATA	296	4	+	Arabidopsis thaliana	core promoter element around -30 of transcription start
GH_A01G0700.1	TATA-box	TATA	393	4	+	Arabidopsis thaliana	core promoter element around -30 of transcription start
GH_A01G0700.1	TATA-box	TATATA	431	6	+	Arabidopsis thaliana	core promoter element around -30 of transcription start
GH_A01G0700.1	TATA-box	ATATAT	432	6	+	Brassica napus	core promoter element around -30 of transcription start
GH_A01G0700.1	TATA-box	TATATA	433	6	+	Arabidopsis thaliana	core promoter element around -30 of transcription start
GH_A01G0700.1	TATA-box	TATA	435	4	+	Arabidopsis thaliana	core promoter element around -30 of transcription start
GH_A01G0700.1	TATA-box	TATA	915	4	+	Arabidopsis thaliana	core promoter element around -30 of transcription start
GH_A01G0700.1	TATA-box	TATA	941	4	+	Arabidopsis thaliana	core promoter element around -30 of transcription start
GH_A01G0700.1	TATA-box	ATATAT	963	6	+	Brassica napus	core promoter element around -30 of transcription start
GH_A01G0700.1	TATA-box	TATATA	964	6	+	Arabidopsis thaliana	core promoter element around -30 of transcription start
GH_A01G0700.1	TATA-box	ATATAA	965	6	+	Brassica oleracea	core promoter element around -30 of transcription start
GH_A01G0700.1	TATA-box	TATA	966	4	+	Arabidopsis thaliana	core promoter element around -30 of transcription start
GH_A01G0700.1	TATA-box	TATTTAAA	1462	8	+	Arabidopsis thaliana	core promoter element around -30 of transcription start
GH_A01G0973.1	Unnamed__4	CTCC	1973	4	+	Petroselinum hortense
GH_A01G0973.1	CAAT-box	CAAT	35	4	+	Nicotiana glutinosa
GH_A01G0973.1	CAAT-box	CAAAT	173	5	+	Pisum sativum	common cis-acting element in promoter and enhancer regions
GH_A01G0973.1	CAAT-box	CAAAT	358	5	+	Pisum sativum	common cis-acting element in promoter and enhancer regions
GH_A01G0973.1	CAAT-box	CAAT	365	4	+	Nicotiana glutinosa
GH_A01G0973.1	CAAT-box	CAAAT	378	5	+	Pisum sativum	common cis-acting element in promoter and enhancer regions
GH_A01G0973.1	CAAT-box	CAAT	398	4	+	Nicotiana glutinosa
GH_A01G0973.1	CAAT-box	CAAT	474	4	+	Nicotiana glutinosa
GH_A01G0973.1	CAAT-box	CAAT	591	4	+	Nicotiana glutinosa
GH_A01G0973.1	CAAT-box	CAAT	830	4	+	Nicotiana glutinosa
GH_A01G0973.1	CAAT-box	CAAAT	1507	5	+	Pisum sativum	common cis-acting element in promoter and enhancer regions
GH_A01G0973.1	CAAT-box	CAAAT	1703	5	+	Pisum sativum	common cis-acting element in promoter and enhancer regions
GH_A01G0973.1	CAAT-box	CAAT	1726	4	+	Nicotiana glutinosa
GH_A01G0973.1	CAAT-box	CAAT	1735	4	+	Nicotiana glutinosa
GH_A01G0973.1	TATA-box	TATA	60	4	+	Arabidopsis thaliana	core promoter element around -30 of transcription start
GH_A01G0973.1	TATA-box	TATA	252	4	+	Arabidopsis thaliana	core promoter element around -30 of transcription start
GH_A01G0973.1	TATA-box	ATATAA	593	6	+	Brassica oleracea	core promoter element around -30 of transcription start
GH_A01G0973.1	TATA-box	TATA	594	4	+	Arabidopsis thaliana	core promoter element around -30 of transcription start
GH_A01G0973.1	TATA-box	TATA	611	4	+	Arabidopsis thaliana	core promoter element around -30 of transcription start
GH_A01G0973.1	TATA-box	ATATAA	617	6	+	Brassica oleracea	core promoter element around -30 of transcription start
GH_A01G0973.1	TATA-box	TATA	618	4	+	Arabidopsis thaliana	core promoter element around -30 of transcription start
GH_A01G0973.1	TATA-box	ATATAT	633	6	+	Brassica napus	core promoter element around -30 of transcription start
GH_A01G0973.1	TATA-box	TATATA	634	6	+	Arabidopsis thaliana	core promoter element around -30 of transcription start
GH_A01G0973.1	TATA-box	ATATAT	635	6	+	Brassica napus	core promoter element around -30 of transcription start
GH_A01G0973.1	TATA-box	TATA	636	4	+	Arabidopsis thaliana	core promoter element around -30 of transcription start
GH_A01G0973.1	TATA-box	TATATA	761	6	+	Arabidopsis thaliana	core promoter element around -30 of transcription start
GH_A01G0973.1	TATA-box	ATATAT	762	6	+	Brassica napus	core promoter element around -30 of transcription start
GH_A01G0973.1	TATA-box	TATATA	763	6	+	Arabidopsis thaliana	core promoter element around -30 of transcription start
GH_A01G0973.1	TATA-box	ATATAT	764	6	+	Brassica napus	core promoter element around -30 of transcription start
GH_A01G0973.1	TATA-box	TATA	765	4	+	Arabidopsis thaliana	core promoter element around -30 of transcription start
GH_A01G0973.1	TATA-box	ATATAA	799	6	+	Brassica oleracea	core promoter element around -30 of transcription start
GH_A01G0973.1	TATA-box	TATA	800	4	+	Arabidopsis thaliana	core promoter element around -30 of transcription start
GH_A01G0973.1	TATA-box	TATA	818	4	+	Arabidopsis thaliana	core promoter element around -30 of transcription start
GH_A01G0973.1	TATA-box	ATATAA	1546	6	+	Brassica oleracea	core promoter element around -30 of transcription start
GH_A01G0973.1	TATA-box	TATTTAAA	1635	8	+	Arabidopsis thaliana	core promoter element around -30 of transcription start
GH_A01G0973.1	TATA-box	ATATAA	1706	6	+	Brassica oleracea	core promoter element around -30 of transcription start
GH_A01G0973.1	I-box	cCATATCCAAT	372	10	+	Flaveria trinervia	part of a light responsive element
GH_A01G0973.1	Box 4	ATTAAT	231	6	+	Petroselinum crispum	part of a conserved DNA module involved in light responsiveness
GH_A01G0973.1	Box 4	ATTAAT	598	6	+	Petroselinum crispum	part of a conserved DNA module involved in light responsiveness
GH_A01G0973.1	Box 4	ATTAAT	697	6	+	Petroselinum crispum	part of a conserved DNA module involved in light responsiveness
GH_A01G0973.1	chs-CMA1a	TTACTTAA	294	8	+	Daucus carota	part of a light responsive element
GH_A01G0973.1	ERE	ATTTTAAA	40	8	+	Nicotiana glutinos
GH_A01G0973.1	ERE	ATTTTAAA	832	8	+	Nicotiana glutinos
GH_A01G0973.1	ERE	ATTTTAAA	844	8	+	Nicotiana glutinos
GH_A01G0973.1	Unnamed__1	CGTGG	91	5	+	Zea mays
GH_A01G0973.1	W box	TTGACC	1499	6	+	Arabidopsis thaliana
GH_A01G0973.1	ARE	AAACCA	101	6	+	Zea mays	cis-acting regulatory element essential for the anaerobic induction
GH_A01G0973.1	ATCT-motif	AATCTAATCC	399	9	+	Pisum sativum	part of a conserved DNA module involved in light responsiveness
GH_A01G0973.1	TATA	TATAAAAT	60	8	+	Arabidopsis thaliana
GH_A01G0973.1	AT~TATA-box	TATATA	634	6	+	Arabidopsis thaliana
GH_A01G0973.1	AT~TATA-box	TATATA	761	6	+	Arabidopsis thaliana
GH_A01G0973.1	AT~TATA-box	TATATA	763	6	+	Arabidopsis thaliana
GH_A01G0973.1	STRE	AGGGG	385	5	+	Arabidopsis thaliana
GH_A01G0973.1	MBSI	aaaAaaC(G/C)GTTA	255	10.5	+	Petunia hybrida	MYB binding site involved in flavonoid biosynthetic genes regulation
GH_A01G0973.1	as-1	TGACG	446	5	+	Arabidopsis thaliana
GH_A01G0973.1	TGACG-motif	TGACG	446	5	+	Hordeum vulgare	cis-acting regulatory element involved in the MeJA-responsiveness
GH_A01G0973.1		motif_sequence	107	4	+	organism	short_function
GH_A01G0973.1		motif_sequence	367	4	+	organism	short_function
GH_A01G0973.1		motif_sequence	1608	4	+	organism	short_function
GH_A01G0973.1		motif_sequence	1618	4	+	organism	short_function
GH_A01G0973.1		motif_sequence	1864	4	+	organism	short_function
GH_A01G0973.1		motif_sequence	1921	4	+	organism	short_function
GH_A01G2183.1	MYB	CAACAG	165	6	+	Arabidopsis thaliana
GH_A01G2183.1	ERE	ATTTCATA	958	8	+	Nicotiana glutinos
GH_A01G2183.1	ERE	ATTTCATA	965	8	+	Nicotiana glutinos
GH_A01G2183.1	ERE	ATTTTAAA	1519	8	+	Nicotiana glutinos
GH_A01G2183.1	Unnamed__2	CCCCGG	843	6	+	Zea mays
GH_A01G2183.1	AAGAA-motif	GAAAGAA	392	7	+	Avena sativa
GH_A01G2183.1	G-Box	CACGTT	1261	6	+	Pisum sativum	cis-acting regulatory element involved in light responsiveness
GH_A01G2183.1	A-box	CCGTCC	276	6	+	Petroselinum crispum	cis-acting regulatory element
GH_A01G2183.1	ABRE	ACGTG	600	5	+	Arabidopsis thaliana	cis-acting element involved in the abscisic acid responsiveness
GH_A01G2183.1	CCGTCC-box	CCGTCC	276	6	+	Petroselinum hortense
GH_A01G2183.1	TATA-box	TATA	85	4	+	Arabidopsis thaliana	core promoter element around -30 of transcription start
GH_A01G2183.1	TATA-box	TATA	496	4	+	Arabidopsis thaliana	core promoter element around -30 of transcription start
GH_A01G2183.1	TATA-box	TATA	814	4	+	Arabidopsis thaliana	core promoter element around -30 of transcription start
GH_A01G2183.1	TATA-box	TATA	861	4	+	Arabidopsis thaliana	core promoter element around -30 of transcription start
GH_A01G2183.1	TATA-box	TATA	952	4	+	Arabidopsis thaliana	core promoter element around -30 of transcription start
GH_A01G2183.1	TATA-box	ATATAA	1192	6	+	Brassica oleracea	core promoter element around -30 of transcription start
GH_A01G2183.1	TATA-box	TATTTAAA	1275	8	+	Arabidopsis thaliana	core promoter element around -30 of transcription start
GH_A01G2183.1	TATA-box	ATATAA	1322	6	+	Brassica oleracea	core promoter element around -30 of transcription start
GH_A01G2183.1	TATA-box	ATTATA	1341	6	+	Brassica napus	core promoter element around -30 of transcription start
GH_A01G2183.1	TATA-box	ATATAA	1344	6	+	Brassica oleracea	core promoter element around -30 of transcription start
GH_A01G2183.1	TATA-box	ATTATA	1398	6	+	Brassica napus	core promoter element around -30 of transcription start
GH_A01G2183.1	TATA-box	ATTATA	1429	6	+	Brassica napus	core promoter element around -30 of transcription start
GH_A01G2183.1	TATA-box	TATTTAAA	1511	8	+	Arabidopsis thaliana	core promoter element around -30 of transcription start
GH_A01G2183.1	TATA-box	ATATAA	1650	6	+	Brassica oleracea	core promoter element around -30 of transcription start
GH_A01G2183.1	I-box	cCATATCCAAT	968	10	+	Flaveria trinervia	part of a light responsive element
GH_A01G2183.1	Unnamed__4	CTCC	144	4	+	Petroselinum hortense
GH_A01G2183.1	Unnamed__4	CTCC	149	4	+	Petroselinum hortense
GH_A01G2183.1	Unnamed__4	CTCC	1150	4	+	Petroselinum hortense
GH_A01G2183.1	circadian	CAAAGATATC	1291	9	+	Lycopersicon esculentum	cis-acting regulatory element involved in circadian control
GH_A01G2183.1	CAAT-box	CAAT	430	4	+	Nicotiana glutinosa
GH_A01G2183.1	CAAT-box	CAAT	476	4	+	Nicotiana glutinosa
GH_A01G2183.1	CAAT-box	CAAT	526	4	+	Nicotiana glutinosa
GH_A01G2183.1	CAAT-box	CAAAT	740	5	+	Pisum sativum	common cis-acting element in promoter and enhancer regions
GH_A01G2183.1	CAAT-box	CAAT	865	4	+	Nicotiana glutinosa
GH_A01G2183.1	CAAT-box	CCAAT	974	5	+	Arabidopsis thaliana	common cis-acting element in promoter and enhancer regions
GH_A01G2183.1	CAAT-box	CAAT	975	4	+	Nicotiana glutinosa
GH_A01G2183.1	CAAT-box	CAAT	1036	4	+	Nicotiana glutinosa
GH_A01G2183.1	CAAT-box	CAAT	1070	4	+	Nicotiana glutinosa
GH_A01G2183.1	CAAT-box	CCAAT	1089	5	+	Arabidopsis thaliana	common cis-acting element in promoter and enhancer regions
GH_A01G2183.1	CAAT-box	CAAT	1090	4	+	Nicotiana glutinosa
GH_A01G2183.1	CAAT-box	CAAAT	1108	5	+	Pisum sativum	common cis-acting element in promoter and enhancer regions
GH_A01G2183.1	CAAT-box	CAAT	1113	4	+	Nicotiana glutinosa
GH_A01G2183.1	CAAT-box	CAAAT	1228	5	+	Pisum sativum	common cis-acting element in promoter and enhancer regions
GH_A01G2183.1	CAAT-box	CAAT	1427	4	+	Nicotiana glutinosa
GH_A01G2183.1	CAAT-box	CAAT	1622	4	+	Nicotiana glutinosa
GH_A01G2183.1	CAAT-box	CAAT	1900	4	+	Nicotiana glutinosa
GH_A01G2183.1	CAAT-box	CAAAT	1922	5	+	Pisum sativum	common cis-acting element in promoter and enhancer regions
GH_A01G2183.1	CAAT-box	CAAAT	1950	5	+	Pisum sativum	common cis-acting element in promoter and enhancer regions
GH_A01G2183.1	CAAT-box	CAAT	1971	4	+	Nicotiana glutinosa
GH_A01G2183.1	Unnamed__6	taTAAATATct	1885	10	+	Zea mays
GH_A01G2183.1	ATC-motif	AGTAATCT	1871	8	+	Spinacia oleracea	part of a conserved DNA module involved in light responsiveness
GH_A01G2183.1	CCGTCC motif	CCGTCC	276	6	+	Nicotiana tabacum
GH_A01G2183.1		motif_sequence	25	4	+	organism	short_function
GH_A01G2183.1		motif_sequence	142	4	+	organism	short_function
GH_A01G2183.1		motif_sequence	147	4	+	organism	short_function
GH_A01G2183.1		motif_sequence	224	4	+	organism	short_function
GH_A01G2183.1		motif_sequence	255	4	+	organism	short_function
GH_A01G2183.1		motif_sequence	505	4	+	organism	short_function
GH_A01G2183.1		motif_sequence	561	4	+	organism	short_function
GH_A01G2183.1		motif_sequence	1929	4	+	organism	short_function
GH_A01G2183.1	ACE	CTAACGTATT	713	9	+	Petroselinum crispum	cis-acting element involved in light responsiveness
GH_A01G2183.1	MSA-like	TCAAACGGT	60	9	+	Catharanthus roseus	cis-acting element involved in cell cycle regulation
GH_A01G2183.1	STRE	AGGGG	90	5	+	Arabidopsis thaliana
GH_A01G2183.1	STRE	AGGGG	685	5	+	Arabidopsis thaliana
GH_A01G2183.1	STRE	AGGGG	1750	5	+	Arabidopsis thaliana
GH_A01G2183.1	MYC	CATGTG	911	6	+	Arabidopsis thaliana
GH_A01G2183.1	MYC	CATTTG	1098	6	+	Arabidopsis thaliana
GH_A01G2183.1	TATA	TATAAAAT	1431	8	+	Arabidopsis thaliana
GH_A01G2183.1	AT-rich element	ATAGAAATCAA	1727	10	+	Glycine max	binding site of AT-rich DNA binding protein (ATBP-1)
GH_A01G2183.1	Myb-binding site	CAACAG	165	6	+	Nicotiana tabacum
GH_A01G2183.1	Unnamed__1	CGTGG	639	5	+	Zea mays
GH_A01G2183.1	ARE	AAACCA	1731	6	+	Zea mays	cis-acting regulatory element essential for the anaerobic induction
GH_A04G0220.1	STRE	AGGGG	1362	5	+	Arabidopsis thaliana
GH_A04G0220.1	O2-site	GATGATGTGG	1515	9	+	Zea mays	cis-acting regulatory element involved in zein metabolism regulation
GH_A04G0220.1	GATA-motif	AAGATAAGATT	661	10	+	Arabidopsis thaliana	part of a light responsive element
GH_A04G0220.1	CGTCA-motif	CGTCA	1503	5	+	Hordeum vulgare	cis-acting regulatory element involved in the MeJA-responsiveness
GH_A04G0220.1	Myb	TAACTG	1386	6	+	Arabidopsis thaliana
GH_A04G0220.1	AT~TATA-box	TATATA	561	6	+	Arabidopsis thaliana
GH_A04G0220.1	AT~TATA-box	TATATA	689	6	+	Arabidopsis thaliana
GH_A04G0220.1	CARE	CAACTCAC	1160	8	+	Oryza sativa
GH_A04G0220.1	TCT-motif	TCTTAC	619	6	+	Arabidopsis thaliana	part of a light responsive element
GH_A04G0220.1	Box 4	ATTAAT	628	6	+	Petroselinum crispum	part of a conserved DNA module involved in light responsiveness
GH_A04G0220.1	Box 4	ATTAAT	824	6	+	Petroselinum crispum	part of a conserved DNA module involved in light responsiveness
GH_A04G0220.1	ERE	ATTTTAAA	172	8	+	Nicotiana glutinos
GH_A04G0220.1	ERE	ATTTTAAA	909	8	+	Nicotiana glutinos
GH_A04G0220.1	ERE	ATTTTAAA	1769	8	+	Nicotiana glutinos
GH_A04G0220.1	ERE	ATTTTAAA	1789	8	+	Nicotiana glutinos
GH_A04G0220.1	MYB recognition site	CCGTTG	1011	6	+	Arabidopsis thaliana
GH_A04G0220.1	AE-box	AGAAACTT	1552	8	+	Arabidopsis thaliana	part of a module for light response
GH_A04G0220.1	Unnamed__4	CTCC	545	4	+	Petroselinum hortense
GH_A04G0220.1	Unnamed__6	taTAAATATct	224	10	+	Zea mays
GH_A04G0220.1	CAAT-box	CAAT	475	4	+	Nicotiana glutinosa
GH_A04G0220.1	CAAT-box	CAAAT	557	5	+	Pisum sativum	common cis-acting element in promoter and enhancer regions
GH_A04G0220.1	CAAT-box	CAAAT	579	5	+	Pisum sativum	common cis-acting element in promoter and enhancer regions
GH_A04G0220.1	CAAT-box	CAAT	756	4	+	Nicotiana glutinosa
GH_A04G0220.1	CAAT-box	CAAT	797	4	+	Nicotiana glutinosa
GH_A04G0220.1	CAAT-box	CAAT	950	4	+	Nicotiana glutinosa
GH_A04G0220.1	CAAT-box	CAAAT	978	5	+	Pisum sativum	common cis-acting element in promoter and enhancer regions
GH_A04G0220.1	CAAT-box	CAAT	1001	4	+	Nicotiana glutinosa
GH_A04G0220.1	CAAT-box	CAAAT	1059	5	+	Pisum sativum	common cis-acting element in promoter and enhancer regions
GH_A04G0220.1	CAAT-box	CAAT	1104	4	+	Nicotiana glutinosa
GH_A04G0220.1	CAAT-box	CAAAT	1309	5	+	Pisum sativum	common cis-acting element in promoter and enhancer regions
GH_A04G0220.1	CAAT-box	CAAAT	1343	5	+	Pisum sativum	common cis-acting element in promoter and enhancer regions
GH_A04G0220.1	CAAT-box	CAAAT	1368	5	+	Pisum sativum	common cis-acting element in promoter and enhancer regions
GH_A04G0220.1	CAAT-box	CCAAT	1416	5	+	Arabidopsis thaliana	common cis-acting element in promoter and enhancer regions
GH_A04G0220.1	CAAT-box	CAAT	1417	4	+	Nicotiana glutinosa
GH_A04G0220.1	CAAT-box	CAAAT	1441	5	+	Pisum sativum	common cis-acting element in promoter and enhancer regions
GH_A04G0220.1	CAAT-box	CAAT	1506	4	+	Nicotiana glutinosa
GH_A04G0220.1	CAAT-box	CAAT	1612	4	+	Nicotiana glutinosa
GH_A04G0220.1	CAAT-box	CCAAT	1651	5	+	Arabidopsis thaliana	common cis-acting element in promoter and enhancer regions
GH_A04G0220.1	CAAT-box	CAAT	1652	4	+	Nicotiana glutinosa
GH_A04G0220.1	CAAT-box	CAAAT	1680	5	+	Pisum sativum	common cis-acting element in promoter and enhancer regions
GH_A04G0220.1	CAAT-box	CAAT	1844	4	+	Nicotiana glutinosa
GH_A04G0220.1	CAAT-box	CAAAT	1953	5	+	Pisum sativum	common cis-acting element in promoter and enhancer regions
GH_A04G0220.1	CAAT-box	CAAT	1993	4	+	Nicotiana glutinosa
GH_A04G0220.1	TATA-box	TATA	1	4	+	Arabidopsis thaliana	core promoter element around -30 of transcription start
GH_A04G0220.1	TATA-box	ATATAT	98	6	+	Brassica napus	core promoter element around -30 of transcription start
GH_A04G0220.1	TATA-box	TATA	99	4	+	Arabidopsis thaliana	core promoter element around -30 of transcription start
GH_A04G0220.1	TATA-box	TATA	433	4	+	Arabidopsis thaliana	core promoter element around -30 of transcription start
GH_A04G0220.1	TATA-box	TATTTAAA	438	8	+	Arabidopsis thaliana	core promoter element around -30 of transcription start
GH_A04G0220.1	TATA-box	ATTATA	484	6	+	Brassica napus	core promoter element around -30 of transcription start
GH_A04G0220.1	TATA-box	TATA	486	4	+	Arabidopsis thaliana	core promoter element around -30 of transcription start
GH_A04G0220.1	TATA-box	TATA	500	4	+	Arabidopsis thaliana	core promoter element around -30 of transcription start
GH_A04G0220.1	TATA-box	ATATAT	560	6	+	Brassica napus	core promoter element around -30 of transcription start
GH_A04G0220.1	TATA-box	TATATA	561	6	+	Arabidopsis thaliana	core promoter element around -30 of transcription start
GH_A04G0220.1	TATA-box	ATATAA	562	6	+	Brassica oleracea	core promoter element around -30 of transcription start
GH_A04G0220.1	TATA-box	TATA	563	4	+	Arabidopsis thaliana	core promoter element around -30 of transcription start
GH_A04G0220.1	TATA-box	ATATAT	688	6	+	Brassica napus	core promoter element around -30 of transcription start
GH_A04G0220.1	TATA-box	TATATA	689	6	+	Arabidopsis thaliana	core promoter element around -30 of transcription start
GH_A04G0220.1	TATA-box	ATATAT	690	6	+	Brassica napus	core promoter element around -30 of transcription start
GH_A04G0220.1	TATA-box	TATA	691	4	+	Arabidopsis thaliana	core promoter element around -30 of transcription start
GH_A04G0220.1	TATA-box	ATATAT	707	6	+	Brassica napus	core promoter element around -30 of transcription start
GH_A04G0220.1	TATA-box	TATA	708	4	+	Arabidopsis thaliana	core promoter element around -30 of transcription start
GH_A04G0220.1	TATA-box	ATATAT	758	6	+	Brassica napus	core promoter element around -30 of transcription start
GH_A04G0220.1	TATA-box	TATA	759	4	+	Arabidopsis thaliana	core promoter element around -30 of transcription start
GH_A04G0220.1	TATA-box	TATA	815	4	+	Arabidopsis thaliana	core promoter element around -30 of transcription start
GH_A04G0220.1	TATA-box	ATTATA	819	6	+	Brassica napus	core promoter element around -30 of transcription start
GH_A04G0220.1	TATA-box	TATA	821	4	+	Arabidopsis thaliana	core promoter element around -30 of transcription start
GH_A04G0220.1	TATA-box	TATA	829	4	+	Arabidopsis thaliana	core promoter element around -30 of transcription start
GH_A04G0220.1	TATA-box	TATA	875	4	+	Arabidopsis thaliana	core promoter element around -30 of transcription start
GH_A04G0220.1	TATA-box	ATATAA	896	6	+	Brassica oleracea	core promoter element around -30 of transcription start
GH_A04G0220.1	TATA-box	TATA	897	4	+	Arabidopsis thaliana	core promoter element around -30 of transcription start
GH_A04G0220.1	TATA-box	ATTATA	924	6	+	Brassica napus	core promoter element around -30 of transcription start
GH_A04G0220.1	TATA-box	TATA	926	4	+	Arabidopsis thaliana	core promoter element around -30 of transcription start
GH_A04G0220.1	TATA-box	ATTATA	1072	6	+	Brassica napus	core promoter element around -30 of transcription start
GH_A04G0220.1	TATA-box	ATTATA	1106	6	+	Brassica napus	core promoter element around -30 of transcription start
GH_A04G0220.1	TATA-box	ATATAA	1134	6	+	Brassica oleracea	core promoter element around -30 of transcription start
GH_A04G0220.1	TATA-box	ATTATA	1170	6	+	Brassica napus	core promoter element around -30 of transcription start
GH_A04G0220.1	TATA-box	TAAAGATT	1295	8	+	Arabidopsis thaliana	core promoter element around -30 of transcription start
GH_A04G0220.1	TATA-box	ccTATAAAaa	1904	9	+	Arabidopsis thaliana	core promoter element around -30 of transcription start
GH_A04G0220.1	DRE core	GCCGAC	1016	6	+	Arabidopsis thaliana
GH_A04G0223.1	MYB recognition site	CCGTTG	191	6	+	Arabidopsis thaliana
GH_A04G0223.1	GTGGC-motif	GATTCTGTGGC	1922	10	+	Spinacia oleracea	part of a light responsive element
GH_A04G0223.1	ERE	ATTTTAAA	628	8	+	Nicotiana glutinos
GH_A04G0223.1	ABRE	ACGTG	1275	5	+	Arabidopsis thaliana	cis-acting element involved in the abscisic acid responsiveness
GH_A04G0223.1	ABRE	ACGTG	1638	5	+	Arabidopsis thaliana	cis-acting element involved in the abscisic acid responsiveness
GH_A04G0223.1	Box 4	ATTAAT	268	6	+	Petroselinum crispum	part of a conserved DNA module involved in light responsiveness
GH_A04G0223.1	Box 4	ATTAAT	388	6	+	Petroselinum crispum	part of a conserved DNA module involved in light responsiveness
GH_A04G0223.1	Box 4	ATTAAT	639	6	+	Petroselinum crispum	part of a conserved DNA module involved in light responsiveness
GH_A04G0223.1	Box 4	ATTAAT	739	6	+	Petroselinum crispum	part of a conserved DNA module involved in light responsiveness
GH_A04G0223.1	TC-rich repeats	ATTCTCTAAC	858	9	+	Nicotiana tabacum	cis-acting element involved in defense and stress responsiveness
GH_A04G0223.1	TATA-box	TATA	18	4	+	Arabidopsis thaliana	core promoter element around -30 of transcription start
GH_A04G0223.1	TATA-box	TATA	25	4	+	Arabidopsis thaliana	core promoter element around -30 of transcription start
GH_A04G0223.1	TATA-box	TATA	33	4	+	Arabidopsis thaliana	core promoter element around -30 of transcription start
GH_A04G0223.1	TATA-box	TATA	63	4	+	Arabidopsis thaliana	core promoter element around -30 of transcription start
GH_A04G0223.1	TATA-box	TATA	255	4	+	Arabidopsis thaliana	core promoter element around -30 of transcription start
GH_A04G0223.1	TATA-box	ccTATAAAaa	325	9	+	Arabidopsis thaliana	core promoter element around -30 of transcription start
GH_A04G0223.1	TATA-box	ATATAA	343	6	+	Brassica oleracea	core promoter element around -30 of transcription start
GH_A04G0223.1	TATA-box	TATA	344	4	+	Arabidopsis thaliana	core promoter element around -30 of transcription start
GH_A04G0223.1	TATA-box	TATA	393	4	+	Arabidopsis thaliana	core promoter element around -30 of transcription start
GH_A04G0223.1	TATA-box	TATA	510	4	+	Arabidopsis thaliana	core promoter element around -30 of transcription start
GH_A04G0223.1	TATA-box	TATATA	945	6	+	Arabidopsis thaliana	core promoter element around -30 of transcription start
GH_A04G0223.1	TATA-box	ATATAT	946	6	+	Brassica napus	core promoter element around -30 of transcription start
GH_A04G0223.1	TATA-box	TATA	947	4	+	Arabidopsis thaliana	core promoter element around -30 of transcription start
GH_A04G0223.1	TATA-box	ATATAA	1026	6	+	Brassica oleracea	core promoter element around -30 of transcription start
GH_A04G0223.1	TATA-box	ATTATA	1049	6	+	Brassica napus	core promoter element around -30 of transcription start
GH_A04G0223.1	TATA-box	ATATAA	1074	6	+	Brassica oleracea	core promoter element around -30 of transcription start
GH_A04G0223.1	TATA-box	ATTATA	1220	6	+	Brassica napus	core promoter element around -30 of transcription start
GH_A04G0223.1	TATA-box	ATATAA	1403	6	+	Brassica oleracea	core promoter element around -30 of transcription start
GH_A04G0223.1	TATA-box	ATTATA	1471	6	+	Brassica napus	core promoter element around -30 of transcription start
GH_A04G0223.1	TATA-box	TATTTAAA	1679	8	+	Arabidopsis thaliana	core promoter element around -30 of transcription start
GH_A04G0223.1	TATA-box	ccTATAAAaa	1883	9	+	Arabidopsis thaliana	core promoter element around -30 of transcription start
GH_A04G0223.1	CAAT-box	CAAAT	55	5	+	Pisum sativum	common cis-acting element in promoter and enhancer regions
GH_A04G0223.1	CAAT-box	CAAAT	221	5	+	Pisum sativum	common cis-acting element in promoter and enhancer regions
GH_A04G0223.1	CAAT-box	CAAT	259	4	+	Nicotiana glutinosa
GH_A04G0223.1	CAAT-box	CAAT	364	4	+	Nicotiana glutinosa
GH_A04G0223.1	CAAT-box	CAAT	418	4	+	Nicotiana glutinosa
GH_A04G0223.1	CAAT-box	CAAAT	582	5	+	Pisum sativum	common cis-acting element in promoter and enhancer regions
GH_A04G0223.1	CAAT-box	CAAAT	616	5	+	Pisum sativum	common cis-acting element in promoter and enhancer regions
GH_A04G0223.1	CAAT-box	CAAT	737	4	+	Nicotiana glutinosa
GH_A04G0223.1	CAAT-box	CAAT	752	4	+	Nicotiana glutinosa
GH_A04G0223.1	CAAT-box	CCAAT	1254	5	+	Arabidopsis thaliana	common cis-acting element in promoter and enhancer regions
GH_A04G0223.1	CAAT-box	CAAT	1255	4	+	Nicotiana glutinosa
GH_A04G0223.1	CAAT-box	CAAT	1315	4	+	Nicotiana glutinosa
GH_A04G0223.1	CAAT-box	CCAAT	1352	5	+	Arabidopsis thaliana	common cis-acting element in promoter and enhancer regions
GH_A04G0223.1	CAAT-box	CAAT	1353	4	+	Nicotiana glutinosa
GH_A04G0223.1	CAAT-box	CAAT	1398	4	+	Nicotiana glutinosa
GH_A04G0223.1	CAAT-box	CAAT	1844	4	+	Nicotiana glutinosa
GH_A04G0223.1	CAAT-box	CAAT	1900	4	+	Nicotiana glutinosa
GH_A04G0223.1	CAAT-box	CAAAT	1932	5	+	Pisum sativum	common cis-acting element in promoter and enhancer regions
GH_A04G0223.1	CAAT-box	CAAAT	1962	5	+	Pisum sativum	common cis-acting element in promoter and enhancer regions
GH_A04G0223.1	LTR	CCGAAA	412	6	+	Hordeum vulgare	cis-acting element involved in low-temperature responsiveness
GH_A04G0223.1	circadian	CAAAGATATC	338	9	+	Lycopersicon esculentum	cis-acting regulatory element involved in circadian control
GH_A04G0223.1	Unnamed__4	CTCC	296	4	+	Petroselinum hortense
GH_A04G0223.1	Unnamed__4	CTCC	1487	4	+	Petroselinum hortense
GH_A04G0223.1		motif_sequence	213	4	+	organism	short_function
GH_A04G0223.1		motif_sequence	434	4	+	organism	short_function
GH_A04G0223.1		motif_sequence	1118	4	+	organism	short_function
GH_A04G0223.1		motif_sequence	1485	4	+	organism	short_function
GH_A04G0223.1		motif_sequence	1496	4	+	organism	short_function
GH_A04G0223.1		motif_sequence	1775	4	+	organism	short_function
GH_A04G0223.1		motif_sequence	1926	4	+	organism	short_function
GH_A04G0223.1	TCA-element	CCATCTTTTT	211	9	+	Nicotiana tabacum	cis-acting element involved in salicylic acid responsiveness
GH_A04G0223.1	TCA-element	CCATCTTTTT	714	9	+	Nicotiana tabacum	cis-acting element involved in salicylic acid responsiveness
GH_A04G0223.1	TCA-element	CCATCTTTTT	900	10	+	Nicotiana tabacum	cis-acting element involved in salicylic acid responsiveness
GH_A04G0223.1	TCA-element	CCATCTTTTT	1502	9	+	Nicotiana tabacum	cis-acting element involved in salicylic acid responsiveness
GH_A04G0223.1	P-box	CCTTTTG	1984	7	+	Oryza sativa	gibberellin-responsive element
GH_A04G0223.1	MYC	CAATTG	259	6	+	Arabidopsis thaliana
GH_A04G0223.1	MYC	CAATTG	364	6	+	Arabidopsis thaliana
GH_A04G0223.1	MBSI	TTTTTACGGTTA	1126	11	+	Petunia hybrida	MYB binding site involved in flavonoid biosynthetic genes regulation
GH_A04G0223.1	STRE	AGGGG	1610	5	+	Arabidopsis thaliana
GH_A04G0223.1	AT~TATA-box	TATATA	945	6	+	Arabidopsis thaliana
GH_A04G0223.1	ATCT-motif	AATCTAATCC	317	9	+	Pisum sativum	part of a conserved DNA module involved in light responsiveness
GH_A04G0223.1	ARE	AAACCA	1946	6	+	Zea mays	cis-acting regulatory element essential for the anaerobic induction
GH_A04G0223.1	GT1-motif	GGTTAA	1133	6	+	Arabidopsis thaliana	light responsive element
GH_A04G0223.1	Unnamed__1	CGTGG	666	5	+	Zea mays
GH_A04G0223.1	Unnamed__1	CGTGG	1276	5	+	Zea mays
GH_A04G0224.1	CAAT-box	CCAAT	69	5	+	Arabidopsis thaliana	common cis-acting element in promoter and enhancer regions
GH_A04G0224.1	CAAT-box	CAAT	70	4	+	Nicotiana glutinosa
GH_A04G0224.1	CAAT-box	CAAAT	106	5	+	Pisum sativum	common cis-acting element in promoter and enhancer regions
GH_A04G0224.1	CAAT-box	CAAT	111	4	+	Nicotiana glutinosa
GH_A04G0224.1	CAAT-box	CAAT	138	4	+	Nicotiana glutinosa
GH_A04G0224.1	CAAT-box	CAAT	166	4	+	Nicotiana glutinosa
GH_A04G0224.1	CAAT-box	CAAT	243	4	+	Nicotiana glutinosa
GH_A04G0224.1	CAAT-box	CAAT	359	4	+	Nicotiana glutinosa
GH_A04G0224.1	CAAT-box	CAAAT	373	5	+	Pisum sativum	common cis-acting element in promoter and enhancer regions
GH_A04G0224.1	CAAT-box	CAAT	380	4	+	Nicotiana glutinosa
GH_A04G0224.1	CAAT-box	CCAAT	470	5	+	Arabidopsis thaliana	common cis-acting element in promoter and enhancer regions
GH_A04G0224.1	CAAT-box	CAAT	471	4	+	Nicotiana glutinosa
GH_A04G0224.1	CAAT-box	CAAT	554	4	+	Nicotiana glutinosa
GH_A04G0224.1	CAAT-box	CAAT	558	4	+	Nicotiana glutinosa
GH_A04G0224.1	CAAT-box	CAAT	570	4	+	Nicotiana glutinosa
GH_A04G0224.1	CAAT-box	CAAT	621	4	+	Nicotiana glutinosa
GH_A04G0224.1	CAAT-box	CAAT	645	4	+	Nicotiana glutinosa
GH_A04G0224.1	CAAT-box	CAAT	655	4	+	Nicotiana glutinosa
GH_A04G0224.1	CAAT-box	CAAT	696	4	+	Nicotiana glutinosa
GH_A04G0224.1	CAAT-box	CAAT	704	4	+	Nicotiana glutinosa
GH_A04G0224.1	CAAT-box	CAACCAACTCC	708	10	+	Arabidopsis thaliana	common cis-acting element in promoter and enhancer regions
GH_A04G0224.1	CAAT-box	CCAAT	762	5	+	Arabidopsis thaliana	common cis-acting element in promoter and enhancer regions
GH_A04G0224.1	CAAT-box	CAAT	763	4	+	Nicotiana glutinosa
GH_A04G0224.1	CAAT-box	CAAAT	787	5	+	Pisum sativum	common cis-acting element in promoter and enhancer regions
GH_A04G0224.1	CAAT-box	CAAAT	1114	5	+	Pisum sativum	common cis-acting element in promoter and enhancer regions
GH_A04G0224.1	CAAT-box	CAAAT	1212	5	+	Pisum sativum	common cis-acting element in promoter and enhancer regions
GH_A04G0224.1	CAAT-box	CAAT	1245	4	+	Nicotiana glutinosa
GH_A04G0224.1	CAAT-box	CAAT	1340	4	+	Nicotiana glutinosa
GH_A04G0224.1	CAAT-box	CAAT	1532	4	+	Nicotiana glutinosa
GH_A04G0224.1	CAAT-box	CAAT	1583	4	+	Nicotiana glutinosa
GH_A04G0224.1	CAAT-box	CCAAT	1778	5	+	Arabidopsis thaliana	common cis-acting element in promoter and enhancer regions
GH_A04G0224.1	CAAT-box	CAAT	1779	4	+	Nicotiana glutinosa
GH_A04G0224.1	CAAT-box	CAAT	1790	4	+	Nicotiana glutinosa
GH_A04G0224.1	CAAT-box	CAAT	1897	4	+	Nicotiana glutinosa
GH_A04G0224.1	CAAT-box	CAAAT	1919	5	+	Pisum sativum	common cis-acting element in promoter and enhancer regions
GH_A04G0224.1	CAAT-box	CAAAT	1931	5	+	Pisum sativum	common cis-acting element in promoter and enhancer regions
GH_A04G0224.1	CAAT-box	CAAAT	1962	5	+	Pisum sativum	common cis-acting element in promoter and enhancer regions
GH_A04G0224.1	CAAT-box	CAAT	1976	4	+	Nicotiana glutinosa
GH_A04G0224.1	CAAT-box	CAAT	1993	4	+	Nicotiana glutinosa
GH_A04G0224.1	ARE	AAACCA	298	6	+	Zea mays	cis-acting regulatory element essential for the anaerobic induction
GH_A04G0224.1	ARE	AAACCA	1945	6	+	Zea mays	cis-acting regulatory element essential for the anaerobic induction
GH_A04G0224.1	W box	TTGACC	529	6	+	Arabidopsis thaliana
GH_A04G0224.1	Unnamed__4	CTCC	177	4	+	Petroselinum hortense
GH_A04G0224.1	Unnamed__4	CTCC	579	4	+	Petroselinum hortense
GH_A04G0224.1	AT~TATA-box	TATATA	895	6	+	Arabidopsis thaliana
GH_A04G0224.1	TATA-box	TACAAAA	14	7	+	Oryza sativa	core promoter element around -30 of transcription start
GH_A04G0224.1	TATA-box	TATA	52	4	+	Arabidopsis thaliana	core promoter element around -30 of transcription start
GH_A04G0224.1	TATA-box	ATATAA	201	6	+	Brassica oleracea	core promoter element around -30 of transcription start
GH_A04G0224.1	TATA-box	TATA	202	4	+	Arabidopsis thaliana	core promoter element around -30 of transcription start
GH_A04G0224.1	TATA-box	TATA	266	4	+	Arabidopsis thaliana	core promoter element around -30 of transcription start
GH_A04G0224.1	TATA-box	TATA	369	4	+	Arabidopsis thaliana	core promoter element around -30 of transcription start
GH_A04G0224.1	TATA-box	ATTATA	502	6	+	Brassica napus	core promoter element around -30 of transcription start
GH_A04G0224.1	TATA-box	TATA	504	4	+	Arabidopsis thaliana	core promoter element around -30 of transcription start
GH_A04G0224.1	TATA-box	ATATAT	894	6	+	Brassica napus	core promoter element around -30 of transcription start
GH_A04G0224.1	TATA-box	TATATA	895	6	+	Arabidopsis thaliana	core promoter element around -30 of transcription start
GH_A04G0224.1	TATA-box	ATATAT	896	6	+	Brassica napus	core promoter element around -30 of transcription start
GH_A04G0224.1	TATA-box	TATA	897	4	+	Arabidopsis thaliana	core promoter element around -30 of transcription start
GH_A04G0224.1	TATA-box	ATATAA	1174	6	+	Brassica oleracea	core promoter element around -30 of transcription start
GH_A04G0224.1	TATA-box	TAAAGATT	1265	8	+	Arabidopsis thaliana	core promoter element around -30 of transcription start
GH_A04G0224.1	TATA-box	ATATAA	1277	6	+	Brassica oleracea	core promoter element around -30 of transcription start
GH_A04G0224.1	TATA-box	ATATAA	1308	6	+	Brassica oleracea	core promoter element around -30 of transcription start
GH_A04G0224.1	TATA-box	ATTATA	1676	6	+	Brassica napus	core promoter element around -30 of transcription start
GH_A04G0224.1	TATA-box	ccTATAAAaa	1880	9	+	Arabidopsis thaliana	core promoter element around -30 of transcription start
GH_A04G0224.1	STRE	AGGGG	1425	5	+	Arabidopsis thaliana
GH_A04G0224.1	MYB-like sequence	TAACCA	688	6	+	Arabidopsis thaliana
GH_A04G0224.1	MYB-like sequence	TAACCA	791	6	+	Arabidopsis thaliana
GH_A04G0224.1	MYC	CAATTG	243	6	+	Arabidopsis thaliana
GH_A04G0224.1	MYC	CATTTG	1149	6	+	Arabidopsis thaliana
GH_A04G0224.1	TCA	TCATCTTCAT	1164	9	+	Pisum sativum
GH_A04G0224.1		motif_sequence	75	4	+	organism	short_function
GH_A04G0224.1		motif_sequence	577	4	+	organism	short_function
GH_A04G0224.1		motif_sequence	603	4	+	organism	short_function
GH_A04G0224.1		motif_sequence	926	4	+	organism	short_function
GH_A04G0224.1		motif_sequence	977	4	+	organism	short_function
GH_A04G0224.1		motif_sequence	1064	4	+	organism	short_function
GH_A04G0224.1		motif_sequence	1166	4	+	organism	short_function
GH_A04G0224.1		motif_sequence	1542	4	+	organism	short_function
GH_A04G0224.1		motif_sequence	1697	4	+	organism	short_function
GH_A04G0224.1		motif_sequence	1925	4	+	organism	short_function
GH_A04G0224.1	CGTCA-motif	CGTCA	618	5	+	Hordeum vulgare	cis-acting regulatory element involved in the MeJA-responsiveness
GH_A04G0224.1	CGTCA-motif	CGTCA	784	5	+	Hordeum vulgare	cis-acting regulatory element involved in the MeJA-responsiveness
GH_A04G0224.1	Myc	TCTCTTA	129	7	+	Arabidopsis thaliana
GH_A04G0224.1	MYB	TAACCA	688	6	+	Arabidopsis thaliana
GH_A04G0224.1	MYB	CAACCA	708	6	+	Arabidopsis thaliana
GH_A04G0224.1	MYB	CAACCA	759	6	+	Arabidopsis thaliana
GH_A04G0224.1	MYB	TAACCA	791	6	+	Arabidopsis thaliana
GH_A04G0224.1	TGACG-motif	TGACG	141	5	+	Hordeum vulgare	cis-acting regulatory element involved in the MeJA-responsiveness
GH_A04G0224.1	ERE	ATTTTAAA	1155	8	+	Nicotiana glutinos
GH_A04G0224.1	as-1	TGACG	141	5	+	Arabidopsis thaliana
GH_A04G0299.1	CARE	CAACTCAC	352	8	+	Oryza sativa
GH_A04G0299.1	MYB-like sequence	TAACCA	24	6	+	Arabidopsis thaliana
GH_A04G0299.1	MYB	TAACCA	24	6	+	Arabidopsis thaliana
GH_A04G0299.1	MYB	CAACCA	993	6	+	Arabidopsis thaliana
GH_A04G0299.1	CAT-box	GCCACT	173	6	+	Arabidopsis thaliana	cis-acting regulatory element related to meristem expression
GH_A04G0299.1	Unnamed__4	CTCC	49	4	+	Petroselinum hortense
GH_A04G0299.1	Unnamed__4	CTCC	177	4	+	Petroselinum hortense
GH_A04G0299.1	Unnamed__4	CTCC	349	4	+	Petroselinum hortense
GH_A04G0299.1	Unnamed__4	CTCC	390	4	+	Petroselinum hortense
GH_A04G0299.1	Unnamed__4	CTCC	405	4	+	Petroselinum hortense
GH_A04G0299.1	Unnamed__4	CTCC	501	4	+	Petroselinum hortense
GH_A04G0299.1	Unnamed__4	CTCC	736	4	+	Petroselinum hortense
GH_A04G0299.1	Unnamed__4	CTCC	818	4	+	Petroselinum hortense
GH_A04G0299.1	Unnamed__4	CTCC	840	4	+	Petroselinum hortense
GH_A04G0299.1	Unnamed__4	CTCC	1161	4	+	Petroselinum hortense
GH_A04G0299.1	Unnamed__4	CTCC	1203	4	+	Petroselinum hortense
GH_A04G0299.1	Unnamed__4	CTCC	1292	4	+	Petroselinum hortense
GH_A04G0299.1	Unnamed__4	CTCC	1377	4	+	Petroselinum hortense
GH_A04G0299.1	Unnamed__4	CTCC	1419	4	+	Petroselinum hortense
GH_A04G0299.1	Unnamed__4	CTCC	1462	4	+	Petroselinum hortense
GH_A04G0299.1	CAAT-box	CAAAT	52	5	+	Pisum sativum	common cis-acting element in promoter and enhancer regions
GH_A04G0299.1	CAAT-box	CCAAT	116	5	+	Arabidopsis thaliana	common cis-acting element in promoter and enhancer regions
GH_A04G0299.1	CAAT-box	CAAT	117	4	+	Nicotiana glutinosa
GH_A04G0299.1	CAAT-box	CAAT	410	4	+	Nicotiana glutinosa
GH_A04G0299.1	CAAT-box	CAAT	495	4	+	Nicotiana glutinosa
GH_A04G0299.1	CAAT-box	CAAAT	607	5	+	Pisum sativum	common cis-acting element in promoter and enhancer regions
GH_A04G0299.1	CAAT-box	CAAT	626	4	+	Nicotiana glutinosa
GH_A04G0299.1	CAAT-box	CAAT	954	4	+	Nicotiana glutinosa
GH_A04G0299.1	CAAT-box	CAAT	987	4	+	Nicotiana glutinosa
GH_A04G0299.1	CAAT-box	CAAT	999	4	+	Nicotiana glutinosa
GH_A04G0299.1	CAAT-box	CAAAT	1008	5	+	Pisum sativum	common cis-acting element in promoter and enhancer regions
GH_A04G0299.1	CAAT-box	CAAT	1147	4	+	Nicotiana glutinosa
GH_A04G0299.1	CAAT-box	CAAT	1415	4	+	Nicotiana glutinosa
GH_A04G0299.1	CAAT-box	CCAAT	1550	5	+	Arabidopsis thaliana	common cis-acting element in promoter and enhancer regions
GH_A04G0299.1	CAAT-box	CAAT	1551	4	+	Nicotiana glutinosa
GH_A04G0299.1	CAAT-box	TGCCAAC	1928	7	+	Petunia hybrida	common cis-acting element in promoter and enhancer regions
GH_A04G0299.1	CAAT-box	CAAT	1964	4	+	Nicotiana glutinosa
GH_A04G0299.1	CAAT-box	CAAAT	1979	5	+	Pisum sativum	common cis-acting element in promoter and enhancer regions
GH_A04G0299.1	TATA-box	TATA	559	4	+	Arabidopsis thaliana	core promoter element around -30 of transcription start
GH_A04G0299.1	TATA-box	ATTATA	628	6	+	Brassica napus	core promoter element around -30 of transcription start
GH_A04G0299.1	TATA-box	TATA	630	4	+	Arabidopsis thaliana	core promoter element around -30 of transcription start
GH_A04G0299.1	TATA-box	ATTATA	1398	6	+	Brassica napus	core promoter element around -30 of transcription start
GH_A04G0299.1	TATA-box	ATATAA	1608	6	+	Brassica oleracea	core promoter element around -30 of transcription start
GH_A04G0299.1	TCCC-motif	TCTCCCT	817	7	+	Spinacia oleracea	part of a light responsive element
GH_A04G0299.1	TCCC-motif	TCTCCCT	839	7	+	Spinacia oleracea	part of a light responsive element
GH_A04G0299.1	I-box	AAGATAAGGCT	1307	10	+	Gossypium hirsutum	part of a light responsive element
GH_A04G0299.1	WUN-motif	AAATTTCTT	788	9	+	Nicotiana glutinosa
GH_A04G0299.1	TCA	TCATCTTCAT	30	9	+	Pisum sativum
GH_A04G0299.1	TCA	TCATCTTCAT	1390	9	+	Pisum sativum
GH_A04G0299.1	TCA	TCATCTTCAT	1815	9	+	Pisum sativum
GH_A04G0299.1	G-box	CACGAC	648	6	+	Zea mays	cis-acting regulatory element involved in light responsiveness
GH_A04G0299.1	G-box	CACGTC	672	6	+	Zea mays	cis-acting regulatory element involved in light responsiveness
GH_A04G0299.1	G-box	CACGTC	678	6	+	Zea mays	cis-acting regulatory element involved in light responsiveness
GH_A04G0299.1	G-box	CACGAC	804	6	+	Zea mays	cis-acting regulatory element involved in light responsiveness
GH_A04G0299.1	MYC	CATTTG	768	6	+	Arabidopsis thaliana
GH_A04G0299.1	MYC	CATTTG	1452	6	+	Arabidopsis thaliana
GH_A04G0299.1	MYC	CATTTG	1465	6	+	Arabidopsis thaliana
GH_A04G0299.1	MYC	CATGTG	1777	6	+	Arabidopsis thaliana
GH_A04G0299.1		motif_sequence	32	4	+	organism	short_function
GH_A04G0299.1		motif_sequence	47	4	+	organism	short_function
GH_A04G0299.1		motif_sequence	322	4	+	organism	short_function
GH_A04G0299.1		motif_sequence	388	4	+	organism	short_function
GH_A04G0299.1		motif_sequence	479	4	+	organism	short_function
GH_A04G0299.1		motif_sequence	499	4	+	organism	short_function
GH_A04G0299.1		motif_sequence	577	4	+	organism	short_function
GH_A04G0299.1		motif_sequence	654	4	+	organism	short_function
GH_A04G0299.1		motif_sequence	748	4	+	organism	short_function
GH_A04G0299.1		motif_sequence	777	4	+	organism	short_function
GH_A04G0299.1		motif_sequence	798	4	+	organism	short_function
GH_A04G0299.1		motif_sequence	816	4	+	organism	short_function
GH_A04G0299.1		motif_sequence	838	4	+	organism	short_function
GH_A04G0299.1		motif_sequence	889	4	+	organism	short_function
GH_A04G0299.1		motif_sequence	1159	4	+	organism	short_function
GH_A04G0299.1		motif_sequence	1201	4	+	organism	short_function
GH_A04G0299.1		motif_sequence	1380	4	+	organism	short_function
GH_A04G0299.1		motif_sequence	1417	4	+	organism	short_function
GH_A04G0299.1		motif_sequence	1817	4	+	organism	short_function
GH_A04G0299.1		motif_sequence	1827	4	+	organism	short_function
GH_A04G0299.1		motif_sequence	1873	4	+	organism	short_function
GH_A04G0299.1		motif_sequence	1925	4	+	organism	short_function
GH_A04G0299.1	3-AF1 binding site	TAAGAGAGGAA	150	10	+	Solanum tuberosum	light responsive element
GH_A04G0299.1	Unnamed__1	CGTGG	1245	5	+	Zea mays
GH_A04G0299.1	GT1-motif	GGTTAAT	1485	7	+	Avena sativa	light responsive element
GH_A04G0299.1	GT1-motif	GGTTAAT	1912	7	+	Avena sativa	light responsive element
GH_A04G0299.1	F-box	CTATTCTCATT	845	10	+	Lycopersicon esculentum
GH_A04G0491.1	CAAT-box	CAAAT	133	5	+	Pisum sativum	common cis-acting element in promoter and enhancer regions
GH_A04G0491.1	CAAT-box	CAAT	293	4	+	Nicotiana glutinosa
GH_A04G0491.1	CAAT-box	CAAT	323	4	+	Nicotiana glutinosa
GH_A04G0491.1	CAAT-box	CAAT	484	4	+	Nicotiana glutinosa
GH_A04G0491.1	CAAT-box	CAAT	640	4	+	Nicotiana glutinosa
GH_A04G0491.1	CAAT-box	CAAT	706	4	+	Nicotiana glutinosa
GH_A04G0491.1	CAAT-box	CAAT	775	4	+	Nicotiana glutinosa
GH_A04G0491.1	CAAT-box	CAAT	943	4	+	Nicotiana glutinosa
GH_A04G0491.1	CAAT-box	CAAT	1038	4	+	Nicotiana glutinosa
GH_A04G0491.1	CAAT-box	CAAT	1115	4	+	Nicotiana glutinosa
GH_A04G0491.1	CAAT-box	CAAT	1256	4	+	Nicotiana glutinosa
GH_A04G0491.1	CAAT-box	CAAT	1267	4	+	Nicotiana glutinosa
GH_A04G0491.1	CAAT-box	CAAAT	1387	5	+	Pisum sativum	common cis-acting element in promoter and enhancer regions
GH_A04G0491.1	CAAT-box	CAAT	1447	4	+	Nicotiana glutinosa
GH_A04G0491.1	CAAT-box	CAAT	1808	4	+	Nicotiana glutinosa
GH_A04G0491.1	CAAT-box	CAAT	1842	4	+	Nicotiana glutinosa
GH_A04G0491.1	CAAT-box	CCAAT	1940	5	+	Arabidopsis thaliana	common cis-acting element in promoter and enhancer regions
GH_A04G0491.1	CAAT-box	CAAT	1941	4	+	Nicotiana glutinosa
GH_A04G0491.1	CAAT-box	CAAT	1980	4	+	Nicotiana glutinosa
GH_A04G0491.1	Unnamed__4	CTCC	130	4	+	Petroselinum hortense
GH_A04G0491.1	Unnamed__4	CTCC	417	4	+	Petroselinum hortense
GH_A04G0491.1	AT1-motif	AATTATTTTTTATT	1142	13	+	Solanum tuberosum	part of a light responsive module
GH_A04G0491.1	LAMP-element	CTTTATCA	1854	8	+	Pisum sativum	part of a light responsive element
GH_A04G0491.1	TATA-box	TATA	72	4	+	Arabidopsis thaliana	core promoter element around -30 of transcription start
GH_A04G0491.1	TATA-box	TATA	186	4	+	Arabidopsis thaliana	core promoter element around -30 of transcription start
GH_A04G0491.1	TATA-box	TATA	221	4	+	Arabidopsis thaliana	core promoter element around -30 of transcription start
GH_A04G0491.1	TATA-box	TATA	611	4	+	Arabidopsis thaliana	core promoter element around -30 of transcription start
GH_A04G0491.1	TATA-box	ATATAA	642	6	+	Brassica oleracea	core promoter element around -30 of transcription start
GH_A04G0491.1	TATA-box	TATA	643	4	+	Arabidopsis thaliana	core promoter element around -30 of transcription start
GH_A04G0491.1	TATA-box	ATATAT	749	6	+	Brassica napus	core promoter element around -30 of transcription start
GH_A04G0491.1	TATA-box	TATATA	750	6	+	Arabidopsis thaliana	core promoter element around -30 of transcription start
GH_A04G0491.1	TATA-box	ATATAT	751	6	+	Brassica napus	core promoter element around -30 of transcription start
GH_A04G0491.1	TATA-box	TATA	752	4	+	Arabidopsis thaliana	core promoter element around -30 of transcription start
GH_A04G0491.1	TATA-box	ccTATAAAaa	1132	9	+	Arabidopsis thaliana	core promoter element around -30 of transcription start
GH_A04G0491.1	TATA-box	TATTTAAA	1573	8	+	Arabidopsis thaliana	core promoter element around -30 of transcription start
GH_A04G0491.1	TATA-box	ATATAA	1584	6	+	Brassica oleracea	core promoter element around -30 of transcription start
GH_A04G0491.1	TATA-box	TACAAAA	1666	7	+	Oryza sativa	core promoter element around -30 of transcription start
GH_A04G0491.1	TATA-box	TATTTAAA	1758	8	+	Arabidopsis thaliana	core promoter element around -30 of transcription start
GH_A04G0491.1	TATA-box	TATTTAAA	1811	8	+	Arabidopsis thaliana	core promoter element around -30 of transcription start
GH_A04G0491.1	TATA-box	ATATAA	1844	6	+	Brassica oleracea	core promoter element around -30 of transcription start
GH_A04G0491.1	Box 4	ATTAAT	504	6	+	Petroselinum crispum	part of a conserved DNA module involved in light responsiveness
GH_A04G0491.1	AAGAA-motif	GAAAGAA	1495	7	+	Avena sativa
GH_A04G0491.1	Myc	TCTCTTA	697	7	+	Arabidopsis thaliana
GH_A04G0491.1	ERE	ATTTTAAA	1089	8	+	Nicotiana glutinos
GH_A04G0491.1	dOCT	CACGGATC	430	8	+	Zea mays
GH_A04G0491.1	AT~TATA-box	TATATA	750	6	+	Arabidopsis thaliana
GH_A04G0491.1	ATCT-motif	AATCTAATCC	547	9	+	Pisum sativum	part of a conserved DNA module involved in light responsiveness
GH_A04G0491.1	MYC	CATTTG	622	6	+	Arabidopsis thaliana
GH_A04G0491.1	STRE	AGGGG	150	5	+	Arabidopsis thaliana
GH_A04G0491.1	TCA	TCATCTTCAT	633	9	+	Pisum sativum
GH_A04G0491.1	TCA	TCATCTTCAT	1370	9	+	Pisum sativum
GH_A04G0491.1	TCA	TCATCTTCAT	1451	9	+	Pisum sativum
GH_A04G0491.1	TCA-element	CCATCTTTTT	680	9	+	Nicotiana tabacum	cis-acting element involved in salicylic acid responsiveness
GH_A04G0491.1		motif_sequence	109	4	+	organism	short_function
GH_A04G0491.1		motif_sequence	234	4	+	organism	short_function
GH_A04G0491.1		motif_sequence	402	4	+	organism	short_function
GH_A04G0491.1		motif_sequence	415	4	+	organism	short_function
GH_A04G0491.1		motif_sequence	475	4	+	organism	short_function
GH_A04G0491.1		motif_sequence	635	4	+	organism	short_function
GH_A04G0491.1		motif_sequence	656	4	+	organism	short_function
GH_A04G0491.1		motif_sequence	777	4	+	organism	short_function
GH_A04G0491.1		motif_sequence	797	4	+	organism	short_function
GH_A04G0491.1		motif_sequence	1258	4	+	organism	short_function
GH_A04G0491.1		motif_sequence	1453	4	+	organism	short_function
GH_A04G0491.1		motif_sequence	1785	4	+	organism	short_function
GH_A04G0491.1		motif_sequence	1935	4	+	organism	short_function
GH_A04G0491.1	GATA-motif	GATAGGG	147	7	+	Pisum sativum	part of a light responsive element
GH_A04G0491.1	GATA-motif	GATAGGG	160	7	+	Pisum sativum	part of a light responsive element
GH_A04G0491.1	CGTCA-motif	CGTCA	875	5	+	Hordeum vulgare	cis-acting regulatory element involved in the MeJA-responsiveness
GH_A04G1281.1	CAAT-box	CAAT	343	4	+	Nicotiana glutinosa
GH_A04G1281.1	CAAT-box	CAAT	436	4	+	Nicotiana glutinosa
GH_A04G1281.1	CAAT-box	CAAT	503	4	+	Nicotiana glutinosa
GH_A04G1281.1	CAAT-box	CCAAT	953	5	+	Arabidopsis thaliana	common cis-acting element in promoter and enhancer regions
GH_A04G1281.1	CAAT-box	CAAT	954	4	+	Nicotiana glutinosa
GH_A04G1281.1	CAAT-box	CAAT	1452	4	+	Nicotiana glutinosa
GH_A04G1281.1	CAAT-box	CAAT	1831	4	+	Nicotiana glutinosa
GH_A04G1281.1	CAAT-box	CAAT	1936	4	+	Nicotiana glutinosa
GH_A04G1281.1	Unnamed__6	taTAAATATct	331	10	+	Zea mays
GH_A04G1281.1	Unnamed__4	CTCC	370	4	+	Petroselinum hortense
GH_A04G1281.1	Unnamed__4	CTCC	697	4	+	Petroselinum hortense
GH_A04G1281.1	GARE-motif	TCTGTTG	654	7	+	Brassica oleracea	gibberellin-responsive element
GH_A04G1281.1	WUN-motif	TAATTACTC	1295	9	+	Nicotiana glutinosa
GH_A04G1281.1	TATA-box	TATA	24	4	+	Arabidopsis thaliana	core promoter element around -30 of transcription start
GH_A04G1281.1	TATA-box	TATA	64	4	+	Arabidopsis thaliana	core promoter element around -30 of transcription start
GH_A04G1281.1	TATA-box	TATA	142	4	+	Arabidopsis thaliana	core promoter element around -30 of transcription start
GH_A04G1281.1	TATA-box	TATA	305	4	+	Arabidopsis thaliana	core promoter element around -30 of transcription start
GH_A04G1281.1	TATA-box	TATA	331	4	+	Arabidopsis thaliana	core promoter element around -30 of transcription start
GH_A04G1281.1	TATA-box	ATATAT	336	6	+	Brassica napus	core promoter element around -30 of transcription start
GH_A04G1281.1	TATA-box	TATA	337	4	+	Arabidopsis thaliana	core promoter element around -30 of transcription start
GH_A04G1281.1	TATA-box	TATA	379	4	+	Arabidopsis thaliana	core promoter element around -30 of transcription start
GH_A04G1281.1	TATA-box	TATA	558	4	+	Arabidopsis thaliana	core promoter element around -30 of transcription start
GH_A04G1281.1	TATA-box	TATA	638	4	+	Arabidopsis thaliana	core promoter element around -30 of transcription start
GH_A04G1281.1	TATA-box	TATA	723	4	+	Arabidopsis thaliana	core promoter element around -30 of transcription start
GH_A04G1281.1	TATA-box	TATA	829	4	+	Arabidopsis thaliana	core promoter element around -30 of transcription start
GH_A04G1281.1	TATA-box	TATATA	869	6	+	Arabidopsis thaliana	core promoter element around -30 of transcription start
GH_A04G1281.1	TATA-box	TATA	871	4	+	Arabidopsis thaliana	core promoter element around -30 of transcription start
GH_A04G1281.1	TATA-box	TACAAAA	992	7	+	Oryza sativa	core promoter element around -30 of transcription start
GH_A04G1281.1	TATA-box	ATATAA	1088	6	+	Brassica oleracea	core promoter element around -30 of transcription start
GH_A04G1281.1	TATA-box	ATATAA	1105	6	+	Brassica oleracea	core promoter element around -30 of transcription start
GH_A04G1281.1	TATA-box	ATTATA	1253	6	+	Brassica napus	core promoter element around -30 of transcription start
GH_A04G1281.1	TATA-box	TACAAAA	1263	7	+	Oryza sativa	core promoter element around -30 of transcription start
GH_A04G1281.1	TATA-box	ATATAA	1758	6	+	Brassica oleracea	core promoter element around -30 of transcription start
GH_A04G1281.1	TATA-box	ATTATA	1833	6	+	Brassica napus	core promoter element around -30 of transcription start
GH_A04G1281.1	TATA-box	TACAAAA	1846	7	+	Oryza sativa	core promoter element around -30 of transcription start
GH_A04G1281.1	TATA-box	TAAAGATT	1899	8	+	Arabidopsis thaliana	core promoter element around -30 of transcription start
GH_A04G1281.1	Box 4	ATTAAT	113	6	+	Petroselinum crispum	part of a conserved DNA module involved in light responsiveness
GH_A04G1281.1	Box 4	ATTAAT	910	6	+	Petroselinum crispum	part of a conserved DNA module involved in light responsiveness
GH_A04G1281.1	MYB-like sequence	TAACCA	1562	6	+	Arabidopsis thaliana
GH_A04G1281.1	ABRE	ACGTG	4	5	+	Arabidopsis thaliana	cis-acting element involved in the abscisic acid responsiveness
GH_A04G1281.1	ABRE	ACGTG	171	5	+	Arabidopsis thaliana	cis-acting element involved in the abscisic acid responsiveness
GH_A04G1281.1	ABRE	ACGTG	208	5	+	Arabidopsis thaliana	cis-acting element involved in the abscisic acid responsiveness
GH_A04G1281.1	ABRE	ACGTG	1423	5	+	Arabidopsis thaliana	cis-acting element involved in the abscisic acid responsiveness
GH_A04G1281.1	ABRE	ACGTG	1725	5	+	Arabidopsis thaliana	cis-acting element involved in the abscisic acid responsiveness
GH_A04G1281.1	AE-box	AGAAACTT	1325	8	+	Arabidopsis thaliana	part of a module for light response
GH_A04G1281.1	MYB	TAACCA	1562	6	+	Arabidopsis thaliana
GH_A04G1281.1	ERE	ATTTTAAA	1154	8	+	Nicotiana glutinos
GH_A04G1281.1	GT1-motif	GGTTAA	72	6	+	Arabidopsis thaliana	light responsive element
GH_A04G1281.1	GT1-motif	GGTTAA	296	6	+	Arabidopsis thaliana	light responsive element
GH_A04G1281.1	GT1-motif	GGTTAA	353	6	+	Arabidopsis thaliana	light responsive element
GH_A04G1281.1	GT1-motif	GGTTAAT	861	7	+	Avena sativa	light responsive element
GH_A04G1281.1	GT1-motif	GGTTAA	1638	6	+	Arabidopsis thaliana	light responsive element
GH_A04G1281.1	AT~TATA-box	TATATA	869	6	+	Arabidopsis thaliana
GH_A04G1281.1	TATA	TATAAAAT	829	8	+	Arabidopsis thaliana
GH_A04G1281.1	TATA	TATAAAAT	1759	8	+	Arabidopsis thaliana
GH_A04G1281.1	G-box	TACGTG	170	6	+	Arabidopsis thaliana	cis-acting regulatory element involved in light responsiveness
GH_A04G1281.1	G-box	TACGTG	207	6	+	Arabidopsis thaliana	cis-acting regulatory element involved in light responsiveness
GH_A04G1281.1	G-box	CACGTC	1543	6	+	Zea mays	cis-acting regulatory element involved in light responsiveness
GH_A04G1281.1	G-box	TACGTG	1724	6	+	Arabidopsis thaliana	cis-acting regulatory element involved in light responsiveness
GH_A04G1281.1	ABRE3a	TACGTG	170	6	+	Zea mays
GH_A04G1281.1	ABRE3a	TACGTG	207	6	+	Zea mays
GH_A04G1281.1	ABRE3a	TACGTG	1724	6	+	Zea mays
GH_A04G1281.1		motif_sequence	117	4	+	organism	short_function
GH_A04G1281.1		motif_sequence	184	4	+	organism	short_function
GH_A04G1281.1		motif_sequence	365	4	+	organism	short_function
GH_A04G1281.1		motif_sequence	546	4	+	organism	short_function
GH_A04G1281.1		motif_sequence	569	4	+	organism	short_function
GH_A04G1281.1		motif_sequence	1578	4	+	organism	short_function
GH_A04G1281.1		motif_sequence	1586	4	+	organism	short_function
GH_A04G1281.1		motif_sequence	1611	4	+	organism	short_function
GH_A04G1281.1		motif_sequence	1716	4	+	organism	short_function
GH_A04G1281.1		motif_sequence	1721	4	+	organism	short_function
GH_A04G1281.1	HD-Zip 3	GTAAT(G/C)ATTAC	687	9.5	+	Arabidopsis thaliana	protein binding site
GH_A04G1281.1	CGTCA-motif	CGTCA	758	5	+	Hordeum vulgare	cis-acting regulatory element involved in the MeJA-responsiveness
GH_A04G1281.1	CGTCA-motif	CGTCA	885	5	+	Hordeum vulgare	cis-acting regulatory element involved in the MeJA-responsiveness
GH_A05G0823.1	Box 4	ATTAAT	539	6	+	Petroselinum crispum	part of a conserved DNA module involved in light responsiveness
GH_A05G0823.1	Box 4	ATTAAT	773	6	+	Petroselinum crispum	part of a conserved DNA module involved in light responsiveness
GH_A05G0823.1	ABRE	GCAACGTGTC	1491	9	+	Hordeum vulgare	cis-acting element involved in the abscisic acid responsiveness
GH_A05G0823.1	ABRE	ACGTG	1494	5	+	Arabidopsis thaliana	cis-acting element involved in the abscisic acid responsiveness
GH_A05G0823.1	ABRE	ACGTG	1850	5	+	Arabidopsis thaliana	cis-acting element involved in the abscisic acid responsiveness
GH_A05G0823.1	GCN4_motif	TGAGTCA	1875	7	+	Oryza sativa	cis-regulatory element involved in endosperm expression
GH_A05G0823.1	ERE	ATTTTAAA	446	8	+	Nicotiana glutinos
GH_A05G0823.1	ERE	ATTTTAAA	1287	8	+	Nicotiana glutinos
GH_A05G0823.1	MYB	CAACCA	1934	6	+	Arabidopsis thaliana
GH_A05G0823.1	AAGAA-motif	gGTAAAGAAA	1791	9	+	Avena sativa
GH_A05G0823.1	MBS	CAACTG	856	6	+	Arabidopsis thaliana	MYB binding site involved in drought-inducibility
GH_A05G0823.1	CAAT-box	CAAT	350	4	+	Nicotiana glutinosa
GH_A05G0823.1	CAAT-box	CAAT	463	4	+	Nicotiana glutinosa
GH_A05G0823.1	CAAT-box	CAAT	610	4	+	Nicotiana glutinosa
GH_A05G0823.1	CAAT-box	CAAAT	639	5	+	Pisum sativum	common cis-acting element in promoter and enhancer regions
GH_A05G0823.1	CAAT-box	CAAT	1014	4	+	Nicotiana glutinosa
GH_A05G0823.1	CAAT-box	CCAAT	1118	5	+	Arabidopsis thaliana	common cis-acting element in promoter and enhancer regions
GH_A05G0823.1	CAAT-box	CAAT	1119	4	+	Nicotiana glutinosa
GH_A05G0823.1	CAAT-box	CAAT	1464	4	+	Nicotiana glutinosa
GH_A05G0823.1	CAAT-box	CAAT	1645	4	+	Nicotiana glutinosa
GH_A05G0823.1	CAAT-box	CAAT	1867	4	+	Nicotiana glutinosa
GH_A05G0823.1	CAAT-box	CCAAT	1890	5	+	Arabidopsis thaliana	common cis-acting element in promoter and enhancer regions
GH_A05G0823.1	CAAT-box	CAAT	1891	4	+	Nicotiana glutinosa
GH_A05G0823.1	CAAT-box	TGCCAAC	1931	7	+	Petunia hybrida	common cis-acting element in promoter and enhancer regions
GH_A05G0823.1	CAAT-box	CAAT	1975	4	+	Nicotiana glutinosa
GH_A05G0823.1	TATA-box	ATATAT	222	6	+	Brassica napus	core promoter element around -30 of transcription start
GH_A05G0823.1	TATA-box	TATATA	223	6	+	Arabidopsis thaliana	core promoter element around -30 of transcription start
GH_A05G0823.1	TATA-box	ATATAT	224	6	+	Brassica napus	core promoter element around -30 of transcription start
GH_A05G0823.1	TATA-box	TATA	225	4	+	Arabidopsis thaliana	core promoter element around -30 of transcription start
GH_A05G0823.1	TATA-box	TATA	356	4	+	Arabidopsis thaliana	core promoter element around -30 of transcription start
GH_A05G0823.1	TATA-box	ATTATA	383	6	+	Brassica napus	core promoter element around -30 of transcription start
GH_A05G0823.1	TATA-box	TATATA	385	6	+	Arabidopsis thaliana	core promoter element around -30 of transcription start
GH_A05G0823.1	TATA-box	TATA	387	4	+	Arabidopsis thaliana	core promoter element around -30 of transcription start
GH_A05G0823.1	TATA-box	TATA	408	4	+	Arabidopsis thaliana	core promoter element around -30 of transcription start
GH_A05G0823.1	TATA-box	TATA	417	4	+	Arabidopsis thaliana	core promoter element around -30 of transcription start
GH_A05G0823.1	TATA-box	TACATAAA	419	8	+	Oryza sativa	core promoter element around -30 of transcription start
GH_A05G0823.1	TATA-box	ATATAA	472	6	+	Brassica oleracea	core promoter element around -30 of transcription start
GH_A05G0823.1	TATA-box	TATA	473	4	+	Arabidopsis thaliana	core promoter element around -30 of transcription start
GH_A05G0823.1	TATA-box	TATA	486	4	+	Arabidopsis thaliana	core promoter element around -30 of transcription start
GH_A05G0823.1	TATA-box	TATA	492	4	+	Arabidopsis thaliana	core promoter element around -30 of transcription start
GH_A05G0823.1	TATA-box	ATATAT	514	6	+	Brassica napus	core promoter element around -30 of transcription start
GH_A05G0823.1	TATA-box	TATA	515	4	+	Arabidopsis thaliana	core promoter element around -30 of transcription start
GH_A05G0823.1	TATA-box	ATATAA	527	6	+	Brassica oleracea	core promoter element around -30 of transcription start
GH_A05G0823.1	TATA-box	TATA	528	4	+	Arabidopsis thaliana	core promoter element around -30 of transcription start
GH_A05G0823.1	TATA-box	TATA	595	4	+	Arabidopsis thaliana	core promoter element around -30 of transcription start
GH_A05G0823.1	TATA-box	ATATAT	625	6	+	Brassica napus	core promoter element around -30 of transcription start
GH_A05G0823.1	TATA-box	TATATA	626	6	+	Arabidopsis thaliana	core promoter element around -30 of transcription start
GH_A05G0823.1	TATA-box	ATATAA	627	6	+	Brassica oleracea	core promoter element around -30 of transcription start
GH_A05G0823.1	TATA-box	TATA	628	4	+	Arabidopsis thaliana	core promoter element around -30 of transcription start
GH_A05G0823.1	TATA-box	ATATAT	652	6	+	Brassica napus	core promoter element around -30 of transcription start
GH_A05G0823.1	TATA-box	TATATA	653	6	+	Arabidopsis thaliana	core promoter element around -30 of transcription start
GH_A05G0823.1	TATA-box	ATATAT	654	6	+	Brassica napus	core promoter element around -30 of transcription start
GH_A05G0823.1	TATA-box	TATA	655	4	+	Arabidopsis thaliana	core promoter element around -30 of transcription start
GH_A05G0823.1	TATA-box	TATA	871	4	+	Arabidopsis thaliana	core promoter element around -30 of transcription start
GH_A05G0823.1	TATA-box	TATA	883	4	+	Arabidopsis thaliana	core promoter element around -30 of transcription start
GH_A05G0823.1	TATA-box	ATTATA	892	6	+	Brassica napus	core promoter element around -30 of transcription start
GH_A05G0823.1	TATA-box	TATA	894	4	+	Arabidopsis thaliana	core promoter element around -30 of transcription start
GH_A05G0823.1	TATA-box	TATA	913	4	+	Arabidopsis thaliana	core promoter element around -30 of transcription start
GH_A05G0823.1	TATA-box	ATTATA	926	6	+	Brassica napus	core promoter element around -30 of transcription start
GH_A05G0823.1	TATA-box	TATATA	928	6	+	Arabidopsis thaliana	core promoter element around -30 of transcription start
GH_A05G0823.1	TATA-box	ATATAA	929	6	+	Brassica oleracea	core promoter element around -30 of transcription start
GH_A05G0823.1	TATA-box	TATA	930	4	+	Arabidopsis thaliana	core promoter element around -30 of transcription start
GH_A05G0823.1	TATA-box	TATA	959	4	+	Arabidopsis thaliana	core promoter element around -30 of transcription start
GH_A05G0823.1	TATA-box	ATATAT	973	6	+	Brassica napus	core promoter element around -30 of transcription start
GH_A05G0823.1	TATA-box	TATATA	974	6	+	Arabidopsis thaliana	core promoter element around -30 of transcription start
GH_A05G0823.1	TATA-box	ATATAT	975	6	+	Brassica napus	core promoter element around -30 of transcription start
GH_A05G0823.1	TATA-box	TATA	976	4	+	Arabidopsis thaliana	core promoter element around -30 of transcription start
GH_A05G0823.1	TATA-box	ATTATA	1112	6	+	Brassica napus	core promoter element around -30 of transcription start
GH_A05G0823.1	TATA-box	TACAAAA	1186	7	+	Oryza sativa	core promoter element around -30 of transcription start
GH_A05G0823.1	TATA-box	ATATAA	1196	6	+	Brassica oleracea	core promoter element around -30 of transcription start
GH_A05G0823.1	TATA-box	ATATAA	1249	6	+	Brassica oleracea	core promoter element around -30 of transcription start
GH_A05G0823.1	TATA-box	ATTATA	1506	6	+	Brassica napus	core promoter element around -30 of transcription start
GH_A05G0823.1	TATA-box	ATATAA	1562	6	+	Brassica oleracea	core promoter element around -30 of transcription start
GH_A05G0823.1	TATA-box	TACAAAA	1660	7	+	Oryza sativa	core promoter element around -30 of transcription start
GH_A05G0823.1	TATA-box	ATTATA	1744	6	+	Brassica napus	core promoter element around -30 of transcription start
GH_A05G0823.1	AT-rich sequence	TAAAATACT	450	9	+	Pisum sativum	element for maximal elicitor-mediated activation (2copies)
GH_A05G0823.1	I-box	ccttatcct	826	9	+	Arabidopsis thaliana	part of a light responsive element
GH_A05G0823.1	G-box	CACGTC	986	6	+	Zea mays	cis-acting regulatory element involved in light responsiveness
GH_A05G0823.1	STRE	AGGGG	166	5	+	Arabidopsis thaliana
GH_A05G0823.1	MYC	CATTTG	599	6	+	Arabidopsis thaliana
GH_A05G0823.1	MYC	CATTTG	1549	6	+	Arabidopsis thaliana
GH_A05G0823.1	CGTCA-motif	CGTCA	888	5	+	Hordeum vulgare	cis-acting regulatory element involved in the MeJA-responsiveness
GH_A05G0823.1	TCA-element	CCATCTTTTT	752	9	+	Nicotiana tabacum	cis-acting element involved in salicylic acid responsiveness
GH_A05G0823.1	TCA-element	CCATCTTTTT	1346	9	+	Nicotiana tabacum	cis-acting element involved in salicylic acid responsiveness
GH_A05G0823.1		motif_sequence	719	4	+	organism	short_function
GH_A05G0823.1		motif_sequence	1324	4	+	organism	short_function
GH_A05G0823.1	Unnamed__1	GAATTTAATTAA	1379	11	+	Glycine max	60K protein binding site
GH_A05G0823.1	Unnamed__1	CGTGG	1495	5	+	Zea mays
GH_A05G0823.1	ARE	AAACCA	819	6	+	Zea mays	cis-acting regulatory element essential for the anaerobic induction
GH_A05G0823.1	GT1-motif	GGTTAA	177	6	+	Arabidopsis thaliana	light responsive element
GH_A05G0823.1	Myb	CAACTG	856	6	+	Arabidopsis thaliana
GH_A05G0823.1	TATA	TATAAAAT	1360	8	+	Arabidopsis thaliana
GH_A05G0823.1	TATA	TATAAAAT	1403	8	+	Arabidopsis thaliana
GH_A05G0823.1	TATA	TATAAAAT	1746	8	+	Arabidopsis thaliana
GH_A05G0823.1	AT~TATA-box	TATATA	223	6	+	Arabidopsis thaliana
GH_A05G0823.1	AT~TATA-box	TATATA	385	6	+	Arabidopsis thaliana
GH_A05G0823.1	AT~TATA-box	TATATA	626	6	+	Arabidopsis thaliana
GH_A05G0823.1	AT~TATA-box	TATATA	653	6	+	Arabidopsis thaliana
GH_A05G0823.1	AT~TATA-box	TATATA	928	6	+	Arabidopsis thaliana
GH_A05G0823.1	AT~TATA-box	TATATA	974	6	+	Arabidopsis thaliana
GH_A05G1635.1	CAAT-box	CAAT	101	4	+	Nicotiana glutinosa
GH_A05G1635.1	CAAT-box	CAAAT	106	5	+	Pisum sativum	common cis-acting element in promoter and enhancer regions
GH_A05G1635.1	CAAT-box	CAAT	169	4	+	Nicotiana glutinosa
GH_A05G1635.1	CAAT-box	CAAT	336	4	+	Nicotiana glutinosa
GH_A05G1635.1	CAAT-box	CAAT	388	4	+	Nicotiana glutinosa
GH_A05G1635.1	CAAT-box	CAAT	449	4	+	Nicotiana glutinosa
GH_A05G1635.1	CAAT-box	CCAAT	493	5	+	Arabidopsis thaliana	common cis-acting element in promoter and enhancer regions
GH_A05G1635.1	CAAT-box	CAAT	494	4	+	Nicotiana glutinosa
GH_A05G1635.1	CAAT-box	AGCTCAATTTCA	644	11	+	Daucus carota	common cis-acting element in promoter and enhancer regions
GH_A05G1635.1	CAAT-box	CAAT	648	4	+	Nicotiana glutinosa
GH_A05G1635.1	CAAT-box	CAAT	686	4	+	Nicotiana glutinosa
GH_A05G1635.1	CAAT-box	CAAAT	753	5	+	Pisum sativum	common cis-acting element in promoter and enhancer regions
GH_A05G1635.1	CAAT-box	CAAT	782	4	+	Nicotiana glutinosa
GH_A05G1635.1	CAAT-box	CCAAT	803	5	+	Arabidopsis thaliana	common cis-acting element in promoter and enhancer regions
GH_A05G1635.1	CAAT-box	CAAT	804	4	+	Nicotiana glutinosa
GH_A05G1635.1	CAAT-box	CAAT	885	4	+	Nicotiana glutinosa
GH_A05G1635.1	CAAT-box	CAAT	938	4	+	Nicotiana glutinosa
GH_A05G1635.1	CAAT-box	CAAT	1118	4	+	Nicotiana glutinosa
GH_A05G1635.1	CAAT-box	CAAT	1215	4	+	Nicotiana glutinosa
GH_A05G1635.1	CAAT-box	CAAAT	1425	5	+	Pisum sativum	common cis-acting element in promoter and enhancer regions
GH_A05G1635.1	CAAT-box	CAAT	1506	4	+	Nicotiana glutinosa
GH_A05G1635.1	CAAT-box	CAAT	1575	4	+	Nicotiana glutinosa
GH_A05G1635.1	CAAT-box	CAAT	1666	4	+	Nicotiana glutinosa
GH_A05G1635.1	CAAT-box	CAAAT	1789	5	+	Pisum sativum	common cis-acting element in promoter and enhancer regions
GH_A05G1635.1	Unnamed__4	CTCC	319	4	+	Petroselinum hortense
GH_A05G1635.1	DRE core	GCCGAC	244	6	+	Arabidopsis thaliana
GH_A05G1635.1	DRE core	GCCGAC	261	6	+	Arabidopsis thaliana
GH_A05G1635.1	TATA-box	TATA	13	4	+	Arabidopsis thaliana	core promoter element around -30 of transcription start
GH_A05G1635.1	TATA-box	TATATA	404	6	+	Arabidopsis thaliana	core promoter element around -30 of transcription start
GH_A05G1635.1	TATA-box	TATA	406	4	+	Arabidopsis thaliana	core promoter element around -30 of transcription start
GH_A05G1635.1	TATA-box	TATA	435	4	+	Arabidopsis thaliana	core promoter element around -30 of transcription start
GH_A05G1635.1	TATA-box	TATA	478	4	+	Arabidopsis thaliana	core promoter element around -30 of transcription start
GH_A05G1635.1	TATA-box	TATA	555	4	+	Arabidopsis thaliana	core promoter element around -30 of transcription start
GH_A05G1635.1	TATA-box	ATATAT	559	6	+	Brassica napus	core promoter element around -30 of transcription start
GH_A05G1635.1	TATA-box	TATA	560	4	+	Arabidopsis thaliana	core promoter element around -30 of transcription start
GH_A05G1635.1	TATA-box	ATATAT	605	6	+	Brassica napus	core promoter element around -30 of transcription start
GH_A05G1635.1	TATA-box	TATA	606	4	+	Arabidopsis thaliana	core promoter element around -30 of transcription start
GH_A05G1635.1	TATA-box	TATA	744	4	+	Arabidopsis thaliana	core promoter element around -30 of transcription start
GH_A05G1635.1	TATA-box	TACAAAA	762	7	+	Oryza sativa	core promoter element around -30 of transcription start
GH_A05G1635.1	TATA-box	ATATAA	849	6	+	Brassica oleracea	core promoter element around -30 of transcription start
GH_A05G1635.1	TATA-box	TATA	850	4	+	Arabidopsis thaliana	core promoter element around -30 of transcription start
GH_A05G1635.1	TATA-box	TACATAAA	974	8	+	Oryza sativa	core promoter element around -30 of transcription start
GH_A05G1635.1	TATA-box	ATATAA	1676	6	+	Brassica oleracea	core promoter element around -30 of transcription start
GH_A05G1635.1	TATA-box	TACAAAA	1696	7	+	Oryza sativa	core promoter element around -30 of transcription start
GH_A05G1635.1	TATA-box	ATATAA	1722	6	+	Brassica oleracea	core promoter element around -30 of transcription start
GH_A05G1635.1	ABRE	ACGTG	291	5	+	Arabidopsis thaliana	cis-acting element involved in the abscisic acid responsiveness
GH_A05G1635.1	ABRE	ACGTG	331	5	+	Arabidopsis thaliana	cis-acting element involved in the abscisic acid responsiveness
GH_A05G1635.1	Box 4	ATTAAT	874	6	+	Petroselinum crispum	part of a conserved DNA module involved in light responsiveness
GH_A05G1635.1	G-Box	CACGTT	1826	6	+	Pisum sativum	cis-acting regulatory element involved in light responsiveness
GH_A05G1635.1	AAGAA-motif	gGTAAAGAAA	1093	9	+	Avena sativa
GH_A05G1635.1	MYB	CAACAG	1913	6	+	Arabidopsis thaliana
GH_A05G1635.1	ERE	ATTTCATA	109	8	+	Nicotiana glutinos
GH_A05G1635.1	ERE	ATTTTAAA	1034	8	+	Nicotiana glutinos
GH_A05G1635.1	ARE	AAACCA	701	6	+	Zea mays	cis-acting regulatory element essential for the anaerobic induction
GH_A05G1635.1	Unnamed__1	GAATTTAATTAA	1647	11	+	Glycine max	60K protein binding site
GH_A05G1635.1	AT~TATA-box	TATATA	404	6	+	Arabidopsis thaliana
GH_A05G1635.1	Myb-binding site	CAACAG	1913	6	+	Nicotiana tabacum
GH_A05G1635.1	TATA	TATAAAAT	1201	8	+	Arabidopsis thaliana
GH_A05G1635.1	MYC	CAATTG	388	6	+	Arabidopsis thaliana
GH_A05G1635.1	G-box	CACGAC	322	6	+	Zea mays	cis-acting regulatory element involved in light responsiveness
GH_A05G1635.1	G-box	TACGTG	330	6	+	Arabidopsis thaliana	cis-acting regulatory element involved in light responsiveness
GH_A05G1635.1	ABRE3a	TACGTG	330	6	+	Zea mays
GH_A05G1635.1		motif_sequence	327	4	+	organism	short_function
GH_A05G1635.1	CGTCA-motif	CGTCA	225	5	+	Hordeum vulgare	cis-acting regulatory element involved in the MeJA-responsiveness
GH_A05G1635.1	CGTCA-motif	CGTCA	1316	5	+	Hordeum vulgare	cis-acting regulatory element involved in the MeJA-responsiveness
GH_A05G1636.1	Sp1	GGGCGG	1251	6	+	Oryza sativa	light responsive element
GH_A05G1636.1	ABRE	ACGTG	1845	5	+	Arabidopsis thaliana	cis-acting element involved in the abscisic acid responsiveness
GH_A05G1636.1	Box 4	ATTAAT	100	6	+	Petroselinum crispum	part of a conserved DNA module involved in light responsiveness
GH_A05G1636.1	WRE3	CCACCT	49	6	+	Pisum sativum
GH_A05G1636.1	MYB	CAACCA	1811	6	+	Arabidopsis thaliana
GH_A05G1636.1	ERE	ATTTTAAA	228	8	+	Nicotiana glutinos
GH_A05G1636.1	AAGAA-motif	GAAAGAA	638	7	+	Avena sativa
GH_A05G1636.1	AAGAA-motif	gGTAAAGAAA	733	9	+	Avena sativa
GH_A05G1636.1	Unnamed__4	CTCC	345	4	+	Petroselinum hortense
GH_A05G1636.1	Unnamed__4	CTCC	871	4	+	Petroselinum hortense
GH_A05G1636.1	Unnamed__4	CTCC	1008	4	+	Petroselinum hortense
GH_A05G1636.1	Unnamed__4	CTCC	1662	4	+	Petroselinum hortense
GH_A05G1636.1	Unnamed__4	CTCC	1682	4	+	Petroselinum hortense
GH_A05G1636.1	CAT-box	GCCACT	1183	6	+	Arabidopsis thaliana	cis-acting regulatory element related to meristem expression
GH_A05G1636.1	CAAT-box	CAAT	158	4	+	Nicotiana glutinosa
GH_A05G1636.1	CAAT-box	CAAT	175	4	+	Nicotiana glutinosa
GH_A05G1636.1	CAAT-box	CAAAT	405	5	+	Pisum sativum	common cis-acting element in promoter and enhancer regions
GH_A05G1636.1	CAAT-box	CAAT	464	4	+	Nicotiana glutinosa
GH_A05G1636.1	CAAT-box	CAAAT	688	5	+	Pisum sativum	common cis-acting element in promoter and enhancer regions
GH_A05G1636.1	CAAT-box	CAAAT	891	5	+	Pisum sativum	common cis-acting element in promoter and enhancer regions
GH_A05G1636.1	CAAT-box	CAAT	911	4	+	Nicotiana glutinosa
GH_A05G1636.1	CAAT-box	CAAT	954	4	+	Nicotiana glutinosa
GH_A05G1636.1	CAAT-box	CAAT	983	4	+	Nicotiana glutinosa
GH_A05G1636.1	CAAT-box	CAAT	1067	4	+	Nicotiana glutinosa
GH_A05G1636.1	CAAT-box	CAAT	1205	4	+	Nicotiana glutinosa
GH_A05G1636.1	CAAT-box	CCAAT	1229	5	+	Arabidopsis thaliana	common cis-acting element in promoter and enhancer regions
GH_A05G1636.1	CAAT-box	CAAT	1230	4	+	Nicotiana glutinosa
GH_A05G1636.1	CAAT-box	CAAT	1263	4	+	Nicotiana glutinosa
GH_A05G1636.1	CAAT-box	CAAT	1703	4	+	Nicotiana glutinosa
GH_A05G1636.1	CAAT-box	CAAT	1861	4	+	Nicotiana glutinosa
GH_A05G1636.1	TATA-box	ATATAT	91	6	+	Brassica napus	core promoter element around -30 of transcription start
GH_A05G1636.1	TATA-box	TATATA	92	6	+	Arabidopsis thaliana	core promoter element around -30 of transcription start
GH_A05G1636.1	TATA-box	ATATAA	93	6	+	Brassica oleracea	core promoter element around -30 of transcription start
GH_A05G1636.1	TATA-box	TATA	94	4	+	Arabidopsis thaliana	core promoter element around -30 of transcription start
GH_A05G1636.1	TATA-box	TATA	127	4	+	Arabidopsis thaliana	core promoter element around -30 of transcription start
GH_A05G1636.1	TATA-box	TACAAAA	133	7	+	Oryza sativa	core promoter element around -30 of transcription start
GH_A05G1636.1	TATA-box	ATATAT	145	6	+	Brassica napus	core promoter element around -30 of transcription start
GH_A05G1636.1	TATA-box	TATATA	146	6	+	Arabidopsis thaliana	core promoter element around -30 of transcription start
GH_A05G1636.1	TATA-box	ATATAA	147	6	+	Brassica oleracea	core promoter element around -30 of transcription start
GH_A05G1636.1	TATA-box	TATA	148	4	+	Arabidopsis thaliana	core promoter element around -30 of transcription start
GH_A05G1636.1	TATA-box	TATA	197	4	+	Arabidopsis thaliana	core promoter element around -30 of transcription start
GH_A05G1636.1	TATA-box	ATATAA	408	6	+	Brassica oleracea	core promoter element around -30 of transcription start
GH_A05G1636.1	TATA-box	TATA	409	4	+	Arabidopsis thaliana	core promoter element around -30 of transcription start
GH_A05G1636.1	TATA-box	TATTTAAA	470	8	+	Arabidopsis thaliana	core promoter element around -30 of transcription start
GH_A05G1636.1	TATA-box	TATTTAAA	487	8	+	Arabidopsis thaliana	core promoter element around -30 of transcription start
GH_A05G1636.1	TATA-box	ATTATA	510	6	+	Brassica napus	core promoter element around -30 of transcription start
GH_A05G1636.1	TATA-box	TATA	512	4	+	Arabidopsis thaliana	core promoter element around -30 of transcription start
GH_A05G1636.1	TATA-box	TAAAGATT	538	8	+	Arabidopsis thaliana	core promoter element around -30 of transcription start
GH_A05G1636.1	TATA-box	ATTATA	584	6	+	Brassica napus	core promoter element around -30 of transcription start
GH_A05G1636.1	TATA-box	TATATA	586	6	+	Arabidopsis thaliana	core promoter element around -30 of transcription start
GH_A05G1636.1	TATA-box	ATATAA	587	6	+	Brassica oleracea	core promoter element around -30 of transcription start
GH_A05G1636.1	TATA-box	TATA	588	4	+	Arabidopsis thaliana	core promoter element around -30 of transcription start
GH_A05G1636.1	TATA-box	ATATAT	726	6	+	Brassica napus	core promoter element around -30 of transcription start
GH_A05G1636.1	TATA-box	TATATA	727	6	+	Arabidopsis thaliana	core promoter element around -30 of transcription start
GH_A05G1636.1	TATA-box	TATA	729	4	+	Arabidopsis thaliana	core promoter element around -30 of transcription start
GH_A05G1636.1	TATA-box	ATATAT	819	6	+	Brassica napus	core promoter element around -30 of transcription start
GH_A05G1636.1	TATA-box	TATA	820	4	+	Arabidopsis thaliana	core promoter element around -30 of transcription start
GH_A05G1636.1	TATA-box	TATA	844	4	+	Arabidopsis thaliana	core promoter element around -30 of transcription start
GH_A05G1636.1	TATA-box	TATA	867	4	+	Arabidopsis thaliana	core promoter element around -30 of transcription start
GH_A05G1636.1	TATA-box	ccTATAAAaa	1148	9	+	Arabidopsis thaliana	core promoter element around -30 of transcription start
GH_A05G1636.1	TATA-box	ccTATAAAaa	1289	9	+	Arabidopsis thaliana	core promoter element around -30 of transcription start
GH_A05G1636.1	TATA-box	ATTATA	1505	6	+	Brassica napus	core promoter element around -30 of transcription start
GH_A05G1636.1	TATA-box	ATTATA	1535	6	+	Brassica napus	core promoter element around -30 of transcription start
GH_A05G1636.1	TATA-box	ATATAA	1544	6	+	Brassica oleracea	core promoter element around -30 of transcription start
GH_A05G1636.1	TATA-box	ccTATAAAaa	1550	9	+	Arabidopsis thaliana	core promoter element around -30 of transcription start
GH_A05G1636.1	MYC	CATTTG	80	6	+	Arabidopsis thaliana
GH_A05G1636.1	MYC	CAATTG	911	6	+	Arabidopsis thaliana
GH_A05G1636.1	MYC	CAATTG	954	6	+	Arabidopsis thaliana
GH_A05G1636.1	MYC	CATTTG	1654	6	+	Arabidopsis thaliana
GH_A05G1636.1	STRE	AGGGG	1249	5	+	Arabidopsis thaliana
GH_A05G1636.1	STRE	AGGGG	1415	5	+	Arabidopsis thaliana
GH_A05G1636.1	STRE	AGGGG	1629	5	+	Arabidopsis thaliana
GH_A05G1636.1	TATC-box	TATCCCA	166	7	+	Oryza sativa	cis-acting element involved in gibberellin-responsiveness
GH_A05G1636.1	CCAAT-box	CAACGG	1137	6	+	Hordeum vulgare	MYBHv1 binding site
GH_A05G1636.1	CCAAT-box	CAACGG	1815	6	+	Hordeum vulgare	MYBHv1 binding site
GH_A05G1636.1	TCA-element	CCATCTTTTT	942	9	+	Nicotiana tabacum	cis-acting element involved in salicylic acid responsiveness
GH_A05G1636.1		motif_sequence	1034	4	+	organism	short_function
GH_A05G1636.1		motif_sequence	1056	4	+	organism	short_function
GH_A05G1636.1		motif_sequence	1680	4	+	organism	short_function
GH_A05G1636.1		motif_sequence	1778	4	+	organism	short_function
GH_A05G1636.1	GATA-motif	AAGATAAGATT	1476	10	+	Arabidopsis thaliana	part of a light responsive element
GH_A05G1636.1	ARE	AAACCA	63	6	+	Zea mays	cis-acting regulatory element essential for the anaerobic induction
GH_A05G1636.1	ARE	AAACCA	1226	6	+	Zea mays	cis-acting regulatory element essential for the anaerobic induction
GH_A05G1636.1	ARE	AAACCA	1618	6	+	Zea mays	cis-acting regulatory element essential for the anaerobic induction
GH_A05G1636.1	ARE	AAACCA	1686	6	+	Zea mays	cis-acting regulatory element essential for the anaerobic induction
GH_A05G1636.1	GT1-motif	GGTTAAT	1238	7	+	Avena sativa	light responsive element
GH_A05G1636.1	ATCT-motif	AATCTAATCC	407	9	+	Pisum sativum	part of a conserved DNA module involved in light responsiveness
GH_A05G1636.1	TATA	TATAAAAT	94	8	+	Arabidopsis thaliana
GH_A05G1636.1	AT~TATA-box	TATATA	92	6	+	Arabidopsis thaliana
GH_A05G1636.1	AT~TATA-box	TATATA	146	6	+	Arabidopsis thaliana
GH_A05G1636.1	AT~TATA-box	TATATA	586	6	+	Arabidopsis thaliana
GH_A05G1636.1	AT~TATA-box	TATATA	727	6	+	Arabidopsis thaliana
GH_A05G2924.1	TGA-element	AACGAC	1786	6	+	Brassica oleracea	auxin-responsive element
GH_A05G2924.1	WRE3	CCACCT	639	6	+	Pisum sativum
GH_A05G2924.1	WRE3	CCACCT	1086	6	+	Pisum sativum
GH_A05G2924.1	MYB	TAACCA	624	6	+	Arabidopsis thaliana
GH_A05G2924.1	ERE	ATTTTAAA	419	8	+	Nicotiana glutinos
GH_A05G2924.1	ERE	ATTTTAAA	456	8	+	Nicotiana glutinos
GH_A05G2924.1	ERE	ATTTTAAA	1722	8	+	Nicotiana glutinos
GH_A05G2924.1	G-Box	CACGTG	842	6	+	Pisum sativum	cis-acting regulatory element involved in light responsiveness
GH_A05G2924.1	A-box	CCGTCC	1896	6	+	Petroselinum crispum	cis-acting regulatory element
GH_A05G2924.1	ABRE	CACGTG	842	6	+	Arabidopsis thaliana	cis-acting element involved in the abscisic acid responsiveness
GH_A05G2924.1	ABRE	ACGTG	843	5	+	Arabidopsis thaliana	cis-acting element involved in the abscisic acid responsiveness
GH_A05G2924.1	ABRE	ACGTG	1765	5	+	Arabidopsis thaliana	cis-acting element involved in the abscisic acid responsiveness
GH_A05G2924.1	Box 4	ATTAAT	364	6	+	Petroselinum crispum	part of a conserved DNA module involved in light responsiveness
GH_A05G2924.1	Box 4	ATTAAT	513	6	+	Petroselinum crispum	part of a conserved DNA module involved in light responsiveness
GH_A05G2924.1	MYB-like sequence	TAACCA	624	6	+	Arabidopsis thaliana
GH_A05G2924.1	CCGTCC-box	CCGTCC	1896	6	+	Petroselinum hortense
GH_A05G2924.1	TATA-box	TATA	148	4	+	Arabidopsis thaliana	core promoter element around -30 of transcription start
GH_A05G2924.1	TATA-box	TATTTAAA	150	8	+	Arabidopsis thaliana	core promoter element around -30 of transcription start
GH_A05G2924.1	TATA-box	TATA	181	4	+	Arabidopsis thaliana	core promoter element around -30 of transcription start
GH_A05G2924.1	TATA-box	TATA	266	4	+	Arabidopsis thaliana	core promoter element around -30 of transcription start
GH_A05G2924.1	TATA-box	TATA	443	4	+	Arabidopsis thaliana	core promoter element around -30 of transcription start
GH_A05G2924.1	TATA-box	TATATA	450	6	+	Arabidopsis thaliana	core promoter element around -30 of transcription start
GH_A05G2924.1	TATA-box	ATATAA	451	6	+	Brassica oleracea	core promoter element around -30 of transcription start
GH_A05G2924.1	TATA-box	TATA	452	4	+	Arabidopsis thaliana	core promoter element around -30 of transcription start
GH_A05G2924.1	TATA-box	ATTATA	466	6	+	Brassica napus	core promoter element around -30 of transcription start
GH_A05G2924.1	TATA-box	TATATA	468	6	+	Arabidopsis thaliana	core promoter element around -30 of transcription start
GH_A05G2924.1	TATA-box	ATATAT	469	6	+	Brassica napus	core promoter element around -30 of transcription start
GH_A05G2924.1	TATA-box	TATA	470	4	+	Arabidopsis thaliana	core promoter element around -30 of transcription start
GH_A05G2924.1	TATA-box	ATTATA	473	6	+	Brassica napus	core promoter element around -30 of transcription start
GH_A05G2924.1	TATA-box	TATA	475	4	+	Arabidopsis thaliana	core promoter element around -30 of transcription start
GH_A05G2924.1	TATA-box	ATATAA	571	6	+	Brassica oleracea	core promoter element around -30 of transcription start
GH_A05G2924.1	TATA-box	TATA	572	4	+	Arabidopsis thaliana	core promoter element around -30 of transcription start
GH_A05G2924.1	TATA-box	TATA	694	4	+	Arabidopsis thaliana	core promoter element around -30 of transcription start
GH_A05G2924.1	TATA-box	ATTATA	702	6	+	Brassica napus	core promoter element around -30 of transcription start
GH_A05G2924.1	TATA-box	TATA	704	4	+	Arabidopsis thaliana	core promoter element around -30 of transcription start
GH_A05G2924.1	TATA-box	TATA	713	4	+	Arabidopsis thaliana	core promoter element around -30 of transcription start
GH_A05G2924.1	TATA-box	TATA	772	4	+	Arabidopsis thaliana	core promoter element around -30 of transcription start
GH_A05G2924.1	TATA-box	TATA	792	4	+	Arabidopsis thaliana	core promoter element around -30 of transcription start
GH_A05G2924.1	TATA-box	TATA	800	4	+	Arabidopsis thaliana	core promoter element around -30 of transcription start
GH_A05G2924.1	TATA-box	TATA	836	4	+	Arabidopsis thaliana	core promoter element around -30 of transcription start
GH_A05G2924.1	TATA-box	TACAAAA	991	7	+	Oryza sativa	core promoter element around -30 of transcription start
GH_A05G2924.1	TATA-box	ATTATA	999	6	+	Brassica napus	core promoter element around -30 of transcription start
GH_A05G2924.1	TATA-box	TATTTAAA	1020	8	+	Arabidopsis thaliana	core promoter element around -30 of transcription start
GH_A05G2924.1	TATA-box	ATATAA	1910	6	+	Brassica oleracea	core promoter element around -30 of transcription start
GH_A05G2924.1	WUN-motif	CCATTTCAA	523	9	+	Nicotiana glutinosa
GH_A05G2924.1	Unnamed__4	CTCC	881	4	+	Petroselinum hortense
GH_A05G2924.1	Unnamed__4	CTCC	1937	4	+	Petroselinum hortense
GH_A05G2924.1	LTR	CCGAAA	652	6	+	Hordeum vulgare	cis-acting element involved in low-temperature responsiveness
GH_A05G2924.1	Unnamed__6	taTAAATATct	1882	10	+	Zea mays
GH_A05G2924.1	CAAT-box	CAAT	203	4	+	Nicotiana glutinosa
GH_A05G2924.1	CAAT-box	CAAT	279	4	+	Nicotiana glutinosa
GH_A05G2924.1	CAAT-box	CAAT	331	4	+	Nicotiana glutinosa
GH_A05G2924.1	CAAT-box	CAAT	378	4	+	Nicotiana glutinosa
GH_A05G2924.1	CAAT-box	CAAT	392	4	+	Nicotiana glutinosa
GH_A05G2924.1	CAAT-box	CAAT	415	4	+	Nicotiana glutinosa
GH_A05G2924.1	CAAT-box	CAAT	529	4	+	Nicotiana glutinosa
GH_A05G2924.1	CAAT-box	CAAT	557	4	+	Nicotiana glutinosa
GH_A05G2924.1	CAAT-box	CAAT	591	4	+	Nicotiana glutinosa
GH_A05G2924.1	CAAT-box	CAAAT	884	5	+	Pisum sativum	common cis-acting element in promoter and enhancer regions
GH_A05G2924.1	CAAT-box	CAAT	942	4	+	Nicotiana glutinosa
GH_A05G2924.1	CAAT-box	CCAAT	1095	5	+	Arabidopsis thaliana	common cis-acting element in promoter and enhancer regions
GH_A05G2924.1	CAAT-box	CAAT	1096	4	+	Nicotiana glutinosa
GH_A05G2924.1	CAAT-box	CAAT	1128	4	+	Nicotiana glutinosa
GH_A05G2924.1	CAAT-box	CAAT	1133	4	+	Nicotiana glutinosa
GH_A05G2924.1	CAAT-box	CAAAT	1185	5	+	Pisum sativum	common cis-acting element in promoter and enhancer regions
GH_A05G2924.1	CAAT-box	CAAAT	1222	5	+	Pisum sativum	common cis-acting element in promoter and enhancer regions
GH_A05G2924.1	CAAT-box	CAAT	1283	4	+	Nicotiana glutinosa
GH_A05G2924.1	CAAT-box	CAAT	1380	4	+	Nicotiana glutinosa
GH_A05G2924.1	CAAT-box	TGCCAAC	1530	7	+	Petunia hybrida	common cis-acting element in promoter and enhancer regions
GH_A05G2924.1	CAAT-box	CCAAT	1566	5	+	Arabidopsis thaliana	common cis-acting element in promoter and enhancer regions
GH_A05G2924.1	CAAT-box	CAAT	1567	4	+	Nicotiana glutinosa
GH_A05G2924.1	CAAT-box	CCAAT	1622	5	+	Arabidopsis thaliana	common cis-acting element in promoter and enhancer regions
GH_A05G2924.1	CAAT-box	CAAT	1623	4	+	Nicotiana glutinosa
GH_A05G2924.1	CAAT-box	CCAAT	1702	5	+	Arabidopsis thaliana	common cis-acting element in promoter and enhancer regions
GH_A05G2924.1	CAAT-box	CAAT	1703	4	+	Nicotiana glutinosa
GH_A05G2924.1	CAAT-box	CCAAT	1809	5	+	Arabidopsis thaliana	common cis-acting element in promoter and enhancer regions
GH_A05G2924.1	CAAT-box	CAAT	1810	4	+	Nicotiana glutinosa
GH_A05G2924.1	CAAT-box	CAAT	1945	4	+	Nicotiana glutinosa
GH_A05G2924.1	CAAT-box	CAAT	1959	4	+	Nicotiana glutinosa
GH_A05G2924.1	CCGTCC motif	CCGTCC	1896	6	+	Nicotiana tabacum
GH_A05G2924.1	as-1	TGACG	1613	5	+	Arabidopsis thaliana
GH_A05G2924.1	as-1	TGACG	1763	5	+	Arabidopsis thaliana
GH_A05G2924.1	O2-site	GTTGACGTGA	1761	9	+	Zea mays	cis-acting regulatory element involved in zein metabolism regulation
GH_A05G2924.1	TGACG-motif	TGACG	1613	5	+	Hordeum vulgare	cis-acting regulatory element involved in the MeJA-responsiveness
GH_A05G2924.1	TGACG-motif	TGACG	1763	5	+	Hordeum vulgare	cis-acting regulatory element involved in the MeJA-responsiveness
GH_A05G2924.1		motif_sequence	501	4	+	organism	short_function
GH_A05G2924.1		motif_sequence	1060	4	+	organism	short_function
GH_A05G2924.1		motif_sequence	1075	4	+	organism	short_function
GH_A05G2924.1		motif_sequence	1569	4	+	organism	short_function
GH_A05G2924.1	G-box	CACGTG	842	6	+	Arabidopsis thaliana	cis-acting regulatory element involved in light responsiveness
GH_A05G2924.1	ACE	CTAACGTATT	1237	9	+	Petroselinum crispum	cis-acting element involved in light responsiveness
GH_A05G2924.1	MYC	CATGTG	1609	6	+	Arabidopsis thaliana
GH_A05G2924.1	CTAG-motif	ACTAGCAGAA	1310	9	+	Avena sativa
GH_A05G2924.1	MRE	AACCTAA	1716	7	+	Petroselinum crispum	MYB binding site involved in light responsiveness
GH_A05G2924.1	TATA	TATAAAAT	475	8	+	Arabidopsis thaliana
GH_A05G2924.1	TATA	TATAAAAT	1001	8	+	Arabidopsis thaliana
GH_A05G2924.1	AT-rich element	ATAGAAATCAA	583	10	+	Glycine max	binding site of AT-rich DNA binding protein (ATBP-1)
GH_A05G2924.1	AT~TATA-box	TATATA	450	6	+	Arabidopsis thaliana
GH_A05G2924.1	AT~TATA-box	TATATA	468	6	+	Arabidopsis thaliana
GH_A05G2924.1	W box	TTGACC	1892	6	+	Arabidopsis thaliana
GH_A05G2924.1	ARE	AAACCA	1174	6	+	Zea mays	cis-acting regulatory element essential for the anaerobic induction
GH_A05G2925.1	MRE	AACCTAA	547	7	+	Petroselinum crispum	MYB binding site involved in light responsiveness
GH_A05G2925.1	MYC	CATTTG	635	6	+	Arabidopsis thaliana
GH_A05G2925.1	MYC	CATTTG	1714	6	+	Arabidopsis thaliana
GH_A05G2925.1	MSA-like	(T/C)C(T/C)AACGG(T/C)(T/C)A	436	8.5	+	Catharanthus roseus	cis-acting element involved in cell cycle regulation
GH_A05G2925.1	ABRE3a	TACGTG	450	6	+	Zea mays
GH_A05G2925.1	G-box	TACGTG	450	6	+	Arabidopsis thaliana	cis-acting regulatory element involved in light responsiveness
GH_A05G2925.1		motif_sequence	304	4	+	organism	short_function
GH_A05G2925.1		motif_sequence	411	4	+	organism	short_function
GH_A05G2925.1		motif_sequence	604	4	+	organism	short_function
GH_A05G2925.1		motif_sequence	1243	4	+	organism	short_function
GH_A05G2925.1		motif_sequence	1369	4	+	organism	short_function
GH_A05G2925.1		motif_sequence	1401	4	+	organism	short_function
GH_A05G2925.1	GATA-motif	AAGATAAGATT	773	10	+	Arabidopsis thaliana	part of a light responsive element
GH_A05G2925.1	Unnamed__1	CGTGG	452	5	+	Zea mays
GH_A05G2925.1	Unnamed__1	GAATTTAATTAA	523	11	+	Glycine max	60K protein binding site
GH_A05G2925.1	AT~TATA-box	TATATA	76	6	+	Arabidopsis thaliana
GH_A05G2925.1	AT~TATA-box	TATATA	199	6	+	Arabidopsis thaliana
GH_A05G2925.1	AT~TATA-box	TATATA	851	6	+	Arabidopsis thaliana
GH_A05G2925.1	TATA	TATAAAAT	1868	8	+	Arabidopsis thaliana
GH_A05G2925.1	Box 4	ATTAAT	530	6	+	Petroselinum crispum	part of a conserved DNA module involved in light responsiveness
GH_A05G2925.1	Box 4	ATTAAT	864	6	+	Petroselinum crispum	part of a conserved DNA module involved in light responsiveness
GH_A05G2925.1	Box 4	ATTAAT	926	6	+	Petroselinum crispum	part of a conserved DNA module involved in light responsiveness
GH_A05G2925.1	Box 4	ATTAAT	953	6	+	Petroselinum crispum	part of a conserved DNA module involved in light responsiveness
GH_A05G2925.1	Box 4	ATTAAT	965	6	+	Petroselinum crispum	part of a conserved DNA module involved in light responsiveness
GH_A05G2925.1	TCT-motif	TCTTAC	116	6	+	Arabidopsis thaliana	part of a light responsive element
GH_A05G2925.1	ABRE	ACGTG	54	5	+	Arabidopsis thaliana	cis-acting element involved in the abscisic acid responsiveness
GH_A05G2925.1	ABRE	ACGTG	451	5	+	Arabidopsis thaliana	cis-acting element involved in the abscisic acid responsiveness
GH_A05G2925.1	G-Box	CACGTT	1136	6	+	Pisum sativum	cis-acting regulatory element involved in light responsiveness
GH_A05G2925.1	TC-rich repeats	GTTTTCTTAC	112	9	+	Nicotiana tabacum	cis-acting element involved in defense and stress responsiveness
GH_A05G2925.1	MYB	CAACCA	936	6	+	Arabidopsis thaliana
GH_A05G2925.1	CAAT-box	TGCCAAC	477	7	+	Petunia hybrida	common cis-acting element in promoter and enhancer regions
GH_A05G2925.1	CAAT-box	CAAT	617	4	+	Nicotiana glutinosa
GH_A05G2925.1	CAAT-box	CAAAT	679	5	+	Pisum sativum	common cis-acting element in promoter and enhancer regions
GH_A05G2925.1	CAAT-box	CAAT	707	4	+	Nicotiana glutinosa
GH_A05G2925.1	CAAT-box	CAAAT	1006	5	+	Pisum sativum	common cis-acting element in promoter and enhancer regions
GH_A05G2925.1	CAAT-box	CCAAT	1261	5	+	Arabidopsis thaliana	common cis-acting element in promoter and enhancer regions
GH_A05G2925.1	CAAT-box	CAAT	1262	4	+	Nicotiana glutinosa
GH_A05G2925.1	CAAT-box	CAAT	1354	4	+	Nicotiana glutinosa
GH_A05G2925.1	CAAT-box	CAAAT	1366	5	+	Pisum sativum	common cis-acting element in promoter and enhancer regions
GH_A05G2925.1	CAAT-box	CCAAT	1436	5	+	Arabidopsis thaliana	common cis-acting element in promoter and enhancer regions
GH_A05G2925.1	CAAT-box	CAAT	1437	4	+	Nicotiana glutinosa
GH_A05G2925.1	CAAT-box	CAAT	1449	4	+	Nicotiana glutinosa
GH_A05G2925.1	CAAT-box	CAAT	1497	4	+	Nicotiana glutinosa
GH_A05G2925.1	CAAT-box	CAAT	1528	4	+	Nicotiana glutinosa
GH_A05G2925.1	CAAT-box	CAAT	1550	4	+	Nicotiana glutinosa
GH_A05G2925.1	CAAT-box	CAAT	1558	4	+	Nicotiana glutinosa
GH_A05G2925.1	CAAT-box	CAAT	1565	4	+	Nicotiana glutinosa
GH_A05G2925.1	CAAT-box	CAAAT	1811	5	+	Pisum sativum	common cis-acting element in promoter and enhancer regions
GH_A05G2925.1	CAAT-box	CAAAT	1929	5	+	Pisum sativum	common cis-acting element in promoter and enhancer regions
GH_A05G2925.1	CAAT-box	CAAT	1945	4	+	Nicotiana glutinosa
GH_A05G2925.1	CAAT-box	CAAT	1959	4	+	Nicotiana glutinosa
GH_A05G2925.1	CAAT-box	CAAAT	1979	5	+	Pisum sativum	common cis-acting element in promoter and enhancer regions
GH_A05G2925.1	AT1-motif	AATTATTTTTTATT	867	13	+	Solanum tuberosum	part of a light responsive module
GH_A05G2925.1	Unnamed__4	CTCC	1085	4	+	Petroselinum hortense
GH_A05G2925.1	Unnamed__4	CTCC	1274	4	+	Petroselinum hortense
GH_A05G2925.1	Unnamed__4	CTCC	1906	4	+	Petroselinum hortense
GH_A05G2925.1	Unnamed__4	CTCC	1937	4	+	Petroselinum hortense
GH_A05G2925.1	WUN-motif	TTATTACAT	876	9	+	Nicotiana glutinosa
GH_A05G2925.1	AT-rich sequence	TAAAATACT	105	9	+	Pisum sativum	element for maximal elicitor-mediated activation (2copies)
GH_A05G2925.1	TATA-box	ATTATA	15	6	+	Brassica napus	core promoter element around -30 of transcription start
GH_A05G2925.1	TATA-box	TATA	17	4	+	Arabidopsis thaliana	core promoter element around -30 of transcription start
GH_A05G2925.1	TATA-box	TATA	23	4	+	Arabidopsis thaliana	core promoter element around -30 of transcription start
GH_A05G2925.1	TATA-box	TATATA	76	6	+	Arabidopsis thaliana	core promoter element around -30 of transcription start
GH_A05G2925.1	TATA-box	TATA	78	4	+	Arabidopsis thaliana	core promoter element around -30 of transcription start
GH_A05G2925.1	TATA-box	TATA	128	4	+	Arabidopsis thaliana	core promoter element around -30 of transcription start
GH_A05G2925.1	TATA-box	ATTATA	178	6	+	Brassica napus	core promoter element around -30 of transcription start
GH_A05G2925.1	TATA-box	TATA	180	4	+	Arabidopsis thaliana	core promoter element around -30 of transcription start
GH_A05G2925.1	TATA-box	TATATA	199	6	+	Arabidopsis thaliana	core promoter element around -30 of transcription start
GH_A05G2925.1	TATA-box	ATATAA	200	6	+	Brassica oleracea	core promoter element around -30 of transcription start
GH_A05G2925.1	TATA-box	TATA	201	4	+	Arabidopsis thaliana	core promoter element around -30 of transcription start
GH_A05G2925.1	TATA-box	TACAAAA	307	7	+	Oryza sativa	core promoter element around -30 of transcription start
GH_A05G2925.1	TATA-box	ATATAT	507	6	+	Brassica napus	core promoter element around -30 of transcription start
GH_A05G2925.1	TATA-box	TATA	508	4	+	Arabidopsis thaliana	core promoter element around -30 of transcription start
GH_A05G2925.1	TATA-box	TATATTTATATTT	838	12	+	Avena sativa	core promoter element around -30 of transcription start
GH_A05G2925.1	TATA-box	TATTTAAA	840	8	+	Arabidopsis thaliana	core promoter element around -30 of transcription start
GH_A05G2925.1	TATA-box	TATATA	851	6	+	Arabidopsis thaliana	core promoter element around -30 of transcription start
GH_A05G2925.1	TATA-box	ATATAA	852	6	+	Brassica oleracea	core promoter element around -30 of transcription start
GH_A05G2925.1	TATA-box	TATA	853	4	+	Arabidopsis thaliana	core promoter element around -30 of transcription start
GH_A05G2925.1	TATA-box	ATTATA	868	6	+	Brassica napus	core promoter element around -30 of transcription start
GH_A05G2925.1	TATA-box	TATA	870	4	+	Arabidopsis thaliana	core promoter element around -30 of transcription start
GH_A05G2925.1	TATA-box	ATATAT	969	6	+	Brassica napus	core promoter element around -30 of transcription start
GH_A05G2925.1	TATA-box	TATA	970	4	+	Arabidopsis thaliana	core promoter element around -30 of transcription start
GH_A05G2925.1	TATA-box	ATTATA	973	6	+	Brassica napus	core promoter element around -30 of transcription start
GH_A05G2925.1	TATA-box	TATA	975	4	+	Arabidopsis thaliana	core promoter element around -30 of transcription start
GH_A05G2925.1	TATA-box	TACAAAA	1165	7	+	Oryza sativa	core promoter element around -30 of transcription start
GH_A05G2925.1	TATA-box	ATATAA	1867	6	+	Brassica oleracea	core promoter element around -30 of transcription start
GH_A05G2925.1	TATA-box	ATATAA	1910	6	+	Brassica oleracea	core promoter element around -30 of transcription start
GH_A05G3183.1	CAAT-box	TGCCAAC	57	7	+	Petunia hybrida	common cis-acting element in promoter and enhancer regions
GH_A05G3183.1	CAAT-box	CAAAT	139	5	+	Pisum sativum	common cis-acting element in promoter and enhancer regions
GH_A05G3183.1	CAAT-box	CAAAT	194	5	+	Pisum sativum	common cis-acting element in promoter and enhancer regions
GH_A05G3183.1	CAAT-box	CAAT	313	4	+	Nicotiana glutinosa
GH_A05G3183.1	CAAT-box	CAAT	370	4	+	Nicotiana glutinosa
GH_A05G3183.1	CAAT-box	CAAT	524	4	+	Nicotiana glutinosa
GH_A05G3183.1	CAAT-box	CAAT	556	4	+	Nicotiana glutinosa
GH_A05G3183.1	CAAT-box	CAAT	617	4	+	Nicotiana glutinosa
GH_A05G3183.1	CAAT-box	CAAAT	650	5	+	Pisum sativum	common cis-acting element in promoter and enhancer regions
GH_A05G3183.1	CAAT-box	CAAT	811	4	+	Nicotiana glutinosa
GH_A05G3183.1	CAAT-box	CCAAT	1050	5	+	Arabidopsis thaliana	common cis-acting element in promoter and enhancer regions
GH_A05G3183.1	CAAT-box	CAAT	1051	4	+	Nicotiana glutinosa
GH_A05G3183.1	CAAT-box	CAAAT	1182	5	+	Pisum sativum	common cis-acting element in promoter and enhancer regions
GH_A05G3183.1	CAAT-box	CCAAT	1277	5	+	Arabidopsis thaliana	common cis-acting element in promoter and enhancer regions
GH_A05G3183.1	CAAT-box	CAAT	1278	4	+	Nicotiana glutinosa
GH_A05G3183.1	CAAT-box	CAAT	1389	4	+	Nicotiana glutinosa
GH_A05G3183.1	CAAT-box	CAAT	1514	4	+	Nicotiana glutinosa
GH_A05G3183.1	CAAT-box	CAAAT	1540	5	+	Pisum sativum	common cis-acting element in promoter and enhancer regions
GH_A05G3183.1	CAAT-box	CAAT	1945	4	+	Nicotiana glutinosa
GH_A05G3183.1	CAAT-box	CAAT	1959	4	+	Nicotiana glutinosa
GH_A05G3183.1	CAAT-box	CAAAT	1979	5	+	Pisum sativum	common cis-acting element in promoter and enhancer regions
GH_A05G3183.1	Unnamed__6	taTAAATATct	1885	10	+	Zea mays
GH_A05G3183.1	CAT-box	GCCACT	378	6	+	Arabidopsis thaliana	cis-acting regulatory element related to meristem expression
GH_A05G3183.1	Unnamed__4	CTCC	349	4	+	Petroselinum hortense
GH_A05G3183.1	Unnamed__4	CTCC	1091	4	+	Petroselinum hortense
GH_A05G3183.1	Unnamed__4	CTCC	1937	4	+	Petroselinum hortense
GH_A05G3183.1	TATA-box	ATATAA	24	6	+	Brassica oleracea	core promoter element around -30 of transcription start
GH_A05G3183.1	TATA-box	TATA	25	4	+	Arabidopsis thaliana	core promoter element around -30 of transcription start
GH_A05G3183.1	TATA-box	ccTATAAAaa	32	9	+	Arabidopsis thaliana	core promoter element around -30 of transcription start
GH_A05G3183.1	TATA-box	TATA	160	4	+	Arabidopsis thaliana	core promoter element around -30 of transcription start
GH_A05G3183.1	TATA-box	TATA	222	4	+	Arabidopsis thaliana	core promoter element around -30 of transcription start
GH_A05G3183.1	TATA-box	TATA	230	4	+	Arabidopsis thaliana	core promoter element around -30 of transcription start
GH_A05G3183.1	TATA-box	TACAAAA	429	7	+	Oryza sativa	core promoter element around -30 of transcription start
GH_A05G3183.1	TATA-box	TATTTAAA	448	8	+	Arabidopsis thaliana	core promoter element around -30 of transcription start
GH_A05G3183.1	TATA-box	TATA	492	4	+	Arabidopsis thaliana	core promoter element around -30 of transcription start
GH_A05G3183.1	TATA-box	TATA	706	4	+	Arabidopsis thaliana	core promoter element around -30 of transcription start
GH_A05G3183.1	TATA-box	TATA	853	4	+	Arabidopsis thaliana	core promoter element around -30 of transcription start
GH_A05G3183.1	TATA-box	TATATTTATATTT	1144	12	+	Avena sativa	core promoter element around -30 of transcription start
GH_A05G3183.1	TATA-box	TACAAAA	1238	7	+	Oryza sativa	core promoter element around -30 of transcription start
GH_A05G3183.1	TATA-box	ATTATA	1705	6	+	Brassica napus	core promoter element around -30 of transcription start
GH_A05G3183.1	TATA-box	ATATAA	1775	6	+	Brassica oleracea	core promoter element around -30 of transcription start
GH_A05G3183.1	CCGTCC-box	CCGTCC	1899	6	+	Petroselinum hortense
GH_A05G3183.1	Box 4	ATTAAT	372	6	+	Petroselinum crispum	part of a conserved DNA module involved in light responsiveness
GH_A05G3183.1	Box 4	ATTAAT	846	6	+	Petroselinum crispum	part of a conserved DNA module involved in light responsiveness
GH_A05G3183.1	MYB-like sequence	TAACCA	740	6	+	Arabidopsis thaliana
GH_A05G3183.1	TCT-motif	TCTTAC	1842	6	+	Arabidopsis thaliana	part of a light responsive element
GH_A05G3183.1	ABRE	ACGTG	1340	5	+	Arabidopsis thaliana	cis-acting element involved in the abscisic acid responsiveness
GH_A05G3183.1	A-box	CCGTCC	1899	6	+	Petroselinum crispum	cis-acting regulatory element
GH_A05G3183.1	TC-rich repeats	GTTTTCTTAC	674	9	+	Nicotiana tabacum	cis-acting element involved in defense and stress responsiveness
GH_A05G3183.1	MBS	CAACTG	1308	6	+	Arabidopsis thaliana	MYB binding site involved in drought-inducibility
GH_A05G3183.1	MBS	CAACTG	1568	6	+	Arabidopsis thaliana	MYB binding site involved in drought-inducibility
GH_A05G3183.1	ERE	ATTTTAAA	1126	8	+	Nicotiana glutinos
GH_A05G3183.1	MYB	TAACCA	740	6	+	Arabidopsis thaliana
GH_A05G3183.1	TGA-element	AACGAC	1361	6	+	Brassica oleracea	auxin-responsive element
GH_A05G3183.1	WRE3	CCACCT	1228	6	+	Pisum sativum
GH_A05G3183.1	ARE	AAACCA	1745	6	+	Zea mays	cis-acting regulatory element essential for the anaerobic induction
GH_A05G3183.1	Myb	CAACTG	1308	6	+	Arabidopsis thaliana
GH_A05G3183.1	Myb	CAACTG	1568	6	+	Arabidopsis thaliana
GH_A05G3183.1	W box	TTGACC	1895	6	+	Arabidopsis thaliana
GH_A05G3183.1	MRE	AACCTAA	776	7	+	Petroselinum crispum	MYB binding site involved in light responsiveness
GH_A05G3183.1	MRE	AACCTAA	1291	7	+	Petroselinum crispum	MYB binding site involved in light responsiveness
GH_A05G3183.1	MYC	CAATTG	524	6	+	Arabidopsis thaliana
GH_A05G3183.1	CGTCA-motif	CGTCA	588	5	+	Hordeum vulgare	cis-acting regulatory element involved in the MeJA-responsiveness
GH_A05G3183.1	CGTCA-motif	CGTCA	647	5	+	Hordeum vulgare	cis-acting regulatory element involved in the MeJA-responsiveness
GH_A05G3183.1		motif_sequence	486	4	+	organism	short_function
GH_A05G3183.1		motif_sequence	505	4	+	organism	short_function
GH_A05G3183.1		motif_sequence	1758	4	+	organism	short_function
GH_A05G3183.1	TCA-element	CCATCTTTTT	351	9	+	Nicotiana tabacum	cis-acting element involved in salicylic acid responsiveness
GH_A05G3183.1	TCA-element	CCATCTTTTT	1093	9	+	Nicotiana tabacum	cis-acting element involved in salicylic acid responsiveness
GH_A05G3183.1	TGACG-motif	TGACG	1338	5	+	Hordeum vulgare	cis-acting regulatory element involved in the MeJA-responsiveness
GH_A05G3183.1	O2-site	GTTGACGTGA	1336	9	+	Zea mays	cis-acting regulatory element involved in zein metabolism regulation
GH_A05G3183.1	CCGTCC motif	CCGTCC	1899	6	+	Nicotiana tabacum
GH_A05G3183.1	as-1	TGACG	1338	5	+	Arabidopsis thaliana
GH_A08G0731.1	Unnamed__6	taTAAATATct	571	10	+	Zea mays
GH_A08G0731.1	CAAT-box	CAAT	52	4	+	Nicotiana glutinosa
GH_A08G0731.1	CAAT-box	CCAAT	99	5	+	Arabidopsis thaliana	common cis-acting element in promoter and enhancer regions
GH_A08G0731.1	CAAT-box	CAAT	100	4	+	Nicotiana glutinosa
GH_A08G0731.1	CAAT-box	CAAT	108	4	+	Nicotiana glutinosa
GH_A08G0731.1	CAAT-box	CAAT	167	4	+	Nicotiana glutinosa
GH_A08G0731.1	CAAT-box	CAAT	180	4	+	Nicotiana glutinosa
GH_A08G0731.1	CAAT-box	CAAT	876	4	+	Nicotiana glutinosa
GH_A08G0731.1	CAAT-box	CAAAT	1055	5	+	Pisum sativum	common cis-acting element in promoter and enhancer regions
GH_A08G0731.1	CAAT-box	CAAT	1130	4	+	Nicotiana glutinosa
GH_A08G0731.1	CAAT-box	CAAAT	1219	5	+	Pisum sativum	common cis-acting element in promoter and enhancer regions
GH_A08G0731.1	CAAT-box	CCAAT	1241	5	+	Arabidopsis thaliana	common cis-acting element in promoter and enhancer regions
GH_A08G0731.1	CAAT-box	CAAT	1242	4	+	Nicotiana glutinosa
GH_A08G0731.1	CAAT-box	CAAAT	1289	5	+	Pisum sativum	common cis-acting element in promoter and enhancer regions
GH_A08G0731.1	CAAT-box	CAAT	1337	4	+	Nicotiana glutinosa
GH_A08G0731.1	CAAT-box	CAAAT	1459	5	+	Pisum sativum	common cis-acting element in promoter and enhancer regions
GH_A08G0731.1	CAAT-box	CAAT	1664	4	+	Nicotiana glutinosa
GH_A08G0731.1	CAAT-box	CAAT	1788	4	+	Nicotiana glutinosa
GH_A08G0731.1	CAAT-box	CAAAT	1852	5	+	Pisum sativum	common cis-acting element in promoter and enhancer regions
GH_A08G0731.1	CAAT-box	CAAT	1881	4	+	Nicotiana glutinosa
GH_A08G0731.1	CAAT-box	CAAT	1913	4	+	Nicotiana glutinosa
GH_A08G0731.1	CAAT-box	CAAAT	1947	5	+	Pisum sativum	common cis-acting element in promoter and enhancer regions
GH_A08G0731.1	Unnamed__4	CTCC	920	4	+	Petroselinum hortense
GH_A08G0731.1	Unnamed__4	CTCC	1988	4	+	Petroselinum hortense
GH_A08G0731.1	GA-motif	ATAGATAA	1568	8	+	Arabidopsis thaliana	part of a light responsive element
GH_A08G0731.1	I-box	AGATAAGG	1570	8	+	Triticum aestivum	part of a light responsive element
GH_A08G0731.1	TGA-box	TGACGTAA	745	8	+	Glycine max	part of an auxin-responsive element
GH_A08G0731.1	TATA-box	TATA	80	4	+	Arabidopsis thaliana	core promoter element around -30 of transcription start
GH_A08G0731.1	TATA-box	TATA	120	4	+	Arabidopsis thaliana	core promoter element around -30 of transcription start
GH_A08G0731.1	TATA-box	TATA	176	4	+	Arabidopsis thaliana	core promoter element around -30 of transcription start
GH_A08G0731.1	TATA-box	ATATAT	192	6	+	Brassica napus	core promoter element around -30 of transcription start
GH_A08G0731.1	TATA-box	TATA	193	4	+	Arabidopsis thaliana	core promoter element around -30 of transcription start
GH_A08G0731.1	TATA-box	TATTTAAA	373	8	+	Arabidopsis thaliana	core promoter element around -30 of transcription start
GH_A08G0731.1	TATA-box	TATA	571	4	+	Arabidopsis thaliana	core promoter element around -30 of transcription start
GH_A08G0731.1	TATA-box	ATATAT	576	6	+	Brassica napus	core promoter element around -30 of transcription start
GH_A08G0731.1	TATA-box	TATATA	577	6	+	Arabidopsis thaliana	core promoter element around -30 of transcription start
GH_A08G0731.1	TATA-box	TATA	579	4	+	Arabidopsis thaliana	core promoter element around -30 of transcription start
GH_A08G0731.1	TATA-box	ccTATAAAaa	616	9	+	Arabidopsis thaliana	core promoter element around -30 of transcription start
GH_A08G0731.1	TATA-box	TACATAAA	671	8	+	Oryza sativa	core promoter element around -30 of transcription start
GH_A08G0731.1	TATA-box	TATA	691	4	+	Arabidopsis thaliana	core promoter element around -30 of transcription start
GH_A08G0731.1	TATA-box	TATA	776	4	+	Arabidopsis thaliana	core promoter element around -30 of transcription start
GH_A08G0731.1	TATA-box	TATA	845	4	+	Arabidopsis thaliana	core promoter element around -30 of transcription start
GH_A08G0731.1	TATA-box	TACAAAA	1293	7	+	Oryza sativa	core promoter element around -30 of transcription start
GH_A08G0731.1	TATA-box	ATTATA	1369	6	+	Brassica napus	core promoter element around -30 of transcription start
GH_A08G0731.1	TATA-box	ATATAA	1372	6	+	Brassica oleracea	core promoter element around -30 of transcription start
GH_A08G0731.1	TATA-box	ATATAA	1409	6	+	Brassica oleracea	core promoter element around -30 of transcription start
GH_A08G0731.1	TATA-box	ATATAA	1647	6	+	Brassica oleracea	core promoter element around -30 of transcription start
GH_A08G0731.1	TATA-box	TATTTAAA	1686	8	+	Arabidopsis thaliana	core promoter element around -30 of transcription start
GH_A08G0731.1	TATA-box	TATATTTATATTT	1734	12	+	Avena sativa	core promoter element around -30 of transcription start
GH_A08G0731.1	TATA-box	TATTTAAA	1742	8	+	Arabidopsis thaliana	core promoter element around -30 of transcription start
GH_A08G0731.1	MYB-like sequence	TAACCA	1215	6	+	Arabidopsis thaliana
GH_A08G0731.1	Box 4	ATTAAT	125	6	+	Petroselinum crispum	part of a conserved DNA module involved in light responsiveness
GH_A08G0731.1	Box 4	ATTAAT	361	6	+	Petroselinum crispum	part of a conserved DNA module involved in light responsiveness
GH_A08G0731.1	Box 4	ATTAAT	368	6	+	Petroselinum crispum	part of a conserved DNA module involved in light responsiveness
GH_A08G0731.1	Box 4	ATTAAT	503	6	+	Petroselinum crispum	part of a conserved DNA module involved in light responsiveness
GH_A08G0731.1	TGA-element	AACGAC	1024	6	+	Brassica oleracea	auxin-responsive element
GH_A08G0731.1	MYB	TAACCA	1215	6	+	Arabidopsis thaliana
GH_A08G0731.1	ERE	ATTTTAAA	196	8	+	Nicotiana glutinos
GH_A08G0731.1	ERE	ATTTTAAA	488	8	+	Nicotiana glutinos
GH_A08G0731.1	ERE	ATTTTAAA	496	8	+	Nicotiana glutinos
GH_A08G0731.1	ARE	AAACCA	321	6	+	Zea mays	cis-acting regulatory element essential for the anaerobic induction
GH_A08G0731.1	ARE	AAACCA	650	6	+	Zea mays	cis-acting regulatory element essential for the anaerobic induction
GH_A08G0731.1	ARE	AAACCA	942	6	+	Zea mays	cis-acting regulatory element essential for the anaerobic induction
GH_A08G0731.1	ARE	AAACCA	1238	6	+	Zea mays	cis-acting regulatory element essential for the anaerobic induction
GH_A08G0731.1	GT1-motif	GGTTAA	40	6	+	Arabidopsis thaliana	light responsive element
GH_A08G0731.1	AT~TATA-box	TATATA	577	6	+	Arabidopsis thaliana
GH_A08G0731.1	TATA	TATAAAAT	1373	8	+	Arabidopsis thaliana
GH_A08G0731.1	MYC	CATTTG	21	6	+	Arabidopsis thaliana
GH_A08G0731.1	ABRE4	CACGTA	1475	6	+	Zea mays
GH_A08G0731.1	STRE	AGGGG	436	5	+	Arabidopsis thaliana
GH_A08G0731.1	TCA-element	CCATCTTTTT	761	9	+	Nicotiana tabacum	cis-acting element involved in salicylic acid responsiveness
GH_A08G0731.1		motif_sequence	186	4	+	organism	short_function
GH_A08G0731.1		motif_sequence	918	4	+	organism	short_function
GH_A08G0731.1	as-1	TGACG	745	5	+	Arabidopsis thaliana
GH_A08G0731.1	as-1	TGACG	1448	5	+	Arabidopsis thaliana
GH_A08G0731.1	TGACG-motif	TGACG	745	5	+	Hordeum vulgare	cis-acting regulatory element involved in the MeJA-responsiveness
GH_A08G0731.1	TGACG-motif	TGACG	1448	5	+	Hordeum vulgare	cis-acting regulatory element involved in the MeJA-responsiveness
GH_A09G0086.1	G-box	CACGAC	469	6	+	Zea mays	cis-acting regulatory element involved in light responsiveness
GH_A09G0086.1		motif_sequence	234	4	+	organism	short_function
GH_A09G0086.1		motif_sequence	824	4	+	organism	short_function
GH_A09G0086.1		motif_sequence	1636	4	+	organism	short_function
GH_A09G0086.1	GATA-motif	AAGGATAAGG	1946	9	+	Solanum tuberosum	part of a light responsive element
GH_A09G0086.1	Myb	CAACTG	1339	6	+	Arabidopsis thaliana
GH_A09G0086.1	AT~TATA-box	TATATA	16	6	+	Arabidopsis thaliana
GH_A09G0086.1	AT~TATA-box	TATATA	49	6	+	Arabidopsis thaliana
GH_A09G0086.1	AT~TATA-box	TATATA	68	6	+	Arabidopsis thaliana
GH_A09G0086.1	AT~TATA-box	TATATA	70	6	+	Arabidopsis thaliana
GH_A09G0086.1	AT~TATA-box	TATATA	120	6	+	Arabidopsis thaliana
GH_A09G0086.1	AT~TATA-box	TATATA	133	6	+	Arabidopsis thaliana
GH_A09G0086.1	AT~TATA-box	TATATA	153	6	+	Arabidopsis thaliana
GH_A09G0086.1	AT~TATA-box	TATATA	155	6	+	Arabidopsis thaliana
GH_A09G0086.1	AT~TATA-box	TATATA	349	6	+	Arabidopsis thaliana
GH_A09G0086.1	AT~TATA-box	TATATA	484	6	+	Arabidopsis thaliana
GH_A09G0086.1	AT~TATA-box	TATATA	557	6	+	Arabidopsis thaliana
GH_A09G0086.1	AT~TATA-box	TATATA	626	6	+	Arabidopsis thaliana
GH_A09G0086.1	TATA	TATAAAAT	1734	8	+	Arabidopsis thaliana
GH_A09G0086.1	TATA	TATAAAAT	1847	8	+	Arabidopsis thaliana
GH_A09G0086.1	ABRE	ACGTG	697	5	+	Arabidopsis thaliana	cis-acting element involved in the abscisic acid responsiveness
GH_A09G0086.1	ABRE	GACACGTGGC	1189	9	+	Triticum aestivum	cis-acting element involved in the abscisic acid responsiveness
GH_A09G0086.1	TCT-motif	TCTTAC	1230	6	+	Arabidopsis thaliana	part of a light responsive element
GH_A09G0086.1	TCT-motif	TCTTAC	1352	6	+	Arabidopsis thaliana	part of a light responsive element
GH_A09G0086.1	Box 4	ATTAAT	543	6	+	Petroselinum crispum	part of a conserved DNA module involved in light responsiveness
GH_A09G0086.1	TC-rich repeats	GTTTTCTTAC	1010	9	+	Nicotiana tabacum	cis-acting element involved in defense and stress responsiveness
GH_A09G0086.1	TC-rich repeats	ATTCTCTAAC	1402	9	+	Nicotiana tabacum	cis-acting element involved in defense and stress responsiveness
GH_A09G0086.1	G-Box	CACGTT	1922	6	+	Pisum sativum	cis-acting regulatory element involved in light responsiveness
GH_A09G0086.1	MBS	CAACTG	1339	6	+	Arabidopsis thaliana	MYB binding site involved in drought-inducibility
GH_A09G0086.1	ERE	ATTTTAAA	2	8	+	Nicotiana glutinos
GH_A09G0086.1	ERE	ATTTTAAA	641	8	+	Nicotiana glutinos
GH_A09G0086.1	CAAT-box	CAAT	657	4	+	Nicotiana glutinosa
GH_A09G0086.1	CAAT-box	CCAAT	806	5	+	Arabidopsis thaliana	common cis-acting element in promoter and enhancer regions
GH_A09G0086.1	CAAT-box	CAAT	807	4	+	Nicotiana glutinosa
GH_A09G0086.1	CAAT-box	CAAT	855	4	+	Nicotiana glutinosa
GH_A09G0086.1	CAAT-box	CAAAT	867	5	+	Pisum sativum	common cis-acting element in promoter and enhancer regions
GH_A09G0086.1	CAAT-box	CCAAT	950	5	+	Arabidopsis thaliana	common cis-acting element in promoter and enhancer regions
GH_A09G0086.1	CAAT-box	CAAT	951	4	+	Nicotiana glutinosa
GH_A09G0086.1	CAAT-box	CCAAT	1053	5	+	Arabidopsis thaliana	common cis-acting element in promoter and enhancer regions
GH_A09G0086.1	CAAT-box	CAAT	1054	4	+	Nicotiana glutinosa
GH_A09G0086.1	CAAT-box	CAAT	1146	4	+	Nicotiana glutinosa
GH_A09G0086.1	CAAT-box	CCAAT	1272	5	+	Arabidopsis thaliana	common cis-acting element in promoter and enhancer regions
GH_A09G0086.1	CAAT-box	CAAT	1273	4	+	Nicotiana glutinosa
GH_A09G0086.1	CAAT-box	CAAT	1319	4	+	Nicotiana glutinosa
GH_A09G0086.1	CAAT-box	CAAAT	1382	5	+	Pisum sativum	common cis-acting element in promoter and enhancer regions
GH_A09G0086.1	CAAT-box	CAAT	1553	4	+	Nicotiana glutinosa
GH_A09G0086.1	CAAT-box	CAAT	1620	4	+	Nicotiana glutinosa
GH_A09G0086.1	CAAT-box	CAAAT	1779	5	+	Pisum sativum	common cis-acting element in promoter and enhancer regions
GH_A09G0086.1	CAAT-box	CAAAT	1833	5	+	Pisum sativum	common cis-acting element in promoter and enhancer regions
GH_A09G0086.1	CAAT-box	CCAAT	1958	5	+	Arabidopsis thaliana	common cis-acting element in promoter and enhancer regions
GH_A09G0086.1	CAAT-box	CAAT	1959	4	+	Nicotiana glutinosa
GH_A09G0086.1	CAAT-box	CAAT	1987	4	+	Nicotiana glutinosa
GH_A09G0086.1	Unnamed__4	CTCC	1082	4	+	Petroselinum hortense
GH_A09G0086.1	TATA-box	TATATA	16	6	+	Arabidopsis thaliana	core promoter element around -30 of transcription start
GH_A09G0086.1	TATA-box	TATA	18	4	+	Arabidopsis thaliana	core promoter element around -30 of transcription start
GH_A09G0086.1	TATA-box	TATA	36	4	+	Arabidopsis thaliana	core promoter element around -30 of transcription start
GH_A09G0086.1	TATA-box	TATATA	49	6	+	Arabidopsis thaliana	core promoter element around -30 of transcription start
GH_A09G0086.1	TATA-box	ATATAT	50	6	+	Brassica napus	core promoter element around -30 of transcription start
GH_A09G0086.1	TATA-box	TATA	51	4	+	Arabidopsis thaliana	core promoter element around -30 of transcription start
GH_A09G0086.1	TATA-box	ATTATA	66	6	+	Brassica napus	core promoter element around -30 of transcription start
GH_A09G0086.1	TATA-box	TATATA	68	6	+	Arabidopsis thaliana	core promoter element around -30 of transcription start
GH_A09G0086.1	TATA-box	ATATAT	69	6	+	Brassica napus	core promoter element around -30 of transcription start
GH_A09G0086.1	TATA-box	TATATA	70	6	+	Arabidopsis thaliana	core promoter element around -30 of transcription start
GH_A09G0086.1	TATA-box	ATATAT	71	6	+	Brassica napus	core promoter element around -30 of transcription start
GH_A09G0086.1	TATA-box	TATA	72	4	+	Arabidopsis thaliana	core promoter element around -30 of transcription start
GH_A09G0086.1	TATA-box	ATTATA	99	6	+	Brassica napus	core promoter element around -30 of transcription start
GH_A09G0086.1	TATA-box	TATA	101	4	+	Arabidopsis thaliana	core promoter element around -30 of transcription start
GH_A09G0086.1	TATA-box	TATA	110	4	+	Arabidopsis thaliana	core promoter element around -30 of transcription start
GH_A09G0086.1	TATA-box	ATTATA	118	6	+	Brassica napus	core promoter element around -30 of transcription start
GH_A09G0086.1	TATA-box	TATATA	120	6	+	Arabidopsis thaliana	core promoter element around -30 of transcription start
GH_A09G0086.1	TATA-box	ATATAT	121	6	+	Brassica napus	core promoter element around -30 of transcription start
GH_A09G0086.1	TATA-box	TATA	122	4	+	Arabidopsis thaliana	core promoter element around -30 of transcription start
GH_A09G0086.1	TATA-box	TATATA	133	6	+	Arabidopsis thaliana	core promoter element around -30 of transcription start
GH_A09G0086.1	TATA-box	ATATAT	134	6	+	Brassica napus	core promoter element around -30 of transcription start
GH_A09G0086.1	TATA-box	TATA	135	4	+	Arabidopsis thaliana	core promoter element around -30 of transcription start
GH_A09G0086.1	TATA-box	ATTATA	138	6	+	Brassica napus	core promoter element around -30 of transcription start
GH_A09G0086.1	TATA-box	TATA	140	4	+	Arabidopsis thaliana	core promoter element around -30 of transcription start
GH_A09G0086.1	TATA-box	ATTATA	151	6	+	Brassica napus	core promoter element around -30 of transcription start
GH_A09G0086.1	TATA-box	TATATA	153	6	+	Arabidopsis thaliana	core promoter element around -30 of transcription start
GH_A09G0086.1	TATA-box	ATATAT	154	6	+	Brassica napus	core promoter element around -30 of transcription start
GH_A09G0086.1	TATA-box	TATATA	155	6	+	Arabidopsis thaliana	core promoter element around -30 of transcription start
GH_A09G0086.1	TATA-box	ATATAT	156	6	+	Brassica napus	core promoter element around -30 of transcription start
GH_A09G0086.1	TATA-box	TATA	157	4	+	Arabidopsis thaliana	core promoter element around -30 of transcription start
GH_A09G0086.1	TATA-box	TATA	231	4	+	Arabidopsis thaliana	core promoter element around -30 of transcription start
GH_A09G0086.1	TATA-box	TATATA	349	6	+	Arabidopsis thaliana	core promoter element around -30 of transcription start
GH_A09G0086.1	TATA-box	ATATAT	350	6	+	Brassica napus	core promoter element around -30 of transcription start
GH_A09G0086.1	TATA-box	TATA	351	4	+	Arabidopsis thaliana	core promoter element around -30 of transcription start
GH_A09G0086.1	TATA-box	TATA	394	4	+	Arabidopsis thaliana	core promoter element around -30 of transcription start
GH_A09G0086.1	TATA-box	TATA	434	4	+	Arabidopsis thaliana	core promoter element around -30 of transcription start
GH_A09G0086.1	TATA-box	TATA	457	4	+	Arabidopsis thaliana	core promoter element around -30 of transcription start
GH_A09G0086.1	TATA-box	TATATA	484	6	+	Arabidopsis thaliana	core promoter element around -30 of transcription start
GH_A09G0086.1	TATA-box	ATATAT	485	6	+	Brassica napus	core promoter element around -30 of transcription start
GH_A09G0086.1	TATA-box	TATA	486	4	+	Arabidopsis thaliana	core promoter element around -30 of transcription start
GH_A09G0086.1	TATA-box	TATA	500	4	+	Arabidopsis thaliana	core promoter element around -30 of transcription start
GH_A09G0086.1	TATA-box	TATA	527	4	+	Arabidopsis thaliana	core promoter element around -30 of transcription start
GH_A09G0086.1	TATA-box	ATTATA	555	6	+	Brassica napus	core promoter element around -30 of transcription start
GH_A09G0086.1	TATA-box	TATATA	557	6	+	Arabidopsis thaliana	core promoter element around -30 of transcription start
GH_A09G0086.1	TATA-box	TATA	559	4	+	Arabidopsis thaliana	core promoter element around -30 of transcription start
GH_A09G0086.1	TATA-box	TATA	596	4	+	Arabidopsis thaliana	core promoter element around -30 of transcription start
GH_A09G0086.1	TATA-box	ATATAT	625	6	+	Brassica napus	core promoter element around -30 of transcription start
GH_A09G0086.1	TATA-box	TATATA	626	6	+	Arabidopsis thaliana	core promoter element around -30 of transcription start
GH_A09G0086.1	TATA-box	TATA	628	4	+	Arabidopsis thaliana	core promoter element around -30 of transcription start
GH_A09G0086.1	TATA-box	ATATAA	1148	6	+	Brassica oleracea	core promoter element around -30 of transcription start
GH_A09G0086.1	TATA-box	ATTATA	1417	6	+	Brassica napus	core promoter element around -30 of transcription start
GH_A09G0086.1	TATA-box	ATATAA	1482	6	+	Brassica oleracea	core promoter element around -30 of transcription start
GH_A09G0086.1	TATA-box	TACAAAA	1589	7	+	Oryza sativa	core promoter element around -30 of transcription start
GH_A09G0086.1	TATA-box	ATTATA	1698	6	+	Brassica napus	core promoter element around -30 of transcription start
GH_A09G0086.1	TATA-box	ATATAA	1733	6	+	Brassica oleracea	core promoter element around -30 of transcription start
GH_A09G0086.1	TATA-box	ATTATA	1759	6	+	Brassica napus	core promoter element around -30 of transcription start
GH_A09G0086.1	TATA-box	ATTATA	1845	6	+	Brassica napus	core promoter element around -30 of transcription start
GH_A09G0086.1	TATA-box	TATTTAAA	1867	8	+	Arabidopsis thaliana	core promoter element around -30 of transcription start
GH_A09G0086.1	TATA-box	ATATAA	1942	6	+	Brassica oleracea	core promoter element around -30 of transcription start
GH_A09G0086.1	AT-rich sequence	TAAAATACT	1719	9	+	Pisum sativum	element for maximal elicitor-mediated activation (2copies)
GH_A09G0356.1	Myb-binding site	CAACAG	1939	6	+	Nicotiana tabacum
GH_A09G0356.1	Myb	TAACTG	1727	6	+	Arabidopsis thaliana
GH_A09G0356.1	Myb	TAACTG	1887	6	+	Arabidopsis thaliana
GH_A09G0356.1	GT1-motif	GGTTAA	1592	6	+	Arabidopsis thaliana	light responsive element
GH_A09G0356.1	ARE	AAACCA	942	6	+	Zea mays	cis-acting regulatory element essential for the anaerobic induction
GH_A09G0356.1		motif_sequence	245	4	+	organism	short_function
GH_A09G0356.1		motif_sequence	782	4	+	organism	short_function
GH_A09G0356.1		motif_sequence	832	4	+	organism	short_function
GH_A09G0356.1		motif_sequence	845	4	+	organism	short_function
GH_A09G0356.1		motif_sequence	924	4	+	organism	short_function
GH_A09G0356.1		motif_sequence	1145	4	+	organism	short_function
GH_A09G0356.1		motif_sequence	1787	4	+	organism	short_function
GH_A09G0356.1	TCA-element	CCATCTTTTT	1835	9	+	Nicotiana tabacum	cis-acting element involved in salicylic acid responsiveness
GH_A09G0356.1	G-box	CACGTC	971	6	+	Zea mays	cis-acting regulatory element involved in light responsiveness
GH_A09G0356.1	MYC	CATTTG	306	6	+	Arabidopsis thaliana
GH_A09G0356.1	TATA-box	TATA	109	4	+	Arabidopsis thaliana	core promoter element around -30 of transcription start
GH_A09G0356.1	TATA-box	ATATAT	156	6	+	Brassica napus	core promoter element around -30 of transcription start
GH_A09G0356.1	TATA-box	TATA	157	4	+	Arabidopsis thaliana	core promoter element around -30 of transcription start
GH_A09G0356.1	TATA-box	TATA	225	4	+	Arabidopsis thaliana	core promoter element around -30 of transcription start
GH_A09G0356.1	TATA-box	TATA	262	4	+	Arabidopsis thaliana	core promoter element around -30 of transcription start
GH_A09G0356.1	TATA-box	TATA	282	4	+	Arabidopsis thaliana	core promoter element around -30 of transcription start
GH_A09G0356.1	TATA-box	TATA	324	4	+	Arabidopsis thaliana	core promoter element around -30 of transcription start
GH_A09G0356.1	TATA-box	TATA	373	4	+	Arabidopsis thaliana	core promoter element around -30 of transcription start
GH_A09G0356.1	TATA-box	ATATAT	471	6	+	Brassica napus	core promoter element around -30 of transcription start
GH_A09G0356.1	TATA-box	TATA	472	4	+	Arabidopsis thaliana	core promoter element around -30 of transcription start
GH_A09G0356.1	TATA-box	ATTATA	626	6	+	Brassica napus	core promoter element around -30 of transcription start
GH_A09G0356.1	TATA-box	TATA	628	4	+	Arabidopsis thaliana	core promoter element around -30 of transcription start
GH_A09G0356.1	TATA-box	TATA	686	4	+	Arabidopsis thaliana	core promoter element around -30 of transcription start
GH_A09G0356.1	TATA-box	ATTATA	896	6	+	Brassica napus	core promoter element around -30 of transcription start
GH_A09G0356.1	TATA-box	TATA	898	4	+	Arabidopsis thaliana	core promoter element around -30 of transcription start
GH_A09G0356.1	TATA-box	ATTATA	1274	6	+	Brassica napus	core promoter element around -30 of transcription start
GH_A09G0356.1	TATA-box	ATATAA	1553	6	+	Brassica oleracea	core promoter element around -30 of transcription start
GH_A09G0356.1	TATA-box	ATTATA	1733	6	+	Brassica napus	core promoter element around -30 of transcription start
GH_A09G0356.1	WUN-motif	CAATTACAT	406	9	+	Nicotiana glutinosa
GH_A09G0356.1	LAMP-element	CTTTATCA	515	8	+	Pisum sativum	part of a light responsive element
GH_A09G0356.1	Unnamed__4	CTCC	198	4	+	Petroselinum hortense
GH_A09G0356.1	Unnamed__4	CTCC	496	4	+	Petroselinum hortense
GH_A09G0356.1	Unnamed__4	CTCC	784	4	+	Petroselinum hortense
GH_A09G0356.1	Unnamed__4	CTCC	876	4	+	Petroselinum hortense
GH_A09G0356.1	Unnamed__4	CTCC	1147	4	+	Petroselinum hortense
GH_A09G0356.1	Unnamed__4	CTCC	1157	4	+	Petroselinum hortense
GH_A09G0356.1	Unnamed__4	CTCC	1883	4	+	Petroselinum hortense
GH_A09G0356.1	Unnamed__4	CTCC	1896	4	+	Petroselinum hortense
GH_A09G0356.1	Unnamed__4	CTCC	1936	4	+	Petroselinum hortense
GH_A09G0356.1	Unnamed__4	CTCC	1978	4	+	Petroselinum hortense
GH_A09G0356.1	CAAT-box	CAAAT	113	5	+	Pisum sativum	common cis-acting element in promoter and enhancer regions
GH_A09G0356.1	CAAT-box	CAAT	175	4	+	Nicotiana glutinosa
GH_A09G0356.1	CAAT-box	CAAT	406	4	+	Nicotiana glutinosa
GH_A09G0356.1	CAAT-box	CCAAT	449	5	+	Arabidopsis thaliana	common cis-acting element in promoter and enhancer regions
GH_A09G0356.1	CAAT-box	CAAT	450	4	+	Nicotiana glutinosa
GH_A09G0356.1	CAAT-box	CAAT	504	4	+	Nicotiana glutinosa
GH_A09G0356.1	CAAT-box	CAAT	524	4	+	Nicotiana glutinosa
GH_A09G0356.1	CAAT-box	CAAT	571	4	+	Nicotiana glutinosa
GH_A09G0356.1	CAAT-box	CAAT	602	4	+	Nicotiana glutinosa
GH_A09G0356.1	CAAT-box	CAAT	758	4	+	Nicotiana glutinosa
GH_A09G0356.1	CAAT-box	CCAAT	870	5	+	Arabidopsis thaliana	common cis-acting element in promoter and enhancer regions
GH_A09G0356.1	CAAT-box	CAAT	871	4	+	Nicotiana glutinosa
GH_A09G0356.1	CAAT-box	CAAAT	1003	5	+	Pisum sativum	common cis-acting element in promoter and enhancer regions
GH_A09G0356.1	CAAT-box	CAAAT	1069	5	+	Pisum sativum	common cis-acting element in promoter and enhancer regions
GH_A09G0356.1	CAAT-box	CAAT	1082	4	+	Nicotiana glutinosa
GH_A09G0356.1	CAAT-box	CAAT	1092	4	+	Nicotiana glutinosa
GH_A09G0356.1	CAAT-box	CAAT	1381	4	+	Nicotiana glutinosa
GH_A09G0356.1	CAAT-box	CAAT	1491	4	+	Nicotiana glutinosa
GH_A09G0356.1	CAAT-box	CAAT	1559	4	+	Nicotiana glutinosa
GH_A09G0356.1	CAAT-box	CAAT	1671	4	+	Nicotiana glutinosa
GH_A09G0356.1	CAAT-box	CAAT	1785	4	+	Nicotiana glutinosa
GH_A09G0356.1	CAAT-box	CAAT	1835	4	+	Nicotiana glutinosa
GH_A09G0356.1	CAAT-box	CAAAT	1920	5	+	Pisum sativum	common cis-acting element in promoter and enhancer regions
GH_A09G0356.1	CAAT-box	CAAAT	1947	5	+	Pisum sativum	common cis-acting element in promoter and enhancer regions
GH_A09G0356.1	MYB	CAACCA	234	6	+	Arabidopsis thaliana
GH_A09G0356.1	MYB	CAACCA	289	6	+	Arabidopsis thaliana
GH_A09G0356.1	MYB	CAACCA	722	6	+	Arabidopsis thaliana
GH_A09G0356.1	MYB	TAACCA	1537	6	+	Arabidopsis thaliana
GH_A09G0356.1	MYB	CAACAG	1939	6	+	Arabidopsis thaliana
GH_A09G0356.1	CARE	CAACTCAC	328	8	+	Oryza sativa
GH_A09G0356.1	TC-rich repeats	ATTCTCTAAC	459	9	+	Nicotiana tabacum	cis-acting element involved in defense and stress responsiveness
GH_A09G0356.1	TC-rich repeats	ATTCTCTAAC	1419	9	+	Nicotiana tabacum	cis-acting element involved in defense and stress responsiveness
GH_A09G0356.1	TCT-motif	TCTTAC	753	6	+	Arabidopsis thaliana	part of a light responsive element
GH_A09G0356.1	Box 4	ATTAAT	7	6	+	Petroselinum crispum	part of a conserved DNA module involved in light responsiveness
GH_A09G0356.1	Box 4	ATTAAT	380	6	+	Petroselinum crispum	part of a conserved DNA module involved in light responsiveness
GH_A09G0356.1	Box 4	ATTAAT	689	6	+	Petroselinum crispum	part of a conserved DNA module involved in light responsiveness
GH_A09G0356.1	MYB-like sequence	TAACCA	1537	6	+	Arabidopsis thaliana
GH_A09G0357.1	TATA-box	TATA	100	4	+	Arabidopsis thaliana	core promoter element around -30 of transcription start
GH_A09G0357.1	TATA-box	TATA	287	4	+	Arabidopsis thaliana	core promoter element around -30 of transcription start
GH_A09G0357.1	TATA-box	TACATAAA	702	8	+	Oryza sativa	core promoter element around -30 of transcription start
GH_A09G0357.1	TATA-box	ATATAA	850	6	+	Brassica oleracea	core promoter element around -30 of transcription start
GH_A09G0357.1	TATA-box	TATA	851	4	+	Arabidopsis thaliana	core promoter element around -30 of transcription start
GH_A09G0357.1	TATA-box	ATATAA	979	6	+	Brassica oleracea	core promoter element around -30 of transcription start
GH_A09G0357.1	TATA-box	TATA	980	4	+	Arabidopsis thaliana	core promoter element around -30 of transcription start
GH_A09G0357.1	TATA-box	ATATAA	989	6	+	Brassica oleracea	core promoter element around -30 of transcription start
GH_A09G0357.1	TATA-box	TATA	990	4	+	Arabidopsis thaliana	core promoter element around -30 of transcription start
GH_A09G0357.1	TATA-box	ATTATA	1863	6	+	Brassica napus	core promoter element around -30 of transcription start
GH_A09G0357.1	DRE core	GCCGAC	1444	6	+	Arabidopsis thaliana
GH_A09G0357.1	Unnamed__4	CTCC	11	4	+	Petroselinum hortense
GH_A09G0357.1	Unnamed__4	CTCC	226	4	+	Petroselinum hortense
GH_A09G0357.1	Unnamed__4	CTCC	1691	4	+	Petroselinum hortense
GH_A09G0357.1	CAAT-box	CAAAT	14	5	+	Pisum sativum	common cis-acting element in promoter and enhancer regions
GH_A09G0357.1	CAAT-box	CAAT	188	4	+	Nicotiana glutinosa
GH_A09G0357.1	CAAT-box	CAAT	243	4	+	Nicotiana glutinosa
GH_A09G0357.1	CAAT-box	CAAT	248	4	+	Nicotiana glutinosa
GH_A09G0357.1	CAAT-box	CAAT	464	4	+	Nicotiana glutinosa
GH_A09G0357.1	CAAT-box	CAAT	499	4	+	Nicotiana glutinosa
GH_A09G0357.1	CAAT-box	CCAAT	512	5	+	Arabidopsis thaliana	common cis-acting element in promoter and enhancer regions
GH_A09G0357.1	CAAT-box	CAAT	513	4	+	Nicotiana glutinosa
GH_A09G0357.1	CAAT-box	CAAAT	534	5	+	Pisum sativum	common cis-acting element in promoter and enhancer regions
GH_A09G0357.1	CAAT-box	CAAT	645	4	+	Nicotiana glutinosa
GH_A09G0357.1	CAAT-box	CAAT	756	4	+	Nicotiana glutinosa
GH_A09G0357.1	CAAT-box	CAAT	870	4	+	Nicotiana glutinosa
GH_A09G0357.1	CAAT-box	CAAT	938	4	+	Nicotiana glutinosa
GH_A09G0357.1	CAAT-box	CAAAT	1047	5	+	Pisum sativum	common cis-acting element in promoter and enhancer regions
GH_A09G0357.1	CAAT-box	CAAT	1140	4	+	Nicotiana glutinosa
GH_A09G0357.1	CAAT-box	CAAT	1245	4	+	Nicotiana glutinosa
GH_A09G0357.1	CAAT-box	CCAAT	1599	5	+	Arabidopsis thaliana	common cis-acting element in promoter and enhancer regions
GH_A09G0357.1	CAAT-box	CAAT	1600	4	+	Nicotiana glutinosa
GH_A09G0357.1	CAAT-box	CAAAT	1751	5	+	Pisum sativum	common cis-acting element in promoter and enhancer regions
GH_A09G0357.1	CAAT-box	CAAT	1818	4	+	Nicotiana glutinosa
GH_A09G0357.1	CAAT-box	CAAT	1967	4	+	Nicotiana glutinosa
GH_A09G0357.1	MYB	CAACAG	339	6	+	Arabidopsis thaliana
GH_A09G0357.1	MYB	TAACCA	453	6	+	Arabidopsis thaliana
GH_A09G0357.1	MYB	TAACCA	516	6	+	Arabidopsis thaliana
GH_A09G0357.1	AAGAA-motif	GAAAGAA	1271	7	+	Avena sativa
GH_A09G0357.1	MYB recognition site	CCGTTG	268	6	+	Arabidopsis thaliana
GH_A09G0357.1	G-Box	CACGTT	1738	6	+	Pisum sativum	cis-acting regulatory element involved in light responsiveness
GH_A09G0357.1	Sp1	GGGCGG	1279	6	+	Oryza sativa	light responsive element
GH_A09G0357.1	MYB-like sequence	TAACCA	453	6	+	Arabidopsis thaliana
GH_A09G0357.1	MYB-like sequence	TAACCA	516	6	+	Arabidopsis thaliana
GH_A09G0357.1	ABRE	ACGTG	331	5	+	Arabidopsis thaliana	cis-acting element involved in the abscisic acid responsiveness
GH_A09G0357.1	ABRE	ACGTG	1398	5	+	Arabidopsis thaliana	cis-acting element involved in the abscisic acid responsiveness
GH_A09G0357.1	Myb-binding site	CAACAG	339	6	+	Nicotiana tabacum
GH_A09G0357.1	Unnamed__1	CGTGG	80	5	+	Zea mays
GH_A09G0357.1	Myb	TAACTG	1857	6	+	Arabidopsis thaliana
GH_A09G0357.1	ARE	AAACCA	666	6	+	Zea mays	cis-acting regulatory element essential for the anaerobic induction
GH_A09G0357.1	ARE	AAACCA	1665	6	+	Zea mays	cis-acting regulatory element essential for the anaerobic induction
GH_A09G0357.1	TGACG-motif	TGACG	34	5	+	Hordeum vulgare	cis-acting regulatory element involved in the MeJA-responsiveness
GH_A09G0357.1	TGACG-motif	TGACG	329	5	+	Hordeum vulgare	cis-acting regulatory element involved in the MeJA-responsiveness
GH_A09G0357.1	as-1	TGACG	34	5	+	Arabidopsis thaliana
GH_A09G0357.1	as-1	TGACG	329	5	+	Arabidopsis thaliana
GH_A09G0357.1		motif_sequence	94	4	+	organism	short_function
GH_A09G0357.1		motif_sequence	221	4	+	organism	short_function
GH_A09G0357.1		motif_sequence	684	4	+	organism	short_function
GH_A09G0357.1		motif_sequence	1602	4	+	organism	short_function
GH_A09G0357.1	CGTCA-motif	CGTCA	427	5	+	Hordeum vulgare	cis-acting regulatory element involved in the MeJA-responsiveness
GH_A09G0357.1	CGTCA-motif	CGTCA	597	5	+	Hordeum vulgare	cis-acting regulatory element involved in the MeJA-responsiveness
GH_A09G0357.1	CGTCA-motif	CGTCA	1260	5	+	Hordeum vulgare	cis-acting regulatory element involved in the MeJA-responsiveness
GH_A09G0357.1	ACE	GCGACGTACC	38	9	+	Petroselinum crispum	cis-acting element involved in light responsiveness
GH_A09G0357.1	G-box	CACGAC	1549	6	+	Zea mays	cis-acting regulatory element involved in light responsiveness
GH_A09G0357.1	STRE	AGGGG	345	5	+	Arabidopsis thaliana
GH_A09G0357.1	STRE	AGGGG	1042	5	+	Arabidopsis thaliana
GH_A09G0357.1	STRE	AGGGG	1157	5	+	Arabidopsis thaliana
GH_A09G0357.1	STRE	AGGGG	1171	5	+	Arabidopsis thaliana
GH_A09G0357.1	STRE	AGGGG	1210	5	+	Arabidopsis thaliana
GH_A09G0357.1	STRE	AGGGG	1308	5	+	Arabidopsis thaliana
GH_A09G0357.1	STRE	AGGGG	1346	5	+	Arabidopsis thaliana
GH_A09G0357.1	MYC	CATGTG	93	6	+	Arabidopsis thaliana
GH_A09G0357.1	MYC	CATGTG	1669	6	+	Arabidopsis thaliana
GH_A09G0357.1	MYC	CATTTG	1971	6	+	Arabidopsis thaliana
GH_A09G0358.1	ARE	AAACCA	747	6	+	Zea mays	cis-acting regulatory element essential for the anaerobic induction
GH_A09G0358.1	ARE	AAACCA	1197	6	+	Zea mays	cis-acting regulatory element essential for the anaerobic induction
GH_A09G0358.1	GT1-motif	GGTTAAT	263	7	+	Avena sativa	light responsive element
GH_A09G0358.1	GT1-motif	GGTTAAT	1104	7	+	Avena sativa	light responsive element
GH_A09G0358.1	Unnamed__1	CGTGG	139	5	+	Zea mays
GH_A09G0358.1	Unnamed__1	CGTGG	160	5	+	Zea mays
GH_A09G0358.1	Unnamed__1	GAATTTAATTAA	1829	11	+	Glycine max	60K protein binding site
GH_A09G0358.1	AT-rich element	ATAGAAATCAA	502	10	+	Glycine max	binding site of AT-rich DNA binding protein (ATBP-1)
GH_A09G0358.1	Myb-binding site	CAACAG	311	6	+	Nicotiana tabacum
GH_A09G0358.1	Myb-binding site	CAACAG	625	6	+	Nicotiana tabacum
GH_A09G0358.1	MRE	AACCTAA	182	7	+	Petroselinum crispum	MYB binding site involved in light responsiveness
GH_A09G0358.1	MYC	CATTTG	218	6	+	Arabidopsis thaliana
GH_A09G0358.1	MYC	CATGTG	1878	6	+	Arabidopsis thaliana
GH_A09G0358.1	G-box	CAGACGTGGCA	135	10	+	Nicotiana plumbaginifolia	cis-acting regulatory element involved in light responsiveness
GH_A09G0358.1	GATA-motif	AAGGATAAGG	1685	9	+	Solanum tuberosum	part of a light responsive element
GH_A09G0358.1	CGTCA-motif	CGTCA	1861	5	+	Hordeum vulgare	cis-acting regulatory element involved in the MeJA-responsiveness
GH_A09G0358.1		motif_sequence	51	4	+	organism	short_function
GH_A09G0358.1		motif_sequence	677	4	+	organism	short_function
GH_A09G0358.1		motif_sequence	871	4	+	organism	short_function
GH_A09G0358.1	TATC-box	TATCCCA	800	7	+	Oryza sativa	cis-acting element involved in gibberellin-responsiveness
GH_A09G0358.1	CAAT-box	CAAT	346	4	+	Nicotiana glutinosa
GH_A09G0358.1	CAAT-box	CAAT	393	4	+	Nicotiana glutinosa
GH_A09G0358.1	CAAT-box	CAAT	510	4	+	Nicotiana glutinosa
GH_A09G0358.1	CAAT-box	CAAAT	820	5	+	Pisum sativum	common cis-acting element in promoter and enhancer regions
GH_A09G0358.1	CAAT-box	CAAAT	827	5	+	Pisum sativum	common cis-acting element in promoter and enhancer regions
GH_A09G0358.1	CAAT-box	CAAT	876	4	+	Nicotiana glutinosa
GH_A09G0358.1	CAAT-box	CAAAT	931	5	+	Pisum sativum	common cis-acting element in promoter and enhancer regions
GH_A09G0358.1	CAAT-box	CAAAT	1418	5	+	Pisum sativum	common cis-acting element in promoter and enhancer regions
GH_A09G0358.1	CAAT-box	CAAT	1624	4	+	Nicotiana glutinosa
GH_A09G0358.1	CAAT-box	CAAT	1783	4	+	Nicotiana glutinosa
GH_A09G0358.1	Unnamed__4	CTCC	863	4	+	Petroselinum hortense
GH_A09G0358.1	Unnamed__4	CTCC	1070	4	+	Petroselinum hortense
GH_A09G0358.1	TATA-box	TACAAAA	17	7	+	Oryza sativa	core promoter element around -30 of transcription start
GH_A09G0358.1	TATA-box	TATA	254	4	+	Arabidopsis thaliana	core promoter element around -30 of transcription start
GH_A09G0358.1	TATA-box	TATA	413	4	+	Arabidopsis thaliana	core promoter element around -30 of transcription start
GH_A09G0358.1	TATA-box	ATTATA	555	6	+	Brassica napus	core promoter element around -30 of transcription start
GH_A09G0358.1	TATA-box	TATA	557	4	+	Arabidopsis thaliana	core promoter element around -30 of transcription start
GH_A09G0358.1	TATA-box	ATTATA	1082	6	+	Brassica napus	core promoter element around -30 of transcription start
GH_A09G0358.1	TATA-box	TATTTAAA	1659	8	+	Arabidopsis thaliana	core promoter element around -30 of transcription start
GH_A09G0358.1	TATA-box	ATATAA	1946	6	+	Brassica oleracea	core promoter element around -30 of transcription start
GH_A09G0358.1	TATA-box	ATATAA	1965	6	+	Brassica oleracea	core promoter element around -30 of transcription start
GH_A09G0358.1	TATA-box	ATATAA	1970	6	+	Brassica oleracea	core promoter element around -30 of transcription start
GH_A09G0358.1	TATA-box	ATATAA	1975	6	+	Brassica oleracea	core promoter element around -30 of transcription start
GH_A09G0358.1	Box 4	ATTAAT	401	6	+	Petroselinum crispum	part of a conserved DNA module involved in light responsiveness
GH_A09G0358.1	MYB-like sequence	TAACCA	780	6	+	Arabidopsis thaliana
GH_A09G0358.1	ABRE	ACGTG	138	5	+	Arabidopsis thaliana	cis-acting element involved in the abscisic acid responsiveness
GH_A09G0358.1	ABRE	ACGTG	1300	5	+	Arabidopsis thaliana	cis-acting element involved in the abscisic acid responsiveness
GH_A09G0358.1	ABRE	ACGTG	1855	5	+	Arabidopsis thaliana	cis-acting element involved in the abscisic acid responsiveness
GH_A09G0358.1	AAGAA-motif	gGTAAAGAAA	529	9	+	Avena sativa
GH_A09G0358.1	ERE	ATTTTAAA	1583	8	+	Nicotiana glutinos
GH_A09G0358.1	ERE	ATTTTAAA	1667	8	+	Nicotiana glutinos
GH_A09G0358.1	ERE	ATTTTAAA	1703	8	+	Nicotiana glutinos
GH_A09G0358.1	ERE	ATTTTAAA	1774	8	+	Nicotiana glutinos
GH_A09G0358.1	MYB	CAACAG	311	6	+	Arabidopsis thaliana
GH_A09G0358.1	MYB	CAACAG	625	6	+	Arabidopsis thaliana
GH_A09G0358.1	MYB	TAACCA	780	6	+	Arabidopsis thaliana
GH_A09G0359.1	TATA	TATAAAAT	1428	8	+	Arabidopsis thaliana
GH_A09G0359.1	ATCT-motif	AATCTAATCC	683	9	+	Pisum sativum	part of a conserved DNA module involved in light responsiveness
GH_A09G0359.1	AT-rich element	ATAGAAATCAA	1761	10	+	Glycine max	binding site of AT-rich DNA binding protein (ATBP-1)
GH_A09G0359.1	GT1-motif	GGTTAA	465	6	+	Arabidopsis thaliana	light responsive element
GH_A09G0359.1	GT1-motif	GGTTAA	639	6	+	Arabidopsis thaliana	light responsive element
GH_A09G0359.1		motif_sequence	364	4	+	organism	short_function
GH_A09G0359.1		motif_sequence	650	4	+	organism	short_function
GH_A09G0359.1		motif_sequence	1121	4	+	organism	short_function
GH_A09G0359.1		motif_sequence	1962	4	+	organism	short_function
GH_A09G0359.1	GATA-motif	GATAGGA	214	7	+	Arabidopsis thaliana	part of a light responsive element
GH_A09G0359.1	ACE	GACACGTATG	111	9	+	Petroselinum crispum	cis-acting element involved in light responsiveness
GH_A09G0359.1	G-box	CACGTC	267	6	+	Zea mays	cis-acting regulatory element involved in light responsiveness
GH_A09G0359.1	G-box	TACGTG	700	6	+	Arabidopsis thaliana	cis-acting regulatory element involved in light responsiveness
GH_A09G0359.1	ABRE3a	TACGTG	700	6	+	Zea mays
GH_A09G0359.1	STRE	AGGGG	614	5	+	Arabidopsis thaliana
GH_A09G0359.1	MYC	CATGTG	143	6	+	Arabidopsis thaliana
GH_A09G0359.1	MYC	CAATTG	228	6	+	Arabidopsis thaliana
GH_A09G0359.1	MYC	CATGTG	1801	6	+	Arabidopsis thaliana
GH_A09G0359.1	TATA-box	ATTATA	372	6	+	Brassica napus	core promoter element around -30 of transcription start
GH_A09G0359.1	TATA-box	TATA	374	4	+	Arabidopsis thaliana	core promoter element around -30 of transcription start
GH_A09G0359.1	TATA-box	TATA	586	4	+	Arabidopsis thaliana	core promoter element around -30 of transcription start
GH_A09G0359.1	TATA-box	TATA	680	4	+	Arabidopsis thaliana	core promoter element around -30 of transcription start
GH_A09G0359.1	TATA-box	ATTATA	853	6	+	Brassica napus	core promoter element around -30 of transcription start
GH_A09G0359.1	TATA-box	TATA	855	4	+	Arabidopsis thaliana	core promoter element around -30 of transcription start
GH_A09G0359.1	TATA-box	ATATAA	985	6	+	Brassica oleracea	core promoter element around -30 of transcription start
GH_A09G0359.1	TATA-box	TATA	986	4	+	Arabidopsis thaliana	core promoter element around -30 of transcription start
GH_A09G0359.1	TATA-box	ATATAA	1181	6	+	Brassica oleracea	core promoter element around -30 of transcription start
GH_A09G0359.1	TATA-box	TATTTAAA	1399	8	+	Arabidopsis thaliana	core promoter element around -30 of transcription start
GH_A09G0359.1	TATA-box	ATATAA	1406	6	+	Brassica oleracea	core promoter element around -30 of transcription start
GH_A09G0359.1	TATA-box	ATTATA	1426	6	+	Brassica napus	core promoter element around -30 of transcription start
GH_A09G0359.1	TATA-box	TATTTAAA	1508	8	+	Arabidopsis thaliana	core promoter element around -30 of transcription start
GH_A09G0359.1	TATA-box	TATTTAAA	1564	8	+	Arabidopsis thaliana	core promoter element around -30 of transcription start
GH_A09G0359.1	TATA-box	ATATAA	1860	6	+	Brassica oleracea	core promoter element around -30 of transcription start
GH_A09G0359.1	TATA-box	TATTTAAA	1868	8	+	Arabidopsis thaliana	core promoter element around -30 of transcription start
GH_A09G0359.1	TCCC-motif	TCTCCCT	626	7	+	Spinacia oleracea	part of a light responsive element
GH_A09G0359.1	WUN-motif	AAATTACT	1924	8	+	Nicotiana glutinosa
GH_A09G0359.1	Unnamed__4	CTCC	46	4	+	Petroselinum hortense
GH_A09G0359.1	Unnamed__4	CTCC	627	4	+	Petroselinum hortense
GH_A09G0359.1	LTR	CCGAAA	1725	6	+	Hordeum vulgare	cis-acting element involved in low-temperature responsiveness
GH_A09G0359.1	CAAT-box	CCAAT	17	5	+	Arabidopsis thaliana	common cis-acting element in promoter and enhancer regions
GH_A09G0359.1	CAAT-box	CAAT	18	4	+	Nicotiana glutinosa
GH_A09G0359.1	CAAT-box	CAAT	228	4	+	Nicotiana glutinosa
GH_A09G0359.1	CAAT-box	CAAT	252	4	+	Nicotiana glutinosa
GH_A09G0359.1	CAAT-box	CAAT	303	4	+	Nicotiana glutinosa
GH_A09G0359.1	CAAT-box	CCAAT	369	5	+	Arabidopsis thaliana	common cis-acting element in promoter and enhancer regions
GH_A09G0359.1	CAAT-box	CAAT	370	4	+	Nicotiana glutinosa
GH_A09G0359.1	CAAT-box	CCAAT	671	5	+	Arabidopsis thaliana	common cis-acting element in promoter and enhancer regions
GH_A09G0359.1	CAAT-box	CAAT	672	4	+	Nicotiana glutinosa
GH_A09G0359.1	CAAT-box	CAAAT	768	5	+	Pisum sativum	common cis-acting element in promoter and enhancer regions
GH_A09G0359.1	CAAT-box	CAAAT	1127	5	+	Pisum sativum	common cis-acting element in promoter and enhancer regions
GH_A09G0359.1	CAAT-box	CAAT	1161	4	+	Nicotiana glutinosa
GH_A09G0359.1	CAAT-box	CAAT	1891	4	+	Nicotiana glutinosa
GH_A09G0359.1	CAAT-box	CAAT	1989	4	+	Nicotiana glutinosa
GH_A09G0359.1	MYB	TAACCA	668	6	+	Arabidopsis thaliana
GH_A09G0359.1	MYB	TAACCA	1982	6	+	Arabidopsis thaliana
GH_A09G0359.1	ERE	ATTTTAAA	94	8	+	Nicotiana glutinos
GH_A09G0359.1	WRE3	CCACCT	599	6	+	Pisum sativum
GH_A09G0359.1	AAGAA-motif	gGTAAAGAAA	181	9	+	Avena sativa
GH_A09G0359.1	AAGAA-motif	GAAAGAA	940	7	+	Avena sativa
GH_A09G0359.1	AAGAA-motif	gGTAAAGAAA	1008	9	+	Avena sativa
GH_A09G0359.1	Box 4	ATTAAT	490	6	+	Petroselinum crispum	part of a conserved DNA module involved in light responsiveness
GH_A09G0359.1	Box 4	ATTAAT	726	6	+	Petroselinum crispum	part of a conserved DNA module involved in light responsiveness
GH_A09G0359.1	MYB-like sequence	TAACCA	668	6	+	Arabidopsis thaliana
GH_A09G0359.1	MYB-like sequence	TAACCA	1982	6	+	Arabidopsis thaliana
GH_A09G0359.1	ABRE	ACGTG	701	5	+	Arabidopsis thaliana	cis-acting element involved in the abscisic acid responsiveness
GH_A10G0052.1	MBS	CAACTG	1213	6	+	Arabidopsis thaliana	MYB binding site involved in drought-inducibility
GH_A10G0052.1	AAGAA-motif	GAAAGAA	1907	7	+	Avena sativa
GH_A10G0052.1	MYB	CAACCA	152	6	+	Arabidopsis thaliana
GH_A10G0052.1	MYB	TAACCA	635	6	+	Arabidopsis thaliana
GH_A10G0052.1	MYB	TAACCA	1467	6	+	Arabidopsis thaliana
GH_A10G0052.1	ERE	ATTTTAAA	889	8	+	Nicotiana glutinos
GH_A10G0052.1	ERE	ATTTTAAA	1232	8	+	Nicotiana glutinos
GH_A10G0052.1	Box 4	ATTAAT	437	6	+	Petroselinum crispum	part of a conserved DNA module involved in light responsiveness
GH_A10G0052.1	Box 4	ATTAAT	612	6	+	Petroselinum crispum	part of a conserved DNA module involved in light responsiveness
GH_A10G0052.1	Box 4	ATTAAT	656	6	+	Petroselinum crispum	part of a conserved DNA module involved in light responsiveness
GH_A10G0052.1	MYB-like sequence	TAACCA	635	6	+	Arabidopsis thaliana
GH_A10G0052.1	MYB-like sequence	TAACCA	1467	6	+	Arabidopsis thaliana
GH_A10G0052.1	ABRE	CACGTG	304	6	+	Arabidopsis thaliana	cis-acting element involved in the abscisic acid responsiveness
GH_A10G0052.1	ABRE	ACGTG	305	5	+	Arabidopsis thaliana	cis-acting element involved in the abscisic acid responsiveness
GH_A10G0052.1	ABRE	ACGTG	1573	5	+	Arabidopsis thaliana	cis-acting element involved in the abscisic acid responsiveness
GH_A10G0052.1	G-Box	CACGTG	304	6	+	Pisum sativum	cis-acting regulatory element involved in light responsiveness
GH_A10G0052.1	G-Box	CACGTT	1866	6	+	Pisum sativum	cis-acting regulatory element involved in light responsiveness
GH_A10G0052.1	GARE-motif	TCTGTTG	1977	7	+	Brassica oleracea	gibberellin-responsive element
GH_A10G0052.1	TATA-box	TATA	17	4	+	Arabidopsis thaliana	core promoter element around -30 of transcription start
GH_A10G0052.1	TATA-box	ATTATA	61	6	+	Brassica napus	core promoter element around -30 of transcription start
GH_A10G0052.1	TATA-box	TATA	63	4	+	Arabidopsis thaliana	core promoter element around -30 of transcription start
GH_A10G0052.1	TATA-box	TATA	72	4	+	Arabidopsis thaliana	core promoter element around -30 of transcription start
GH_A10G0052.1	TATA-box	ATATAT	194	6	+	Brassica napus	core promoter element around -30 of transcription start
GH_A10G0052.1	TATA-box	TATA	195	4	+	Arabidopsis thaliana	core promoter element around -30 of transcription start
GH_A10G0052.1	TATA-box	TATA	203	4	+	Arabidopsis thaliana	core promoter element around -30 of transcription start
GH_A10G0052.1	TATA-box	TATA	216	4	+	Arabidopsis thaliana	core promoter element around -30 of transcription start
GH_A10G0052.1	TATA-box	ATTATA	248	6	+	Brassica napus	core promoter element around -30 of transcription start
GH_A10G0052.1	TATA-box	TATA	250	4	+	Arabidopsis thaliana	core promoter element around -30 of transcription start
GH_A10G0052.1	TATA-box	ATATAA	339	6	+	Brassica oleracea	core promoter element around -30 of transcription start
GH_A10G0052.1	TATA-box	TATA	340	4	+	Arabidopsis thaliana	core promoter element around -30 of transcription start
GH_A10G0052.1	TATA-box	ATTATA	363	6	+	Brassica napus	core promoter element around -30 of transcription start
GH_A10G0052.1	TATA-box	TATATA	365	6	+	Arabidopsis thaliana	core promoter element around -30 of transcription start
GH_A10G0052.1	TATA-box	ATATAA	366	6	+	Brassica oleracea	core promoter element around -30 of transcription start
GH_A10G0052.1	TATA-box	TATA	367	4	+	Arabidopsis thaliana	core promoter element around -30 of transcription start
GH_A10G0052.1	TATA-box	TATATTTATATTT	385	12	+	Avena sativa	core promoter element around -30 of transcription start
GH_A10G0052.1	TATA-box	TATA	391	4	+	Arabidopsis thaliana	core promoter element around -30 of transcription start
GH_A10G0052.1	TATA-box	TATA	513	4	+	Arabidopsis thaliana	core promoter element around -30 of transcription start
GH_A10G0052.1	TATA-box	TATATA	598	6	+	Arabidopsis thaliana	core promoter element around -30 of transcription start
GH_A10G0052.1	TATA-box	ATATAT	599	6	+	Brassica napus	core promoter element around -30 of transcription start
GH_A10G0052.1	TATA-box	TATATA	600	6	+	Arabidopsis thaliana	core promoter element around -30 of transcription start
GH_A10G0052.1	TATA-box	ATATAA	601	6	+	Brassica oleracea	core promoter element around -30 of transcription start
GH_A10G0052.1	TATA-box	TATA	602	4	+	Arabidopsis thaliana	core promoter element around -30 of transcription start
GH_A10G0052.1	TATA-box	TATA	716	4	+	Arabidopsis thaliana	core promoter element around -30 of transcription start
GH_A10G0052.1	TATA-box	ATTATA	970	6	+	Brassica napus	core promoter element around -30 of transcription start
GH_A10G0052.1	TATA-box	TATA	972	4	+	Arabidopsis thaliana	core promoter element around -30 of transcription start
GH_A10G0052.1	TATA-box	ATTATA	1179	6	+	Brassica napus	core promoter element around -30 of transcription start
GH_A10G0052.1	TATA-box	ATTATA	1747	6	+	Brassica napus	core promoter element around -30 of transcription start
GH_A10G0052.1	TATA-box	tcTATAAATAgg	1926	11	+	Nicotiana tabacum	core promoter element around -30 of transcription start
GH_A10G0052.1	CAAT-box	CAAT	59	4	+	Nicotiana glutinosa
GH_A10G0052.1	CAAT-box	CAAT	130	4	+	Nicotiana glutinosa
GH_A10G0052.1	CAAT-box	CCAAT	155	5	+	Arabidopsis thaliana	common cis-acting element in promoter and enhancer regions
GH_A10G0052.1	CAAT-box	CAAT	156	4	+	Nicotiana glutinosa
GH_A10G0052.1	CAAT-box	CAAAT	162	5	+	Pisum sativum	common cis-acting element in promoter and enhancer regions
GH_A10G0052.1	CAAT-box	CAAT	184	4	+	Nicotiana glutinosa
GH_A10G0052.1	CAAT-box	CCAAT	380	5	+	Arabidopsis thaliana	common cis-acting element in promoter and enhancer regions
GH_A10G0052.1	CAAT-box	CAAT	381	4	+	Nicotiana glutinosa
GH_A10G0052.1	CAAT-box	CAAAT	476	5	+	Pisum sativum	common cis-acting element in promoter and enhancer regions
GH_A10G0052.1	CAAT-box	CAAT	534	4	+	Nicotiana glutinosa
GH_A10G0052.1	CAAT-box	CAAT	553	4	+	Nicotiana glutinosa
GH_A10G0052.1	CAAT-box	CAAAT	563	5	+	Pisum sativum	common cis-acting element in promoter and enhancer regions
GH_A10G0052.1	CAAT-box	CAAAT	639	5	+	Pisum sativum	common cis-acting element in promoter and enhancer regions
GH_A10G0052.1	CAAT-box	CAAAT	708	5	+	Pisum sativum	common cis-acting element in promoter and enhancer regions
GH_A10G0052.1	CAAT-box	CAAAT	863	5	+	Pisum sativum	common cis-acting element in promoter and enhancer regions
GH_A10G0052.1	CAAT-box	CAAAT	929	5	+	Pisum sativum	common cis-acting element in promoter and enhancer regions
GH_A10G0052.1	CAAT-box	CAAT	1001	4	+	Nicotiana glutinosa
GH_A10G0052.1	CAAT-box	CCAAT	1342	5	+	Arabidopsis thaliana	common cis-acting element in promoter and enhancer regions
GH_A10G0052.1	CAAT-box	CAAT	1343	4	+	Nicotiana glutinosa
GH_A10G0052.1	CAAT-box	CAAT	1363	4	+	Nicotiana glutinosa
GH_A10G0052.1	CAAT-box	CAAT	1426	4	+	Nicotiana glutinosa
GH_A10G0052.1	CAAT-box	CAAT	1430	4	+	Nicotiana glutinosa
GH_A10G0052.1	CAAT-box	CAAT	1493	4	+	Nicotiana glutinosa
GH_A10G0052.1	CAAT-box	CAAT	1518	4	+	Nicotiana glutinosa
GH_A10G0052.1	CAAT-box	CAAT	1565	4	+	Nicotiana glutinosa
GH_A10G0052.1	CAAT-box	CAAT	1654	4	+	Nicotiana glutinosa
GH_A10G0052.1	CAAT-box	CAAT	1806	4	+	Nicotiana glutinosa
GH_A10G0052.1	CAAT-box	CAAAT	1828	5	+	Pisum sativum	common cis-acting element in promoter and enhancer regions
GH_A10G0052.1	CAAT-box	CAAT	1993	4	+	Nicotiana glutinosa
GH_A10G0052.1	LTR	CCGAAA	10	6	+	Hordeum vulgare	cis-acting element involved in low-temperature responsiveness
GH_A10G0052.1	LTR	CCGAAA	294	6	+	Hordeum vulgare	cis-acting element involved in low-temperature responsiveness
GH_A10G0052.1		motif_sequence	240	4	+	organism	short_function
GH_A10G0052.1	MRE	AACCTAA	1348	7	+	Petroselinum crispum	MYB binding site involved in light responsiveness
GH_A10G0052.1	G-box	CACGTG	304	6	+	Arabidopsis thaliana	cis-acting regulatory element involved in light responsiveness
GH_A10G0052.1	AT~TATA-box	TATATA	365	6	+	Arabidopsis thaliana
GH_A10G0052.1	AT~TATA-box	TATATA	598	6	+	Arabidopsis thaliana
GH_A10G0052.1	AT~TATA-box	TATATA	600	6	+	Arabidopsis thaliana
GH_A10G0052.1	TATA	TATAAAAT	716	8	+	Arabidopsis thaliana
GH_A10G0052.1	TATA	TATAAAAT	1498	8	+	Arabidopsis thaliana
GH_A10G0052.1	Myb	CAACTG	1213	6	+	Arabidopsis thaliana
GH_A10G0052.1	GT1-motif	GGTTAA	910	6	+	Arabidopsis thaliana	light responsive element
GH_A10G0052.1	GT1-motif	GGTTAA	1261	6	+	Arabidopsis thaliana	light responsive element
GH_A10G0052.1	GT1-motif	GGTTAA	1320	6	+	Arabidopsis thaliana	light responsive element
GH_A10G0052.1	Unnamed__1	CGTGG	306	5	+	Zea mays
GH_A10G0053.1	TATA-box	TATA	4	4	+	Arabidopsis thaliana	core promoter element around -30 of transcription start
GH_A10G0053.1	TATA-box	TATATA	32	6	+	Arabidopsis thaliana	core promoter element around -30 of transcription start
GH_A10G0053.1	TATA-box	ATATAT	33	6	+	Brassica napus	core promoter element around -30 of transcription start
GH_A10G0053.1	TATA-box	TATA	34	4	+	Arabidopsis thaliana	core promoter element around -30 of transcription start
GH_A10G0053.1	TATA-box	ATATAA	76	6	+	Brassica oleracea	core promoter element around -30 of transcription start
GH_A10G0053.1	TATA-box	TATA	77	4	+	Arabidopsis thaliana	core promoter element around -30 of transcription start
GH_A10G0053.1	TATA-box	TATA	93	4	+	Arabidopsis thaliana	core promoter element around -30 of transcription start
GH_A10G0053.1	TATA-box	TATA	221	4	+	Arabidopsis thaliana	core promoter element around -30 of transcription start
GH_A10G0053.1	TATA-box	ATATAA	273	6	+	Brassica oleracea	core promoter element around -30 of transcription start
GH_A10G0053.1	TATA-box	TATA	274	4	+	Arabidopsis thaliana	core promoter element around -30 of transcription start
GH_A10G0053.1	TATA-box	TACAAAA	281	7	+	Oryza sativa	core promoter element around -30 of transcription start
GH_A10G0053.1	TATA-box	ATATAA	295	6	+	Brassica oleracea	core promoter element around -30 of transcription start
GH_A10G0053.1	TATA-box	TATA	296	4	+	Arabidopsis thaliana	core promoter element around -30 of transcription start
GH_A10G0053.1	TATA-box	TATATA	314	6	+	Arabidopsis thaliana	core promoter element around -30 of transcription start
GH_A10G0053.1	TATA-box	ATATAA	315	6	+	Brassica oleracea	core promoter element around -30 of transcription start
GH_A10G0053.1	TATA-box	TATA	316	4	+	Arabidopsis thaliana	core promoter element around -30 of transcription start
GH_A10G0053.1	TATA-box	ATATAA	425	6	+	Brassica oleracea	core promoter element around -30 of transcription start
GH_A10G0053.1	TATA-box	TATA	426	4	+	Arabidopsis thaliana	core promoter element around -30 of transcription start
GH_A10G0053.1	TATA-box	TATA	718	4	+	Arabidopsis thaliana	core promoter element around -30 of transcription start
GH_A10G0053.1	TATA-box	ATATAA	948	6	+	Brassica oleracea	core promoter element around -30 of transcription start
GH_A10G0053.1	TATA-box	TATA	949	4	+	Arabidopsis thaliana	core promoter element around -30 of transcription start
GH_A10G0053.1	TATA-box	ATTATA	1018	6	+	Brassica napus	core promoter element around -30 of transcription start
GH_A10G0053.1	TATA-box	ATATAA	1142	6	+	Brassica oleracea	core promoter element around -30 of transcription start
GH_A10G0053.1	TATA-box	TACAAAA	1300	7	+	Oryza sativa	core promoter element around -30 of transcription start
GH_A10G0053.1	TATA-box	ATTATA	1839	6	+	Brassica napus	core promoter element around -30 of transcription start
GH_A10G0053.1	TATA-box	tcTATAAATAgg	1926	11	+	Nicotiana tabacum	core promoter element around -30 of transcription start
GH_A10G0053.1	TATA	TATAAAAT	274	8	+	Arabidopsis thaliana
GH_A10G0053.1	AT~TATA-box	TATATA	32	6	+	Arabidopsis thaliana
GH_A10G0053.1	AT~TATA-box	TATATA	314	6	+	Arabidopsis thaliana
GH_A10G0053.1	TCCC-motif	TCTCCCT	924	7	+	Spinacia oleracea	part of a light responsive element
GH_A10G0053.1	GARE-motif	TCTGTTG	1977	7	+	Brassica oleracea	gibberellin-responsive element
GH_A10G0053.1	WUN-motif	AAATTTCTT	429	9	+	Nicotiana glutinosa
GH_A10G0053.1	Unnamed__1	CGTGG	888	5	+	Zea mays
GH_A10G0053.1	Unnamed__4	CTCC	711	4	+	Petroselinum hortense
GH_A10G0053.1	Unnamed__4	CTCC	902	4	+	Petroselinum hortense
GH_A10G0053.1	Unnamed__4	CTCC	925	4	+	Petroselinum hortense
GH_A10G0053.1	Unnamed__4	CTCC	1714	4	+	Petroselinum hortense
GH_A10G0053.1	ACA-motif	AATCACAACCATA	1374	12	+	Arabidopsis thaliana	part of gapA in (gapA-CMA1) involved with light responsiveness
GH_A10G0053.1	CAAT-box	CAAT	25	4	+	Nicotiana glutinosa
GH_A10G0053.1	CAAT-box	CAAT	44	4	+	Nicotiana glutinosa
GH_A10G0053.1	CAAT-box	CAAT	74	4	+	Nicotiana glutinosa
GH_A10G0053.1	CAAT-box	CAAT	166	4	+	Nicotiana glutinosa
GH_A10G0053.1	CAAT-box	CAAT	268	4	+	Nicotiana glutinosa
GH_A10G0053.1	CAAT-box	CAAT	515	4	+	Nicotiana glutinosa
GH_A10G0053.1	CAAT-box	CAAT	535	4	+	Nicotiana glutinosa
GH_A10G0053.1	CAAT-box	CAAT	569	4	+	Nicotiana glutinosa
GH_A10G0053.1	CAAT-box	CCAAT	841	5	+	Arabidopsis thaliana	common cis-acting element in promoter and enhancer regions
GH_A10G0053.1	CAAT-box	CAAT	842	4	+	Nicotiana glutinosa
GH_A10G0053.1	CAAT-box	CCAAT	846	5	+	Arabidopsis thaliana	common cis-acting element in promoter and enhancer regions
GH_A10G0053.1	CAAT-box	CAAT	847	4	+	Nicotiana glutinosa
GH_A10G0053.1	CAAT-box	CAAAT	973	5	+	Pisum sativum	common cis-acting element in promoter and enhancer regions
GH_A10G0053.1	CAAT-box	CAAT	1066	4	+	Nicotiana glutinosa
GH_A10G0053.1	CAAT-box	CAAT	1097	4	+	Nicotiana glutinosa
GH_A10G0053.1	CAAT-box	CAAT	1121	4	+	Nicotiana glutinosa
GH_A10G0053.1	CAAT-box	CAAAT	1198	5	+	Pisum sativum	common cis-acting element in promoter and enhancer regions
GH_A10G0053.1	CAAT-box	CAAT	1230	4	+	Nicotiana glutinosa
GH_A10G0053.1	CAAT-box	CAAT	1264	4	+	Nicotiana glutinosa
GH_A10G0053.1	CAAT-box	CAAT	1349	4	+	Nicotiana glutinosa
GH_A10G0053.1	CAAT-box	CAAT	1373	4	+	Nicotiana glutinosa
GH_A10G0053.1	CAAT-box	CAAT	1382	4	+	Nicotiana glutinosa
GH_A10G0053.1	CAAT-box	CAAAT	1457	5	+	Pisum sativum	common cis-acting element in promoter and enhancer regions
GH_A10G0053.1	CAAT-box	CAAT	1530	4	+	Nicotiana glutinosa
GH_A10G0053.1	CAAT-box	CAAT	1588	4	+	Nicotiana glutinosa
GH_A10G0053.1	CAAT-box	CAAAT	1659	5	+	Pisum sativum	common cis-acting element in promoter and enhancer regions
GH_A10G0053.1	CAAT-box	CCAAT	1722	5	+	Arabidopsis thaliana	common cis-acting element in promoter and enhancer regions
GH_A10G0053.1	CAAT-box	CAAT	1723	4	+	Nicotiana glutinosa
GH_A10G0053.1	CAAT-box	CAAAT	1829	5	+	Pisum sativum	common cis-acting element in promoter and enhancer regions
GH_A10G0053.1	GT1-motif	GGTTAA	186	6	+	Arabidopsis thaliana	light responsive element
GH_A10G0053.1	GT1-motif	GGTTAA	1435	6	+	Arabidopsis thaliana	light responsive element
GH_A10G0053.1	Unnamed__6	taTAAATATct	426	10	+	Zea mays
GH_A10G0053.1	MYB	TAACCA	126	6	+	Arabidopsis thaliana
GH_A10G0053.1	Myc	TCTCTTA	480	7	+	Arabidopsis thaliana
GH_A10G0053.1	ERE	ATTTTAAA	287	8	+	Nicotiana glutinos
GH_A10G0053.1		motif_sequence	662	4	+	organism	short_function
GH_A10G0053.1		motif_sequence	832	4	+	organism	short_function
GH_A10G0053.1		motif_sequence	881	4	+	organism	short_function
GH_A10G0053.1		motif_sequence	923	4	+	organism	short_function
GH_A10G0053.1		motif_sequence	1076	4	+	organism	short_function
GH_A10G0053.1		motif_sequence	1642	4	+	organism	short_function
GH_A10G0053.1		motif_sequence	1783	4	+	organism	short_function
GH_A10G0053.1	MYB-like sequence	TAACCA	126	6	+	Arabidopsis thaliana
GH_A10G0053.1	Box 4	ATTAAT	168	6	+	Petroselinum crispum	part of a conserved DNA module involved in light responsiveness
GH_A10G0053.1	Box 4	ATTAAT	382	6	+	Petroselinum crispum	part of a conserved DNA module involved in light responsiveness
GH_A10G0053.1	Box 4	ATTAAT	537	6	+	Petroselinum crispum	part of a conserved DNA module involved in light responsiveness
GH_A10G0053.1	Box 4	ATTAAT	801	6	+	Petroselinum crispum	part of a conserved DNA module involved in light responsiveness
GH_A10G0053.1	MYC	CATGTG	1540	6	+	Arabidopsis thaliana
GH_A10G0177.1	Unnamed__1	CGTGG	1209	5	+	Zea mays
GH_A10G0177.1	Unnamed__1	CGTGG	1226	5	+	Zea mays
GH_A10G0177.1	GT1-motif	GGTTAAT	366	7	+	Avena sativa	light responsive element
GH_A10G0177.1	GT1-motif	GGTTAA	653	6	+	Arabidopsis thaliana	light responsive element
GH_A10G0177.1	W box	TTGACC	691	6	+	Arabidopsis thaliana
GH_A10G0177.1	TATA	TATAAAAT	111	8	+	Arabidopsis thaliana
GH_A10G0177.1	TATA	TATAAAAT	1572	8	+	Arabidopsis thaliana
GH_A10G0177.1	TATA	TATAAAAT	1950	8	+	Arabidopsis thaliana
GH_A10G0177.1	AT~TATA-box	TATATA	109	6	+	Arabidopsis thaliana
GH_A10G0177.1	AT~TATA-box	TATATA	125	6	+	Arabidopsis thaliana
GH_A10G0177.1	AT~TATA-box	TATATA	611	6	+	Arabidopsis thaliana
GH_A10G0177.1	AT~TATA-box	TATATA	613	6	+	Arabidopsis thaliana
GH_A10G0177.1	AT~TATA-box	TATATA	615	6	+	Arabidopsis thaliana
GH_A10G0177.1	MYC	CATGTG	1009	6	+	Arabidopsis thaliana
GH_A10G0177.1	TGACG-motif	TGACG	1029	5	+	Hordeum vulgare	cis-acting regulatory element involved in the MeJA-responsiveness
GH_A10G0177.1	TATC-box	TATCCCA	480	7	+	Oryza sativa	cis-acting element involved in gibberellin-responsiveness
GH_A10G0177.1	as-1	TGACG	1029	5	+	Arabidopsis thaliana
GH_A10G0177.1	CCGTCC motif	CCGTCC	1839	6	+	Nicotiana tabacum
GH_A10G0177.1	GATA-motif	AAGATAAGATT	770	10	+	Arabidopsis thaliana	part of a light responsive element
GH_A10G0177.1		motif_sequence	451	4	+	organism	short_function
GH_A10G0177.1		motif_sequence	982	4	+	organism	short_function
GH_A10G0177.1	TCA-element	CCATCTTTTT	1699	9	+	Nicotiana tabacum	cis-acting element involved in salicylic acid responsiveness
GH_A10G0177.1	LTR	CCGAAA	1849	6	+	Hordeum vulgare	cis-acting element involved in low-temperature responsiveness
GH_A10G0177.1	Unnamed__4	CTCC	1891	4	+	Petroselinum hortense
GH_A10G0177.1	CAAT-box	CAAT	228	4	+	Nicotiana glutinosa
GH_A10G0177.1	CAAT-box	CAAAT	253	5	+	Pisum sativum	common cis-acting element in promoter and enhancer regions
GH_A10G0177.1	CAAT-box	CAAAT	297	5	+	Pisum sativum	common cis-acting element in promoter and enhancer regions
GH_A10G0177.1	CAAT-box	CAAT	315	4	+	Nicotiana glutinosa
GH_A10G0177.1	CAAT-box	CAAT	354	4	+	Nicotiana glutinosa
GH_A10G0177.1	CAAT-box	CCAAT	398	5	+	Arabidopsis thaliana	common cis-acting element in promoter and enhancer regions
GH_A10G0177.1	CAAT-box	CAAT	399	4	+	Nicotiana glutinosa
GH_A10G0177.1	CAAT-box	CAAAT	485	5	+	Pisum sativum	common cis-acting element in promoter and enhancer regions
GH_A10G0177.1	CAAT-box	CCAAT	504	5	+	Arabidopsis thaliana	common cis-acting element in promoter and enhancer regions
GH_A10G0177.1	CAAT-box	CAAT	505	4	+	Nicotiana glutinosa
GH_A10G0177.1	CAAT-box	CAAAT	671	5	+	Pisum sativum	common cis-acting element in promoter and enhancer regions
GH_A10G0177.1	CAAT-box	CAAAT	828	5	+	Pisum sativum	common cis-acting element in promoter and enhancer regions
GH_A10G0177.1	CAAT-box	CAAAT	922	5	+	Pisum sativum	common cis-acting element in promoter and enhancer regions
GH_A10G0177.1	CAAT-box	CAAT	973	4	+	Nicotiana glutinosa
GH_A10G0177.1	CAAT-box	CCAAT	1040	5	+	Arabidopsis thaliana	common cis-acting element in promoter and enhancer regions
GH_A10G0177.1	CAAT-box	CAAT	1041	4	+	Nicotiana glutinosa
GH_A10G0177.1	CAAT-box	CAAAT	1123	5	+	Pisum sativum	common cis-acting element in promoter and enhancer regions
GH_A10G0177.1	CAAT-box	CAAT	1141	4	+	Nicotiana glutinosa
GH_A10G0177.1	CAAT-box	CAAAT	1216	5	+	Pisum sativum	common cis-acting element in promoter and enhancer regions
GH_A10G0177.1	CAAT-box	CAAAT	1382	5	+	Pisum sativum	common cis-acting element in promoter and enhancer regions
GH_A10G0177.1	CAAT-box	CAAT	1401	4	+	Nicotiana glutinosa
GH_A10G0177.1	CAAT-box	CAAT	1699	4	+	Nicotiana glutinosa
GH_A10G0177.1	CAAT-box	CAAAT	1734	5	+	Pisum sativum	common cis-acting element in promoter and enhancer regions
GH_A10G0177.1	CAAT-box	CAAAT	1903	5	+	Pisum sativum	common cis-acting element in promoter and enhancer regions
GH_A10G0177.1	CAAT-box	CAAAT	1977	5	+	Pisum sativum	common cis-acting element in promoter and enhancer regions
GH_A10G0177.1	TATA-box	TATA	75	4	+	Arabidopsis thaliana	core promoter element around -30 of transcription start
GH_A10G0177.1	TATA-box	ATATAA	83	6	+	Brassica oleracea	core promoter element around -30 of transcription start
GH_A10G0177.1	TATA-box	TATA	84	4	+	Arabidopsis thaliana	core promoter element around -30 of transcription start
GH_A10G0177.1	TATA-box	ATATAT	108	6	+	Brassica napus	core promoter element around -30 of transcription start
GH_A10G0177.1	TATA-box	TATATA	109	6	+	Arabidopsis thaliana	core promoter element around -30 of transcription start
GH_A10G0177.1	TATA-box	ATATAA	110	6	+	Brassica oleracea	core promoter element around -30 of transcription start
GH_A10G0177.1	TATA-box	TATA	111	4	+	Arabidopsis thaliana	core promoter element around -30 of transcription start
GH_A10G0177.1	TATA-box	ATATAT	124	6	+	Brassica napus	core promoter element around -30 of transcription start
GH_A10G0177.1	TATA-box	TATATA	125	6	+	Arabidopsis thaliana	core promoter element around -30 of transcription start
GH_A10G0177.1	TATA-box	ATATAA	126	6	+	Brassica oleracea	core promoter element around -30 of transcription start
GH_A10G0177.1	TATA-box	TATA	127	4	+	Arabidopsis thaliana	core promoter element around -30 of transcription start
GH_A10G0177.1	TATA-box	TACAAAA	152	7	+	Oryza sativa	core promoter element around -30 of transcription start
GH_A10G0177.1	TATA-box	TATA	203	4	+	Arabidopsis thaliana	core promoter element around -30 of transcription start
GH_A10G0177.1	TATA-box	ATATAA	300	6	+	Brassica oleracea	core promoter element around -30 of transcription start
GH_A10G0177.1	TATA-box	TATA	301	4	+	Arabidopsis thaliana	core promoter element around -30 of transcription start
GH_A10G0177.1	TATA-box	ATATAA	356	6	+	Brassica oleracea	core promoter element around -30 of transcription start
GH_A10G0177.1	TATA-box	TATA	357	4	+	Arabidopsis thaliana	core promoter element around -30 of transcription start
GH_A10G0177.1	TATA-box	TATA	606	4	+	Arabidopsis thaliana	core promoter element around -30 of transcription start
GH_A10G0177.1	TATA-box	ATATAT	610	6	+	Brassica napus	core promoter element around -30 of transcription start
GH_A10G0177.1	TATA-box	TATATA	611	6	+	Arabidopsis thaliana	core promoter element around -30 of transcription start
GH_A10G0177.1	TATA-box	ATATAT	612	6	+	Brassica napus	core promoter element around -30 of transcription start
GH_A10G0177.1	TATA-box	TATATA	613	6	+	Arabidopsis thaliana	core promoter element around -30 of transcription start
GH_A10G0177.1	TATA-box	ATATAT	614	6	+	Brassica napus	core promoter element around -30 of transcription start
GH_A10G0177.1	TATA-box	TATATA	615	6	+	Arabidopsis thaliana	core promoter element around -30 of transcription start
GH_A10G0177.1	TATA-box	ATATAT	616	6	+	Brassica napus	core promoter element around -30 of transcription start
GH_A10G0177.1	TATA-box	TATA	617	4	+	Arabidopsis thaliana	core promoter element around -30 of transcription start
GH_A10G0177.1	TATA-box	ATATAT	631	6	+	Brassica napus	core promoter element around -30 of transcription start
GH_A10G0177.1	TATA-box	TATA	632	4	+	Arabidopsis thaliana	core promoter element around -30 of transcription start
GH_A10G0177.1	TATA-box	ATATAA	707	6	+	Brassica oleracea	core promoter element around -30 of transcription start
GH_A10G0177.1	TATA-box	TATA	708	4	+	Arabidopsis thaliana	core promoter element around -30 of transcription start
GH_A10G0177.1	TATA-box	ATATAA	736	6	+	Brassica oleracea	core promoter element around -30 of transcription start
GH_A10G0177.1	TATA-box	TATA	737	4	+	Arabidopsis thaliana	core promoter element around -30 of transcription start
GH_A10G0177.1	TATA-box	TATA	814	4	+	Arabidopsis thaliana	core promoter element around -30 of transcription start
GH_A10G0177.1	TATA-box	TATA	870	4	+	Arabidopsis thaliana	core promoter element around -30 of transcription start
GH_A10G0177.1	TATA-box	TATA	967	4	+	Arabidopsis thaliana	core promoter element around -30 of transcription start
GH_A10G0177.1	TATA-box	ATTATA	1199	6	+	Brassica napus	core promoter element around -30 of transcription start
GH_A10G0177.1	TATA-box	TATATTTATATTT	1239	12	+	Avena sativa	core promoter element around -30 of transcription start
GH_A10G0177.1	TATA-box	TACAAAA	1445	7	+	Oryza sativa	core promoter element around -30 of transcription start
GH_A10G0177.1	TATA-box	ATATAA	1451	6	+	Brassica oleracea	core promoter element around -30 of transcription start
GH_A10G0177.1	TATA-box	ATTATA	1530	6	+	Brassica napus	core promoter element around -30 of transcription start
GH_A10G0177.1	TATA-box	ATATAA	1564	6	+	Brassica oleracea	core promoter element around -30 of transcription start
GH_A10G0177.1	TATA-box	ATTATA	1596	6	+	Brassica napus	core promoter element around -30 of transcription start
GH_A10G0177.1	TATA-box	ATATAA	1748	6	+	Brassica oleracea	core promoter element around -30 of transcription start
GH_A10G0177.1	TATA-box	ccTATAAAaa	1911	9	+	Arabidopsis thaliana	core promoter element around -30 of transcription start
GH_A10G0177.1	TATA-box	ATATAA	1918	6	+	Brassica oleracea	core promoter element around -30 of transcription start
GH_A10G0177.1	TATA-box	ATATAA	1949	6	+	Brassica oleracea	core promoter element around -30 of transcription start
GH_A10G0177.1	CCGTCC-box	CCGTCC	1839	6	+	Petroselinum hortense
GH_A10G0177.1	TCT-motif	TCTTAC	1054	6	+	Arabidopsis thaliana	part of a light responsive element
GH_A10G0177.1	Box 4	ATTAAT	507	6	+	Petroselinum crispum	part of a conserved DNA module involved in light responsiveness
GH_A10G0177.1	Box 4	ATTAAT	744	6	+	Petroselinum crispum	part of a conserved DNA module involved in light responsiveness
GH_A10G0177.1	Box 4	ATTAAT	797	6	+	Petroselinum crispum	part of a conserved DNA module involved in light responsiveness
GH_A10G0177.1	ABRE	ACGTG	1208	5	+	Arabidopsis thaliana	cis-acting element involved in the abscisic acid responsiveness
GH_A10G0177.1	ABRE	ACGTG	1225	5	+	Arabidopsis thaliana	cis-acting element involved in the abscisic acid responsiveness
GH_A10G0177.1	A-box	CCGTCC	1839	6	+	Petroselinum crispum	cis-acting regulatory element
GH_A10G0177.1	ERE	ATTTCATA	289	8	+	Nicotiana glutinos
GH_A10G0177.1	ERE	ATTTTAAA	1280	8	+	Nicotiana glutinos
GH_A10G0177.1	ERE	ATTTTAAA	1345	8	+	Nicotiana glutinos
GH_A10G0177.1	ERE	ATTTTAAA	1414	8	+	Nicotiana glutinos
GH_A10G0177.1	AAGAA-motif	GAAAGAA	1524	7	+	Avena sativa
GH_A10G2557.1	TATA	TATAAAAT	1610	8	+	Arabidopsis thaliana
GH_A10G2557.1	ARE	AAACCA	1108	6	+	Zea mays	cis-acting regulatory element essential for the anaerobic induction
GH_A10G2557.1	TATC-box	TATCCCA	331	7	+	Oryza sativa	cis-acting element involved in gibberellin-responsiveness
GH_A10G2557.1	TCA-element	CCATCTTTTT	210	9	+	Nicotiana tabacum	cis-acting element involved in salicylic acid responsiveness
GH_A10G2557.1		motif_sequence	870	4	+	organism	short_function
GH_A10G2557.1		motif_sequence	1136	4	+	organism	short_function
GH_A10G2557.1		motif_sequence	1794	4	+	organism	short_function
GH_A10G2557.1		motif_sequence	1944	4	+	organism	short_function
GH_A10G2557.1	STRE	AGGGG	53	5	+	Arabidopsis thaliana
GH_A10G2557.1	STRE	AGGGG	880	5	+	Arabidopsis thaliana
GH_A10G2557.1	STRE	AGGGG	905	5	+	Arabidopsis thaliana
GH_A10G2557.1	STRE	AGGGG	988	5	+	Arabidopsis thaliana
GH_A10G2557.1	STRE	AGGGG	1180	5	+	Arabidopsis thaliana
GH_A10G2557.1	STRE	AGGGG	1283	5	+	Arabidopsis thaliana
GH_A10G2557.1	CTAG-motif	ACTAGCAGAA	358	9	+	Avena sativa
GH_A10G2557.1	MYC	CATTTG	402	6	+	Arabidopsis thaliana
GH_A10G2557.1	MYC	CATTTG	456	6	+	Arabidopsis thaliana
GH_A10G2557.1	TATA-box	TATA	129	4	+	Arabidopsis thaliana	core promoter element around -30 of transcription start
GH_A10G2557.1	TATA-box	TATA	329	4	+	Arabidopsis thaliana	core promoter element around -30 of transcription start
GH_A10G2557.1	TATA-box	TATA	661	4	+	Arabidopsis thaliana	core promoter element around -30 of transcription start
GH_A10G2557.1	TATA-box	TATA	765	4	+	Arabidopsis thaliana	core promoter element around -30 of transcription start
GH_A10G2557.1	TATA-box	ATATAA	821	6	+	Brassica oleracea	core promoter element around -30 of transcription start
GH_A10G2557.1	TATA-box	TATA	822	4	+	Arabidopsis thaliana	core promoter element around -30 of transcription start
GH_A10G2557.1	TATA-box	TACATAAA	831	8	+	Oryza sativa	core promoter element around -30 of transcription start
GH_A10G2557.1	TATA-box	TATA	980	4	+	Arabidopsis thaliana	core promoter element around -30 of transcription start
GH_A10G2557.1	TATA-box	ATATAA	1533	6	+	Brassica oleracea	core promoter element around -30 of transcription start
GH_A10G2557.1	TATA-box	ATATAA	1578	6	+	Brassica oleracea	core promoter element around -30 of transcription start
GH_A10G2557.1	TATA-box	ATTATA	1608	6	+	Brassica napus	core promoter element around -30 of transcription start
GH_A10G2557.1	I-box	AGATAAGG	1246	8	+	Triticum aestivum	part of a light responsive element
GH_A10G2557.1	Unnamed__4	CTCC	1740	4	+	Petroselinum hortense
GH_A10G2557.1	Unnamed__4	CTCC	1949	4	+	Petroselinum hortense
GH_A10G2557.1	CAAT-box	CAAT	106	4	+	Nicotiana glutinosa
GH_A10G2557.1	CAAT-box	CAAT	498	4	+	Nicotiana glutinosa
GH_A10G2557.1	CAAT-box	CAAT	570	4	+	Nicotiana glutinosa
GH_A10G2557.1	CAAT-box	CAAT	608	4	+	Nicotiana glutinosa
GH_A10G2557.1	CAAT-box	CAAT	753	4	+	Nicotiana glutinosa
GH_A10G2557.1	CAAT-box	CAAAT	791	5	+	Pisum sativum	common cis-acting element in promoter and enhancer regions
GH_A10G2557.1	CAAT-box	CAAT	1236	4	+	Nicotiana glutinosa
GH_A10G2557.1	CAAT-box	CAAT	1262	4	+	Nicotiana glutinosa
GH_A10G2557.1	CAAT-box	CAAT	1271	4	+	Nicotiana glutinosa
GH_A10G2557.1	CAAT-box	CCAAT	1315	5	+	Arabidopsis thaliana	common cis-acting element in promoter and enhancer regions
GH_A10G2557.1	CAAT-box	CAAT	1316	4	+	Nicotiana glutinosa
GH_A10G2557.1	CAAT-box	CAAT	1324	4	+	Nicotiana glutinosa
[truncated: 9,952 more rows]
