# Supplementary material for: Systematic identification of TPS genes in Gossypium and their characteristics in response to flooding stress
Source: Front Plant Sci. 2023 Feb 8;14:1126884. doi: 10.3389/fpls.2023.1126884 (PMC9945120; doi:10.3389/fpls.2023.1126884)
Supplement: Supplementary file 11 [file Table_10.xls]

## Sheet: Gene Expression
Gene name	CK 0h	Cold 1h	Cold 6h	Cold 12h	Hot 1h	Hot 6h	Hot 12h	PEG 1h	PEG 6h	PEG 12h	Nacl 1h	Nacl 6h	Nacl 12h	Gene ID(ZJU)	Gene ID(ICR)
GhTPS01	3.45741	0.993205	1.61012	0.421344	2.48737	1.55308	0.0207947	0.595963	1.1402	3.47407	0.254892	0.803304	1.45525	GH_A01G0700.1	Gh_A01G073100.1
GhTPS02	0.327147	0.24669	0.209609	0.298558	0.185972	0.752371	0.164013	0.593826	0.37377	0.494355	0.6108	0.4288	0.354401	GH_A01G0973.1	Gh_A01G103300.1
GhTPS03	1.01082	0	0.05139	0.481283	27.5471	0.197517	0.180998	0.135443	0.532067	0.353574	0	0.0466547	0.0945627	GH_A01G2183.1	Gh_A01G225700.1
GhTPS04	0	0.841594	0.487356	0.745314	0.813825	0	0	0.309025	0.080386	0.474912	0	0.371887	0	GH_A04G0220.1	Gh_A04G026100.1
GhTPS05	2.28293	0.914587	0.615221	3.44292	46.9245	0.529072	2.00722	1.90039	1.33992	2.39952	0	0.945662	4.55741	GH_A04G0223.1	Gh_A04G026700.1
GhTPS06	1.72607	0.602783	0.666143	3.89554	6.58104	1.74712	3.0322	3.0905	1.62517	1.39235	0.046921	0.714274	3.59815	GH_A04G0224.1	Gh_A04G026800.1
GhTPS07	0	0	0	0	0	0	0	0	0	0	0	0	0	GH_A04G0299.1	Gh_A04G032900.1
GhTPS08	0.124104	0	0.886015	0	0	0	0	0	0	0	0	0	0	GH_A04G0491.1	Gh_A04G053100.1
GhTPS09	0.589921	0.01791	0.364325	0.190094	0.061385	0	0	0.0222343	0.083004	0.449519	2.45484	0.0199643	0.146943	GH_A04G1281.1	Gh_A04G127900.1
GhTPS10	0	0	0	0	0	0	0	0	0	0	0	0	0	GH_A05G0823.1	Gh_A05G067800.1
GhTPS11	72.0344	8.49435	78.2196	58.9709	12.9673	4.33631	5.6331	42.2063	44.6436	126.547	6.48062	273.867	27.9265	GH_A05G1635.1	Gh_D05G163800.1
GhTPS12	60.4924	2.30919	19.755	7.1148	1.13456	3.36002	3.13372	21.2048	48.3421	117.36	0.995293	65.1587	35.8997	GH_A05G1636.1	Gh_A05G148300.1
GhTPS13	0.679491	0.0839023	1.9994	12.5967	47.1331	4.40067	11.8643	0.762287	5.20918	4.73201	0.057515	3.15141	5.31328	GH_A05G2924.1	Gh_A05G279200.1
GhTPS14	4.38697	0	0.126747	11.5287	24.7099	3.54863	2.03898	0.075669	2.37104	2.85823	0.030511	1.10718	0.777167	GH_A05G2925.1	Gh_D05G292400.1
GhTPS15	0	0	0	0	0	0	0	0	0	0	0	0	0	GH_A05G3183.1	Gh_A05G303600.1
GhTPS16	0.0214853	0.0447327	0	0.036903	0.018039	0.0161763	0.016184	0.0650233	0.0843757	0.052245	0.0707507	0.116186	0	GH_A08G0731.1	Gh_A08G074500.1
GhTPS17	0.071172	0	0	0	0	0	0	0.0234833	0	0	0	0	0	GH_A09G0086.1	Gh_A09G009100.1
GhTPS18	0	0	0	0	0	0	0	0	0	0	0	0	0	GH_D09G0365.1	Gh_D09G035400.1
GhTPS19	0.899328	0.488796	0.0784623	0.128684	0.0403127	0.155368	0.0918123	0.459822	0.265547	1.59453	2.0807	0.131912	1.30924	GH_A09G0357.1	Gh_A09G037800.1
GhTPS20	0	0	0	0	0	0	0	0	0	0	0	0	0	GH_A09G0358.1	Gh_A09G038000.1
GhTPS21	0	0	0	0	0	0	0	0	0	0	0	0	0	GH_A09G0359.1	Gh_A09G038200.1
GhTPS22	0	0	0	0	0	0	0	0	0	0	0	0	0	GH_A10G0052.1	Gh_Contig01033_ERROPOS3049310+G004500.1
GhTPS23	0	0	0	0	0	0	0	0	0	0	0	0	0	GH_A10G0053.1	Gh_Contig01033_ERROPOS3049310+G004400.1
GhTPS24	0.0502603	0	0	0	0.169088	0.0234873	0.572415	0	0.131001	0.0236103	0	0	0	GH_A10G0177.1	Gh_A10G008900.1
GhTPS25	0	0	0	0	0	0	0	0.0457543	0	0	0	0	0	GH_A10G2557.1	Gh_A10G240500.1
GhTPS26	0.406417	1.14005	1.02694	0.780763	0.239081	2.19134	1.45067	0.618784	1.25934	1.11447	5.15277	1.00505	1.07751	GH_A11G1284.1	Gh_A11G131000.1
GhTPS27	0.589921	0.01791	0.364325	0.190094	0.061385	0	0	0.0222343	0.083004	0.449519	2.45484	0.0199643	0.146943	GH_A11G1549.1	Gh_A04G127900.1
GhTPS28	0	0	0	0	0	0	0	0	0	0	0	0	0	GH_A11G3142.1	Gh_A11G315500.1
GhTPS29	0.629234	0.085908	0.076672	0	0	0	0	0	0	0.169672	0	0	0.233224	GH_A11G3154.1	Gh_D11G316300.1
GhTPS30	0	0	0	0	0	0	0	0	0	0	0	0	0	GH_A11G3155.1	Gh_A11G316100.1
GhTPS31	0.320683	0.175398	0.405934	0.0358703	0.172861	0	0	0	0	0.439954	0	0	0.183455	GH_A11G3156.1	Gh_A11G316500.1
GhTPS32	0.174248	0	0.142938	0	0	0	0	0	0	0.094055	0	0.0249537	0.243436	GH_A11G3242.1	Gh_A11G324000.1
GhTPS33	0	0	0	0	0	0	0	0	0	0	0	0.023139	0	GH_A13G1451.1	Gh_A13G140400.1
GhTPS34	0.969436	0.0621363	0.944004	10.7075	272.231	0.331055	0.088873	0.217472	0.67672	0.520532	0	0.682063	0.78226	GH_A13G1674.1	Gh_A13G161700.1
GhTPS35	0.60303	0.348684	0.665147	0.366266	0	0.071666	0	0.362353	0.248504	0.827871	0	0.686275	0.354698	GH_D01G0700.1	Gh_D01G069100.1
GhTPS36	0.0266473	0.182318	0.106648	0.182901	0.204449	0.0440247	0.061587	0.303537	0.133178	0.220517	0.0968977	0.373918	0.161588	GH_D01G0999.1	Gh_D01G098700.1
GhTPS37	11.5522	1.52844	5.77813	50.4524	575.941	3.78994	3.17619	5.83524	18.9209	5.80569	0.257584	15.1531	4.89997	GH_D01G2266.1	Gh_D01G221400.1
GhTPS38	0	0	0.0237923	0	0	0	0	0	0	0	0	0	0	GH_D04G1627.1	Gh_D04G168000.1
GhTPS39	0.589921	0.01791	0.364325	0.190094	0.061385	0	0	0.0222343	0.083004	0.449519	2.45484	0.0199643	0.146943	GH_D04G1628.1	Gh_A04G127900.1
GhTPS40	72.0344	8.49435	78.2196	58.9709	12.9673	4.33631	5.6331	42.2063	44.6436	126.547	6.48062	273.867	27.9265	GH_D05G1666.1	Gh_D05G163800.1
GhTPS41	31.0195	2.68708	32.8364	12.3185	0.628268	2.0807	1.20405	14.1915	20.5894	123.28	0.431956	58.3539	28.9659	GH_D05G1667.1	Gh_D05G163900.1
GhTPS42	4.38697	0	0.126747	11.5287	24.7099	3.54863	2.03898	0.075669	2.37104	2.85823	0.030511	1.10718	0.777167	GH_D05G2948.1	Gh_D05G292400.1
GhTPS43	0.0584193	0	0	0.032086	0.0907503	0.023752	0	0	0.0456323	0.0589163	0.056968	0	0	GH_D05G3206.1	Gh_D05G312500.1
GhTPS44	0.0960993	0	0.047707	0	0.075253	0	0	0	1.44194	0.464217	0	0.369062	0.171572	GH_D05G3564.1	Gh_D05G344900.1
GhTPS45	0	0	0	0	0	0	0	0	0	0	0	0	0	GH_D05G3565.1	Gh_Contig01219G000900.1
GhTPS46	0.0960993	0	0.047707	0	0.075253	0	0	0	1.44194	0.464217	0	0.369062	0.171572	GH_D05G3564.1	Gh_D05G344900.1
GhTPS47	0	0	0	0	0	0	0	0	0	0	0	0	0	GH_D05G3565.1	Gh_Contig01219G000900.1
GhTPS48	0.0960993	0	0.047707	0	0.075253	0	0	0	1.44194	0.464217	0	0.369062	0.171572	GH_D05G3564.1	Gh_D05G344900.1
GhTPS49	0.020436	0	0	0	0	0	0	0	0	0.0239887	0	0	0	GH_D05G3781.1	Gh_D05G368500.1
GhTPS50	1.05232	0.04292	0.762477	0	0	0	0	0	0	0.146304	0	0	0.22638	GH_D05G3844.1	Gh_D05G375100.1
GhTPS51	2.5644	0.463743	2.40313	1.01932	2.19581	0.706649	0.548233	0.604606	0.176825	1.11845	0.173325	0.129158	1.25626	GH_D05G3845.1	Gh_D05G375500.1
GhTPS52	0.65976	0.415219	1.20006	1.7483	10.1875	0.265498	1.05867	0.354302	0.477803	0.611712	0	0.0717997	1.19048	GH_D05G3846.1	Gh_D05G375600.1
GhTPS53	0.0214853	0.0447327	0	0.036903	0.018039	0.0161763	0.016184	0.0650233	0.0843757	0.052245	0.0707507	0.116186	0	GH_D08G0724.1	Gh_A08G074500.1
GhTPS54	31.6764	9.88126	22.3347	2.36796	3.96991	5.40324	0.143444	3.82145	2.95773	23.2867	5.10213	2.24271	11.9946	GH_D09G0090.1	Gh_D09G008300.1
GhTPS55	13.786	8.46055	20.7068	7.36996	6.88301	3.4663	2.78822	7.50765	8.32206	21.6385	8.5239	7.88966	15.0321	GH_D09G0362.1	Gh_D09G035200.1
GhTPS56	0	0	0	0	0	0	0	0	0	0	0	0	0	GH_D09G0365.1	Gh_D09G035400.1
GhTPS57	0	0	0	0	0	0	0	0	0	0	0	0	0	GH_D09G0366.1	Gh_D09G035500.1
GhTPS58	0	0	0	0	0	0	0	0	0	0	0	0	0	GH_D09G0367.1	Gh_D09G035700.1
GhTPS59	0	0	0	0	0	0	0	0	0	0	0	0	0	GH_D10G0054.1	Gh_D10G005400.1
GhTPS60	6.89413	1.19618	4.20813	0.238778	0	0	0	1.12648	0.528259	0.279082	0.0218447	0.950293	0	GH_D10G0178.1	Gh_D10G018300.1
GhTPS61	0.241912	0.233689	0.398576	0.288055	0.176698	0.496693	0.138856	0.199862	0.183022	0.24675	0.326499	0.261853	0.0213643	GH_D10G0183.1	Gh_D10G018700.1
GhTPS62	0.185589	0	0.242843	0.10882	0.621023	0.668394	0.0462213	0.237877	0.320898	0.187552	0.447141	0.301256	0.137398	GH_D10G0184.1	Gh_D10G018800.1
GhTPS63	0	0.0212	0.045549	0.121765	0	0.0363717	0	0.0948027	0.0990507	0.0164597	0.017596	0.0455967	0.022454	GH_D11G1311.1	Gh_D11G131300.1
GhTPS64	0	0	0	0	0	0	0	0	0	0	0	0	0	GH_D11G3173.1	Gh_D11G316000.1
GhTPS65	0	0	0	0	0	0	0	0	0	0	0	0	0	GH_D11G3173.1	Gh_D11G316000.1
GhTPS66	0.629234	0.085908	0.076672	0	0	0	0	0	0	0.169672	0	0	0.233224	GH_D11G3177.1	Gh_D11G316300.1
GhTPS67	0.629234	0.085908	0.076672	0	0	0	0	0	0	0.169672	0	0	0.233224	GH_D11G3177.1	Gh_D11G316300.1
GhTPS68	0.708581	0.097937	0.535085	0.0401633	0.0937077	0	0	0.306643	0.21817	0.35684	0	0.231792	0.261598	GH_D11G3183.1	Gh_D11G317900.1
GhTPS69	0	0	0	0	0	0	0	0	0	0	0	0.023139	0	GH_D13G1396.1	Gh_A13G140400.1
GhTPS70	2.09204	0.643764	3.68003	11.5911	158.282	1.41552	0.388776	0.481696	1.82789	3.71185	0	2.31558	2.75641	GH_D13G1625.1	Gh_D13G163700.1
GhTPS71	2.09204	0.643764	3.68003	11.5911	158.282	1.41552	0.388776	0.481696	1.82789	3.71185	0	2.31558	2.75641	GH_D13G1625.1	Gh_D13G163700.1
